# Supplementary material for: Effects of Triiodothyronine on Human Osteoblast-Like Cells: Novel Insights From a Global Transcriptome Analysis
Source: Front Cell Dev Biol. 2022 Jun 17;10:886136. doi: 10.3389/fcell.2022.886136 (PMC9248766; doi:10.3389/fcell.2022.886136)
Supplement: Supplementary file 2 [file DataSheet4.CSV]

	ID	Description	GeneRatio	BgRatio	pvalue	p.adjust	qvalue	geneID	Count
GO:0070528	GO:0070528	protein kinase C signaling	4/105	29/18670	0.000020131768327	0.021825531153553	0.018592666583498	5590/7474/387758/7422	4
GO:0048568	GO:0048568	embryonic organ development	11/105	428/18670	0.000029118623562	0.021825531153553	0.018592666583498	2263/7474/3142/55084/4920/1028/161882/130497/7043/26018/7422	11
GO:0042471	GO:0042471	ear morphogenesis	6/105	118/18670	0.000054240939846	0.021825531153553	0.018592666583498	2263/7474/55084/4920/130497/26018	6
GO:0060560	GO:0060560	developmental growth involved in morphogenesis	8/105	235/18670	0.000054606931625	0.021825531153553	0.018592666583498	374/2263/5590/1901/7474/7473/1002/7422	8
GO:0010935	GO:0010935	regulation of macrophage cytokine production	3/105	14/18670	0.000060145467064	0.021825531153553	0.018592666583498	51704/7474/7043	3
GO:0006040	GO:0006040	amino sugar metabolic process	4/105	38/18670	0.000060180692519	0.021825531153553	0.018592666583498	4248/55790/9945/9435	4
GO:0010934	GO:0010934	macrophage cytokine production	3/105	16/18670	0.000091776652737	0.02682048281913	0.022847750698766	51704/7474/7043	3
GO:0010463	GO:0010463	mesenchymal cell proliferation	4/105	44/18670	0.000107847343499	0.02682048281913	0.022847750698766	2263/7474/130497/7422	4
GO:0002718	GO:0002718	regulation of cytokine production involved in immune response	5/105	84/18670	0.000110930305778	0.02682048281913	0.022847750698766	5590/51704/8809/7474/7043	5
GO:0030879	GO:0030879	mammary gland development	6/105	143/18670	0.000156980579969	0.029091293927894	0.024782202306028	374/2263/7474/7473/7043/7422	6
GO:0050679	GO:0050679	positive regulation of epithelial cell proliferation	7/105	206/18670	0.000164132491511	0.029091293927894	0.024782202306028	7060/374/2263/7474/130497/2152/7422	7
GO:0060602	GO:0060602	branch elongation of an epithelium	3/105	20/18670	0.000183797425944	0.029091293927894	0.024782202306028	374/2263/7474	3
GO:0018108	GO:0018108	peptidyl-tyrosine phosphorylation	9/105	363/18670	0.000209466376686	0.029091293927894	0.024782202306028	7060/374/2263/6503/5590/51704/9052/4920/7422	9
GO:0048562	GO:0048562	embryonic organ morphogenesis	8/105	288/18670	0.000222550854701	0.029091293927894	0.024782202306028	2263/7474/3142/55084/4920/130497/7043/26018	8
GO:0018212	GO:0018212	peptidyl-tyrosine modification	9/105	366/18670	0.000222643786343	0.029091293927894	0.024782202306028	7060/374/2263/6503/5590/51704/9052/4920/7422	9
GO:0042472	GO:0042472	inner ear morphogenesis	5/105	98/18670	0.000229310520451	0.029091293927894	0.024782202306028	2263/7474/55084/4920/26018	5
GO:0043583	GO:0043583	ear development	7/105	219/18670	0.000238833344321	0.029091293927894	0.024782202306028	2263/7474/55084/4920/130497/7043/26018	7
GO:0002720	GO:0002720	positive regulation of cytokine production involved in immune response	4/105	54/18670	0.000240644894624	0.029091293927894	0.024782202306028	5590/51704/8809/7474	4
GO:0002367	GO:0002367	cytokine production involved in immune response	5/105	102/18670	0.00027629851586	0.030877887662296	0.026304160300553	5590/51704/8809/7474/7043	5
GO:0010769	GO:0010769	regulation of cell morphogenesis involved in differentiation	8/105	301/18670	0.000299687251193	0.030877887662296	0.026304160300553	114798/7474/7473/10630/2192/23098/1002/7422	8
GO:0042093	GO:0042093	T-helper cell differentiation	4/105	58/18670	0.000317326353858	0.030877887662296	0.026304160300553	5590/8809/3142/161882	4
GO:0021884	GO:0021884	forebrain neuron development	3/105	24/18670	0.000321027493966	0.030877887662296	0.026304160300553	2263/22809/7474	3
GO:0002294	GO:0002294	CD4-positive. alpha-beta T cell differentiation involved in immune response	4/105	60/18670	0.000361592900604	0.030877887662296	0.026304160300553	5590/8809/3142/161882	4
GO:0002053	GO:0002053	positive regulation of mesenchymal cell proliferation	3/105	25/18670	0.000363316317457	0.030877887662296	0.026304160300553	2263/7474/7422	3
GO:0050927	GO:0050927	positive regulation of positive chemotaxis	3/105	25/18670	0.000363316317457	0.030877887662296	0.026304160300553	1901/2152/7422	3
GO:0002287	GO:0002287	alpha-beta T cell activation involved in immune response	4/105	61/18670	0.000385306111617	0.030877887662296	0.026304160300553	5590/8809/3142/161882	4
GO:0002293	GO:0002293	alpha-beta T cell differentiation involved in immune response	4/105	61/18670	0.000385306111617	0.030877887662296	0.026304160300553	5590/8809/3142/161882	4
GO:0050926	GO:0050926	regulation of positive chemotaxis	3/105	26/18670	0.000409030966098	0.030877887662296	0.026304160300553	1901/2152/7422	3
GO:0001503	GO:0001503	ossification	9/105	398/18670	0.000411515966088	0.030877887662296	0.026304160300553	374/2263/1901/55790/7474/4920/7473/130497/7043	9
GO:0030282	GO:0030282	bone mineralization	5/105	114/18670	0.000461750749469	0.033492321028158	0.028531335782985	2263/1901/4920/130497/7043	5
GO:0030177	GO:0030177	positive regulation of Wnt signaling pathway	6/105	179/18670	0.000524449307288	0.035982515522241	0.03065267503612	2263/245973/51704/7474/4920/7473	6
GO:0002292	GO:0002292	T cell differentiation involved in immune response	4/105	68/18670	0.000583459671394	0.035982515522241	0.03065267503612	5590/8809/3142/161882	4
GO:0050918	GO:0050918	positive chemotaxis	4/105	68/18670	0.000583459671394	0.035982515522241	0.03065267503612	1901/7474/2152/7422	4
GO:0072089	GO:0072089	stem cell proliferation	5/105	120/18670	0.000583717145512	0.035982515522241	0.03065267503612	2263/7474/7473/2192/7422	5
GO:0090596	GO:0090596	sensory organ morphogenesis	7/105	256/18670	0.000610082169384	0.035982515522241	0.03065267503612	2263/7474/55084/4920/130497/26018/7422	7
GO:0055008	GO:0055008	cardiac muscle tissue morphogenesis	4/105	69/18670	0.000616708383987	0.035982515522241	0.03065267503612	2263/1901/7474/161882	4
GO:0071300	GO:0071300	cellular response to retinoic acid	4/105	69/18670	0.000616708383987	0.035982515522241	0.03065267503612	2263/7474/7473/130497	4
GO:0061082	GO:0061082	myeloid leukocyte cytokine production	3/105	30/18670	0.000628371135039	0.035982515522241	0.03065267503612	51704/7474/7043	3
GO:0003401	GO:0003401	axis elongation	3/105	31/18670	0.000692863680605	0.038658240230656	0.032932063199586	374/2263/7474	3
GO:0061180	GO:0061180	mammary gland epithelium development	4/105	72/18670	0.000724507048219	0.038727138107943	0.032990755712117	374/2263/7474/7473	4
GO:0048839	GO:0048839	inner ear development	6/105	192/18670	0.000757609977324	0.038727138107943	0.032990755712117	2263/7474/55084/4920/7043/26018	6
GO:0048841	GO:0048841	regulation of axon extension involved in axon guidance	3/105	32/18670	0.000761426719231	0.038727138107943	0.032990755712117	7474/7473/7422	3
GO:0048732	GO:0048732	gland development	9/105	434/18670	0.000765288115185	0.038727138107943	0.032990755712117	374/2263/247/7474/3142/1028/7473/7043/7422	9
GO:0043367	GO:0043367	CD4-positive. alpha-beta T cell differentiation	4/105	74/18670	0.000803376588045	0.039459413130888	0.033614563914228	5590/8809/3142/161882	4
GO:0010464	GO:0010464	regulation of mesenchymal cell proliferation	3/105	33/18670	0.000834160387877	0.039459413130888	0.033614563914228	2263/7474/7422	3
GO:0060603	GO:0060603	mammary gland duct morphogenesis	3/105	33/18670	0.000834160387877	0.039459413130888	0.033614563914228	374/2263/7474	3
GO:0045165	GO:0045165	cell fate commitment	7/105	271/18670	0.000852655525112	0.039476136652004	0.03362881029614	2263/7474/6666/4920/7473/10630/161882	7
GO:0007498	GO:0007498	mesoderm development	5/105	135/18670	0.000993708067063	0.043809292865945	0.03732012613048	2263/7474/7473/130497/7422	5
GO:0050921	GO:0050921	positive regulation of chemotaxis	5/105	135/18670	0.000993708067063	0.043809292865945	0.03732012613048	7060/1901/7474/2152/7422	5
GO:0030278	GO:0030278	regulation of ossification	6/105	203/18670	0.001011490875176	0.043809292865945	0.03732012613048	374/2263/1901/7474/130497/7043	6
GO:0003151	GO:0003151	outflow tract morphogenesis	4/105	79/18670	0.001026780301546	0.043809292865945	0.03732012613048	2263/7474/161882/7422	4
GO:0002700	GO:0002700	regulation of production of molecular mediator of immune response	5/105	139/18670	0.001132221312734	0.045850960603858	0.03905937578531	5590/51704/8809/7474/7043	5
GO:0048846	GO:0048846	axon extension involved in axon guidance	3/105	37/18670	0.001168733737437	0.045850960603858	0.03905937578531	7474/7473/7422	3
GO:0071542	GO:0071542	dopaminergic neuron differentiation	3/105	37/18670	0.001168733737437	0.045850960603858	0.03905937578531	7474/7473/7422	3
GO:1902284	GO:1902284	neuron projection extension involved in neuron projection guidance	3/105	37/18670	0.001168733737437	0.045850960603858	0.03905937578531	7474/7473/7422	3
GO:0060415	GO:0060415	muscle tissue morphogenesis	4/105	82/18670	0.001179987956717	0.045850960603858	0.03905937578531	2263/1901/7474/161882	4
GO:0050678	GO:0050678	regulation of epithelial cell proliferation	8/105	378/18670	0.001326124643228	0.050488480280004	0.043009971832956	7060/374/2263/7474/1028/130497/2152/7422	8
GO:0050772	GO:0050772	positive regulation of axonogenesis	4/105	85/18670	0.001348542035436	0.050488480280004	0.043009971832956	114798/7473/1002/7422	4
GO:0090037	GO:0090037	positive regulation of protein kinase C signaling	2/105	10/18670	0.001368943169357	0.050488480280004	0.043009971832956	7474/7422	2
GO:0055123	GO:0055123	digestive system development	5/105	146/18670	0.001408383848712	0.050793496501386	0.043269808116747	2263/7474/3142/1028/7043	5
GO:0050920	GO:0050920	regulation of chemotaxis	6/105	217/18670	0.001423898569202	0.050793496501386	0.043269808116747	7060/1901/7474/7473/2152/7422	6
GO:0051781	GO:0051781	positive regulation of cell division	4/105	87/18670	0.001469829075675	0.050853287317775	0.043320742534153	7060/2263/7043/7422	4
GO:0035107	GO:0035107	appendage morphogenesis	5/105	148/18670	0.001495684921111	0.050853287317775	0.043320742534153	2263/7474/4920/7473/130497	5
GO:0035108	GO:0035108	limb morphogenesis	5/105	148/18670	0.001495684921111	0.050853287317775	0.043320742534153	2263/7474/4920/7473/130497	5
GO:0048644	GO:0048644	muscle organ morphogenesis	4/105	88/18670	0.001533235794289	0.051328016744192	0.043725153582876	2263/1901/7474/161882	4
GO:0022604	GO:0022604	regulation of cell morphogenesis	9/105	484/18670	0.001634669945572	0.053344614721022	0.045443046886475	114798/643338/7474/7473/10630/2192/23098/1002/7422	9
GO:0045628	GO:0045628	regulation of T-helper 2 cell differentiation	2/105	11/18670	0.001667019210032	0.053344614721022	0.045443046886475	5590/3142	2
GO:0060174	GO:0060174	limb bud formation	2/105	11/18670	0.001667019210032	0.053344614721022	0.045443046886475	2263/7473	2
GO:0035710	GO:0035710	CD4-positive. alpha-beta T cell activation	4/105	92/18670	0.001805964530855	0.056953316219419	0.048517216458203	5590/8809/3142/161882	4
GO:0044331	GO:0044331	cell-cell adhesion mediated by cadherin	3/105	44/18670	0.001936151178582	0.057826268564294	0.049260864426143	7474/1002/7422	3
GO:0060412	GO:0060412	ventricular septum morphogenesis	3/105	44/18670	0.001936151178582	0.057826268564294	0.049260864426143	2263/7474/161882	3
GO:1902667	GO:1902667	regulation of axon guidance	3/105	44/18670	0.001936151178582	0.057826268564294	0.049260864426143	7474/7473/7422	3
GO:0021889	GO:0021889	olfactory bulb interneuron differentiation	2/105	12/18670	0.001993092896288	0.057826268564294	0.049260864426143	22809/7474	2
GO:0099566	GO:0099566	regulation of postsynaptic cytosolic calcium ion concentration	2/105	12/18670	0.001993092896288	0.057826268564294	0.049260864426143	2890/7474	2
GO:1904953	GO:1904953	Wnt signaling pathway involved in midbrain dopaminergic neuron differentiation	2/105	12/18670	0.001993092896288	0.057826268564294	0.049260864426143	7474/7473	2
GO:0002702	GO:0002702	positive regulation of production of molecular mediator of immune response	4/105	95/18670	0.002031379958973	0.058161615667427	0.049546538888516	5590/51704/8809/7474	4
GO:0030516	GO:0030516	regulation of axon extension	4/105	96/18670	0.002110647168395	0.059646340758804	0.050811341948652	7474/7473/1002/7422	4
GO:0060443	GO:0060443	mammary gland morphogenesis	3/105	46/18670	0.002201203603643	0.061407936429822	0.052312004669561	374/2263/7474	3
GO:0031214	GO:0031214	biomineral tissue development	5/105	163/18670	0.00228287609962	0.062094229909653	0.052896642255659	2263/1901/4920/130497/7043	5
GO:0110148	GO:0110148	biomineralization	5/105	163/18670	0.00228287609962	0.062094229909653	0.052896642255659	2263/1901/4920/130497/7043	5
GO:0060601	GO:0060601	lateral sprouting from an epithelium	2/105	13/18670	0.002346845939007	0.063046132880002	0.053707546440443	2263/7474	2
GO:0030850	GO:0030850	prostate gland development	3/105	48/18670	0.002487735584549	0.06601122783083	0.056233442439092	2263/247/7474	3
GO:0046632	GO:0046632	alpha-beta T cell differentiation	4/105	101/18670	0.002539232219308	0.06601122783083	0.056233442439092	5590/8809/3142/161882	4
GO:1990138	GO:1990138	neuron projection extension	5/105	168/18670	0.002602126087044	0.06601122783083	0.056233442439092	5590/7474/7473/1002/7422	5
GO:0001655	GO:0001655	urogenital system development	7/105	330/18670	0.002624148904467	0.06601122783083	0.056233442439092	2263/247/7474/1028/4811/130497/7422	7
GO:0021879	GO:0021879	forebrain neuron differentiation	3/105	49/18670	0.002639235671545	0.06601122783083	0.056233442439092	2263/22809/7474	3
GO:0048546	GO:0048546	digestive tract morphogenesis	3/105	49/18670	0.002639235671545	0.06601122783083	0.056233442439092	2263/7474/3142	3
GO:0045064	GO:0045064	T-helper 2 cell differentiation	2/105	14/18670	0.002727962684331	0.067455077285282	0.05746342448693	5590/3142	2
GO:0030324	GO:0030324	lung development	5/105	172/18670	0.002879942983882	0.070412988010413	0.059983200409412	2263/7474/10630/7043/7422	5
GO:0045599	GO:0045599	negative regulation of fat cell differentiation	3/105	51/18670	0.002959047829881	0.071543200864675	0.060946002671581	7474/57761/161882	3
GO:0002286	GO:0002286	T cell activation involved in immune response	4/105	106/18670	0.003024145593069	0.072313635280415	0.061602317980268	5590/8809/3142/161882	4
GO:0050673	GO:0050673	epithelial cell proliferation	8/105	434/18670	0.003127074899569	0.07396211936372	0.063006623548525	7060/374/2263/7474/1028/130497/2152/7422	8
GO:0030323	GO:0030323	respiratory tube development	5/105	176/18670	0.003178630282734	0.074373112851935	0.063356739421564	2263/7474/10630/7043/7422	5
GO:0032526	GO:0032526	response to retinoic acid	4/105	108/18670	0.003234659935221	0.074582912309123	0.063535462740115	2263/7474/7473/130497	4
GO:0050730	GO:0050730	regulation of peptidyl-tyrosine phosphorylation	6/105	256/18670	0.003256147366437	0.074582912309123	0.063535462740115	7060/374/5590/51704/9052/7422	6
GO:0048736	GO:0048736	appendage development	5/105	179/18670	0.003416866730369	0.075939285564029	0.0646909258312	2263/7474/4920/7473/130497	5
GO:0060173	GO:0060173	limb development	5/105	179/18670	0.003416866730369	0.075939285564029	0.0646909258312	2263/7474/4920/7473/130497	5
GO:0003007	GO:0003007	heart morphogenesis	6/105	259/18670	0.003447602684033	0.075939285564029	0.0646909258312	2263/1901/7474/23768/161882/7422	6
GO:0061387	GO:0061387	regulation of extent of cell growth	4/105	110/18670	0.003454958304613	0.075939285564029	0.0646909258312	7474/7473/1002/7422	4
GO:0009101	GO:0009101	glycoprotein biosynthetic process	7/105	348/18670	0.003518531575525	0.076182138220524	0.064897806407867	25834/256435/4248/55790/9955/9945/113277	7
GO:0060572	GO:0060572	morphogenesis of an epithelial bud	2/105	16/18670	0.003571037729087	0.076182138220524	0.064897806407867	2263/7474	2
GO:0090036	GO:0090036	regulation of protein kinase C signaling	2/105	16/18670	0.003571037729087	0.076182138220524	0.064897806407867	7474/7422	2
GO:0001938	GO:0001938	positive regulation of endothelial cell proliferation	4/105	112/18670	0.003685255836625	0.077855501946554	0.066323306369912	7060/7474/2152/7422	4
GO:0050770	GO:0050770	regulation of axonogenesis	5/105	183/18670	0.00375417584912	0.078548910073887	0.066914004760117	114798/7474/7473/1002/7422	5
GO:0048639	GO:0048639	positive regulation of developmental growth	5/105	184/18670	0.003842104612733	0.079232388589761	0.067496244343348	2263/3142/7473/1002/7422	5
GO:0060688	GO:0060688	regulation of morphogenesis of a branching structure	3/105	56/18670	0.003859665988288	0.079232388589761	0.067496244343348	2263/7474/7422	3
GO:0045216	GO:0045216	cell-cell junction organization	5/105	185/18670	0.003931501128293	0.079952770609022	0.068109921169934	11187/57863/7043/1002/7422	5
GO:0016254	GO:0016254	preassembly of GPI anchor in ER membrane	2/105	17/18670	0.004032377725709	0.080499577349932	0.068575733220409	84992/55650	2
GO:1904948	GO:1904948	midbrain dopaminergic neuron differentiation	2/105	17/18670	0.004032377725709	0.080499577349932	0.068575733220409	7474/7473	2
GO:0021872	GO:0021872	forebrain generation of neurons	3/105	59/18670	0.004471766568352	0.086273528465258	0.073494428999284	2263/22809/7474	3
GO:0048557	GO:0048557	embryonic digestive tract morphogenesis	2/105	18/18670	0.004519844781728	0.086273528465258	0.073494428999284	2263/3142	2
GO:0060749	GO:0060749	mammary gland alveolus development	2/105	18/18670	0.004519844781728	0.086273528465258	0.073494428999284	374/7422	2
GO:0061377	GO:0061377	mammary gland lobule development	2/105	18/18670	0.004519844781728	0.086273528465258	0.073494428999284	374/7422	2
GO:2000047	GO:2000047	regulation of cell-cell adhesion mediated by cadherin	2/105	18/18670	0.004519844781728	0.086273528465258	0.073494428999284	7474/7422	2
GO:0022612	GO:0022612	gland morphogenesis	4/105	120/18670	0.004710652539071	0.089133738478417	0.075930975938705	374/2263/7474/7043	4
GO:0048675	GO:0048675	axon extension	4/105	121/18670	0.00485097613863	0.089771346153261	0.076474139210474	7474/7473/1002/7422	4
GO:0042733	GO:0042733	embryonic digit morphogenesis	3/105	61/18670	0.004910649363059	0.089771346153261	0.076474139210474	7474/4920/130497	3
GO:0002726	GO:0002726	positive regulation of T cell cytokine production	2/105	19/18670	0.005033136135431	0.089771346153261	0.076474139210474	5590/8809	2
GO:0006044	GO:0006044	N-acetylglucosamine metabolic process	2/105	19/18670	0.005033136135431	0.089771346153261	0.076474139210474	4248/9435	2
GO:0036303	GO:0036303	lymph vessel morphogenesis	2/105	19/18670	0.005033136135431	0.089771346153261	0.076474139210474	10630/7422	2
GO:0045063	GO:0045063	T-helper 1 cell differentiation	2/105	19/18670	0.005033136135431	0.089771346153261	0.076474139210474	8809/3142	2
GO:0061081	GO:0061081	positive regulation of myeloid leukocyte cytokine production involved in immune response	2/105	19/18670	0.005033136135431	0.089771346153261	0.076474139210474	51704/7474	2
GO:0060541	GO:0060541	respiratory system development	5/105	198/18670	0.005233366611539	0.092583786558603	0.078869992322804	2263/7474/10630/7043/7422	5
GO:0030326	GO:0030326	embryonic limb morphogenesis	4/105	125/18670	0.005440358020795	0.094705752425993	0.080677646102058	7474/4920/7473/130497	4
GO:0035113	GO:0035113	embryonic appendage morphogenesis	4/105	125/18670	0.005440358020795	0.094705752425993	0.080677646102058	7474/4920/7473/130497	4
GO:0002827	GO:0002827	positive regulation of T-helper 1 type immune response	2/105	20/18670	0.005571951547596	0.095861330579195	0.081662056477342	8809/3142	2
GO:0048706	GO:0048706	embryonic skeletal system development	4/105	126/18670	0.005594847878473	0.095861330579195	0.081662056477342	2263/7474/130497/7043	4
GO:0009247	GO:0009247	glycolipid biosynthetic process	3/105	65/18670	0.00586419202491	0.098067014975508	0.083541028140417	256435/84992/55650	3
GO:0032729	GO:0032729	positive regulation of interferon-gamma production	3/105	65/18670	0.00586419202491	0.098067014975508	0.083541028140417	8809/7474/161882	3
GO:0034332	GO:0034332	adherens junction organization	3/105	65/18670	0.00586419202491	0.098067014975508	0.083541028140417	57863/1002/7422	3
GO:0031346	GO:0031346	positive regulation of cell projection organization	7/105	383/18670	0.005903850625823	0.098067014975508	0.083541028140417	114798/643338/7474/7473/7043/1002/7422	7
GO:0035162	GO:0035162	embryonic hemopoiesis	2/105	21/18670	0.006135993283136	0.100390386346648	0.085520254622895	161882/7422	2
GO:0035743	GO:0035743	CD4-positive. alpha-beta T cell cytokine production	2/105	21/18670	0.006135993283136	0.100390386346648	0.085520254622895	5590/8809	2
GO:0072001	GO:0072001	renal system development	6/105	293/18670	0.006247998252603	0.101460031325853	0.086431460509301	2263/7474/1028/4811/130497/7422	6
GO:0071229	GO:0071229	cellular response to acid chemical	5/105	209/18670	0.006552298481501	0.104907466610855	0.089368251113446	2263/7474/7473/130497/7422	5
GO:0050890	GO:0050890	cognition	6/105	296/18670	0.006556716663178	0.104907466610855	0.089368251113446	4248/2890/5590/4987/55084/41	6
GO:0045624	GO:0045624	positive regulation of T-helper cell differentiation	2/105	22/18670	0.006724966092868	0.106040045058557	0.090333068570104	5590/3142	2
GO:0060065	GO:0060065	uterus development	2/105	22/18670	0.006724966092868	0.106040045058557	0.090333068570104	7474/1028	2
GO:0048565	GO:0048565	digestive tract development	4/105	134/18670	0.006937362460626	0.108602163412396	0.09251567810044	2263/7474/3142/7043	4
GO:0010975	GO:0010975	regulation of neuron projection development	8/105	499/18670	0.007152355465945	0.111168039242119	0.094701488537816	114798/7474/7473/5792/23098/1002/7422/56963	8
GO:0010810	GO:0010810	regulation of cell-substrate adhesion	5/105	215/18670	0.007362389125628	0.113620983952956	0.09679109555977	5590/4811/10630/2192/7422	5
GO:0046631	GO:0046631	alpha-beta T cell activation	4/105	138/18670	0.007682072207359	0.117719641712766	0.100282647569747	5590/8809/3142/161882	4
GO:0002699	GO:0002699	positive regulation of immune effector process	5/105	219/18670	0.007939801270393	0.119703054482482	0.101972271160822	5590/51704/8809/7474/3142	5
GO:0062009	GO:0062009	secondary palate development	2/105	24/18670	0.007976536259173	0.119703054482482	0.101972271160822	7474/7043	2
GO:1901071	GO:1901071	glucosamine-containing compound metabolic process	2/105	24/18670	0.007976536259173	0.119703054482482	0.101972271160822	4248/9435	2
GO:0033555	GO:0033555	multicellular organismal response to stress	3/105	73/18670	0.008084375320224	0.119738299919961	0.102002295936074	7060/41/2643	3
GO:0048762	GO:0048762	mesenchymal cell differentiation	5/105	220/18670	0.008088938459667	0.119738299919961	0.102002295936074	2263/7474/10630/130497/7043	5
GO:0060537	GO:0060537	muscle tissue development	7/105	408/18670	0.008234785493408	0.120464916900465	0.102621284182333	2263/1901/7474/3142/161882/130497/7422	7
GO:0001837	GO:0001837	epithelial to mesenchymal transition	4/105	141/18670	0.008273901905174	0.120464916900465	0.102621284182333	2263/7474/10630/7043	4
GO:0001945	GO:0001945	lymph vessel development	2/105	25/18670	0.008638555384539	0.120464916900465	0.102621284182333	10630/7422	2
GO:0060444	GO:0060444	branching involved in mammary gland duct morphogenesis	2/105	25/18670	0.008638555384539	0.120464916900465	0.102621284182333	374/7474	2
GO:0060571	GO:0060571	morphogenesis of an epithelial fold	2/105	25/18670	0.008638555384539	0.120464916900465	0.102621284182333	2263/7474	2
GO:0106106	GO:0106106	cold-induced thermogenesis	4/105	143/18670	0.008684629225225	0.120464916900465	0.102621284182333	4858/50486/8809/7422	4
GO:0120161	GO:0120161	regulation of cold-induced thermogenesis	4/105	143/18670	0.008684629225225	0.120464916900465	0.102621284182333	4858/50486/8809/7422	4
GO:0030595	GO:0030595	leukocyte chemotaxis	5/105	224/18670	0.008704995230285	0.120464916900465	0.102621284182333	7060/1901/7474/2919/7422	5
GO:0001707	GO:0001707	mesoderm formation	3/105	75/18670	0.008706482422974	0.120464916900465	0.102621284182333	2263/7474/7473	3
GO:0003281	GO:0003281	ventricular septum development	3/105	75/18670	0.008706482422974	0.120464916900465	0.102621284182333	2263/7474/161882	3
GO:0030500	GO:0030500	regulation of bone mineralization	3/105	76/18670	0.009027784838646	0.120464916900465	0.102621284182333	1901/130497/7043	3
GO:0060411	GO:0060411	cardiac septum morphogenesis	3/105	76/18670	0.009027784838646	0.120464916900465	0.102621284182333	2263/7474/161882	3
GO:0030194	GO:0030194	positive regulation of blood coagulation	2/105	26/18670	0.009324349086076	0.120464916900465	0.102621284182333	10630/2152	2
GO:0048843	GO:0048843	negative regulation of axon extension involved in axon guidance	2/105	26/18670	0.009324349086076	0.120464916900465	0.102621284182333	7474/7473	2
GO:0060669	GO:0060669	embryonic placenta morphogenesis	2/105	26/18670	0.009324349086076	0.120464916900465	0.102621284182333	2263/1028	2
GO:0060740	GO:0060740	prostate gland epithelium morphogenesis	2/105	26/18670	0.009324349086076	0.120464916900465	0.102621284182333	2263/7474	2
GO:0071711	GO:0071711	basement membrane organization	2/105	26/18670	0.009324349086076	0.120464916900465	0.102621284182333	23768/4811	2
GO:0099560	GO:0099560	synaptic membrane adhesion	2/105	26/18670	0.009324349086076	0.120464916900465	0.102621284182333	114798/5792	2
GO:1900048	GO:1900048	positive regulation of hemostasis	2/105	26/18670	0.009324349086076	0.120464916900465	0.102621284182333	10630/2152	2
GO:1902473	GO:1902473	regulation of protein localization to synapse	2/105	26/18670	0.009324349086076	0.120464916900465	0.102621284182333	5590/7474	2
GO:0048332	GO:0048332	mesoderm morphogenesis	3/105	77/18670	0.009355960917361	0.120464916900465	0.102621284182333	2263/7474/7473	3
GO:0048678	GO:0048678	response to axon injury	3/105	77/18670	0.009355960917361	0.120464916900465	0.102621284182333	5792/23098/56963	3
GO:0009100	GO:0009100	glycoprotein metabolic process	7/105	419/18670	0.009451567961416	0.120980069906123	0.103060131145841	25834/256435/4248/55790/9955/9945/113277	7
GO:0006487	GO:0006487	protein N-linked glycosylation	3/105	78/18670	0.009691039995945	0.122602924599863	0.104442603628269	25834/4248/9945	3
GO:0021954	GO:0021954	central nervous system neuron development	3/105	78/18670	0.009691039995945	0.122602924599863	0.104442603628269	2263/22809/7474	3
GO:0035148	GO:0035148	tube formation	4/105	148/18670	0.009769249834252	0.12265836057443	0.104489828256371	2263/7474/130497/7422	4
GO:0002825	GO:0002825	regulation of T-helper 1 type immune response	2/105	27/18670	0.01003363427493	0.12265836057443	0.104489828256371	8809/3142	2
GO:0032673	GO:0032673	regulation of interleukin-4 production	2/105	27/18670	0.01003363427493	0.12265836057443	0.104489828256371	5590/161882	2
GO:0050820	GO:0050820	positive regulation of coagulation	2/105	27/18670	0.01003363427493	0.12265836057443	0.104489828256371	10630/2152	2
GO:0072376	GO:0072376	protein activation cascade	2/105	27/18670	0.01003363427493	0.12265836057443	0.104489828256371	2192/2152	2
GO:0072378	GO:0072378	blood coagulation. fibrin clot formation	2/105	27/18670	0.01003363427493	0.12265836057443	0.104489828256371	2192/2152	2
GO:0048738	GO:0048738	cardiac muscle tissue development	5/105	233/18670	0.010208558314264	0.122945613112271	0.104734532067874	2263/1901/7474/161882/7422	5
GO:0048754	GO:0048754	branching morphogenesis of an epithelial tube	4/105	150/18670	0.010226634178916	0.122945613112271	0.104734532067874	374/2263/7474/7422	4
GO:0061351	GO:0061351	neural precursor cell proliferation	4/105	150/18670	0.010226634178916	0.122945613112271	0.104734532067874	2263/22809/7474/7422	4
GO:0048588	GO:0048588	developmental cell growth	5/105	234/18670	0.010385936282726	0.124174710720941	0.105781571971545	5590/7474/7473/1002/7422	5
GO:0033598	GO:0033598	mammary gland epithelial cell proliferation	2/105	28/18670	0.010766130241321	0.125278606444457	0.106721955277036	374/7474	2
GO:0035116	GO:0035116	embryonic hindlimb morphogenesis	2/105	28/18670	0.010766130241321	0.125278606444457	0.106721955277036	7473/130497	2
GO:0048679	GO:0048679	regulation of axon regeneration	2/105	28/18670	0.010766130241321	0.125278606444457	0.106721955277036	5792/56963	2
GO:0060512	GO:0060512	prostate gland morphogenesis	2/105	28/18670	0.010766130241321	0.125278606444457	0.106721955277036	2263/7474	2
GO:1902668	GO:1902668	negative regulation of axon guidance	2/105	28/18670	0.010766130241321	0.125278606444457	0.106721955277036	7474/7473	2
GO:0048608	GO:0048608	reproductive structure development	7/105	431/18670	0.010924269827991	0.126442612477174	0.107713545168491	2263/247/7474/4920/1028/130497/7422	7
GO:0032642	GO:0032642	regulation of chemokine production	3/105	82/18670	0.011100932617613	0.127111972639367	0.108283757651861	247/7474/161882	3
GO:0010770	GO:0010770	positive regulation of cell morphogenesis involved in differentiation	4/105	154/18670	0.011182587699812	0.127111972639367	0.108283757651861	114798/7473/1002/7422	4
GO:1990845	GO:1990845	adaptive thermogenesis	4/105	154/18670	0.011182587699812	0.127111972639367	0.108283757651861	4858/50486/8809/7422	4
GO:0048705	GO:0048705	skeletal system morphogenesis	5/105	239/18670	0.011304644963855	0.127111972639367	0.108283757651861	2263/55790/4920/130497/7043	5
GO:0061458	GO:0061458	reproductive system development	7/105	434/18670	0.01131719113184	0.127111972639367	0.108283757651861	2263/247/7474/4920/1028/130497/7422	7
GO:0032147	GO:0032147	activation of protein kinase activity	6/105	333/18670	0.011332593148914	0.127111972639367	0.108283757651861	5590/51704/9052/7474/7043/7422	6
GO:0030856	GO:0030856	regulation of epithelial cell differentiation	4/105	156/18670	0.011681449300289	0.130352993217587	0.111044708328256	247/1028/130497/7422	4
GO:0043405	GO:0043405	regulation of MAP kinase activity	6/105	337/18670	0.011965629890635	0.13284291143889	0.113165812230982	8844/7474/4920/57761/7043/7422	6
GO:0002828	GO:0002828	regulation of type 2 immune response	2/105	30/18670	0.012299643458727	0.133154349085524	0.113431118778835	5590/3142	2
GO:0003209	GO:0003209	cardiac atrium morphogenesis	2/105	30/18670	0.012299643458727	0.133154349085524	0.113431118778835	7474/161882	2
GO:0021772	GO:0021772	olfactory bulb development	2/105	30/18670	0.012299643458727	0.133154349085524	0.113431118778835	22809/7474	2
GO:0043372	GO:0043372	positive regulation of CD4-positive. alpha-beta T cell differentiation	2/105	30/18670	0.012299643458727	0.133154349085524	0.113431118778835	5590/3142	2
GO:0048265	GO:0048265	response to pain	2/105	30/18670	0.012299643458727	0.133154349085524	0.113431118778835	7060/2643	2
GO:0002690	GO:0002690	positive regulation of leukocyte chemotaxis	3/105	87/18670	0.013021662918878	0.138336864860465	0.117845984432701	7060/7474/7422	3
GO:0002724	GO:0002724	regulation of T cell cytokine production	2/105	31/18670	0.013100111029632	0.138336864860465	0.117845984432701	5590/8809	2
GO:0006506	GO:0006506	GPI anchor biosynthetic process	2/105	31/18670	0.013100111029632	0.138336864860465	0.117845984432701	84992/55650	2
GO:0021988	GO:0021988	olfactory lobe development	2/105	31/18670	0.013100111029632	0.138336864860465	0.117845984432701	22809/7474	2
GO:0051482	GO:0051482	positive regulation of cytosolic calcium ion concentration involved in phospholipase C-activating G protein-coupled signaling pathway	2/105	31/18670	0.013100111029632	0.138336864860465	0.117845984432701	1901/4987	2
GO:0071560	GO:0071560	cellular response to transforming growth factor beta stimulus	5/105	249/18670	0.013305647950045	0.138336864860465	0.117845984432701	2263/5590/7474/1028/7043	5
GO:0009791	GO:0009791	post-embryonic development	3/105	88/18670	0.013427136817392	0.138336864860465	0.117845984432701	2263/22809/7422	3
GO:0022404	GO:0022404	molting cycle process	3/105	88/18670	0.013427136817392	0.138336864860465	0.117845984432701	2263/7474/26018	3
GO:0022405	GO:0022405	hair cycle process	3/105	88/18670	0.013427136817392	0.138336864860465	0.117845984432701	2263/7474/26018	3
GO:0048638	GO:0048638	regulation of developmental growth	6/105	347/18670	0.013656896962506	0.138336864860465	0.117845984432701	2263/7474/3142/7473/1002/7422	6
GO:0006497	GO:0006497	protein lipidation	3/105	89/18670	0.01383976286005	0.138336864860465	0.117845984432701	84992/79929/55650	3
GO:0032602	GO:0032602	chemokine production	3/105	89/18670	0.01383976286005	0.138336864860465	0.117845984432701	247/7474/161882	3
GO:0060021	GO:0060021	roof of mouth development	3/105	89/18670	0.01383976286005	0.138336864860465	0.117845984432701	7474/130497/7043	3
GO:0006505	GO:0006505	GPI anchor metabolic process	2/105	32/18670	0.013922689983659	0.138336864860465	0.117845984432701	84992/55650	2
GO:0007616	GO:0007616	long-term memory	2/105	32/18670	0.013922689983659	0.138336864860465	0.117845984432701	2890/5590	2
GO:0015012	GO:0015012	heparan sulfate proteoglycan biosynthetic process	2/105	32/18670	0.013922689983659	0.138336864860465	0.117845984432701	55790/9955	2
GO:0070207	GO:0070207	protein homotrimerization	2/105	32/18670	0.013922689983659	0.138336864860465	0.117845984432701	286133/41	2
GO:0070570	GO:0070570	regulation of neuron projection regeneration	2/105	32/18670	0.013922689983659	0.138336864860465	0.117845984432701	5792/56963	2
GO:0007178	GO:0007178	transmembrane receptor protein serine/threonine kinase signaling pathway	6/105	349/18670	0.014014246800431	0.138613641080626	0.118081763710808	5590/7474/4920/1028/7043/56963	6
GO:0050954	GO:0050954	sensory perception of mechanical stimulus	4/105	165/18670	0.01410290319138	0.138859354499746	0.118291081305173	63895/5172/55084/26018	4
GO:0030901	GO:0030901	midbrain development	3/105	90/18670	0.014259557385765	0.139142586867379	0.1185323604264	2263/7474/7473	3
GO:0045778	GO:0045778	positive regulation of ossification	3/105	90/18670	0.014259557385765	0.139142586867379	0.1185323604264	7474/130497/7043	3
GO:0071559	GO:0071559	response to transforming growth factor beta	5/105	255/18670	0.01461458894863	0.14155609724862	0.120588374252525	2263/5590/7474/1028/7043	5
GO:0032633	GO:0032633	interleukin-4 production	2/105	33/18670	0.014767111247903	0.14155609724862	0.120588374252525	5590/161882	2
GO:0035115	GO:0035115	embryonic forelimb morphogenesis	2/105	33/18670	0.014767111247903	0.14155609724862	0.120588374252525	7473/130497	2
GO:0036003	GO:0036003	positive regulation of transcription from RNA polymerase II promoter in response to stress	2/105	33/18670	0.014767111247903	0.14155609724862	0.120588374252525	100506164/7422	2
GO:0051302	GO:0051302	regulation of cell division	4/105	168/18670	0.014975626178259	0.142925274403035	0.121754744690279	7060/2263/7043/7422	4
GO:0048704	GO:0048704	embryonic skeletal system morphogenesis	3/105	93/18670	0.015562100464869	0.14662777182961	0.124908816849817	2263/130497/7043	3
GO:0007435	GO:0007435	salivary gland morphogenesis	2/105	34/18670	0.015633108025951	0.14662777182961	0.124908816849817	2263/7043	2
GO:0032148	GO:0032148	activation of protein kinase B activity	2/105	34/18670	0.015633108025951	0.14662777182961	0.124908816849817	5590/7474	2
GO:0048566	GO:0048566	embryonic digestive tract development	2/105	34/18670	0.015633108025951	0.14662777182961	0.124908816849817	2263/3142	2
GO:0042158	GO:0042158	lipoprotein biosynthetic process	3/105	94/18670	0.01601071269191	0.148252386457856	0.126292788579859	84992/79929/55650	3
GO:0070167	GO:0070167	regulation of biomineral tissue development	3/105	94/18670	0.01601071269191	0.148252386457856	0.126292788579859	1901/130497/7043	3
GO:0110149	GO:0110149	regulation of biomineralization	3/105	94/18670	0.01601071269191	0.148252386457856	0.126292788579859	1901/130497/7043	3
GO:0001659	GO:0001659	temperature homeostasis	4/105	173/18670	0.016504730993724	0.149163588132214	0.127069020269364	4858/50486/8809/7422	4
GO:0007409	GO:0007409	axonogenesis	7/105	468/18670	0.016516451953292	0.149163588132214	0.127069020269364	2263/114798/7474/23768/7473/1002/7422	7
GO:0003230	GO:0003230	cardiac atrium development	2/105	35/18670	0.016520415781187	0.149163588132214	0.127069020269364	7474/161882	2
GO:0042092	GO:0042092	type 2 immune response	2/105	35/18670	0.016520415781187	0.149163588132214	0.127069020269364	5590/3142	2
GO:0045622	GO:0045622	regulation of T-helper cell differentiation	2/105	35/18670	0.016520415781187	0.149163588132214	0.127069020269364	5590/3142	2
GO:1990774	GO:1990774	tumor necrosis factor secretion	2/105	35/18670	0.016520415781187	0.149163588132214	0.127069020269364	7474/113277	2
GO:0030111	GO:0030111	regulation of Wnt signaling pathway	6/105	363/18670	0.016700798828582	0.150169166326424	0.127925649139335	2263/245973/51704/7474/4920/7473	6
GO:0001657	GO:0001657	ureteric bud development	3/105	97/18670	0.017400004307503	0.153884116985903	0.131090329920751	2263/130497/7422	3
GO:0010771	GO:0010771	negative regulation of cell morphogenesis involved in differentiation	3/105	97/18670	0.017400004307503	0.153884116985903	0.131090329920751	7474/7473/2192	3
GO:0035137	GO:0035137	hindlimb morphogenesis	2/105	36/18670	0.017428772220212	0.153884116985903	0.131090329920751	7473/130497	2
GO:2000516	GO:2000516	positive regulation of CD4-positive. alpha-beta T cell activation	2/105	36/18670	0.017428772220212	0.153884116985903	0.131090329920751	5590/3142	2
GO:0001936	GO:0001936	regulation of endothelial cell proliferation	4/105	176/18670	0.01746754452919	0.153884116985903	0.131090329920751	7060/7474/2152/7422	4
GO:0030198	GO:0030198	extracellular matrix organization	6/105	368/18670	0.017741060029015	0.153944090824802	0.131141420250811	1805/55790/23768/4811/10630/2192	6
GO:0050714	GO:0050714	positive regulation of protein secretion	5/105	268/18670	0.017741573634892	0.153944090824802	0.131141420250811	55638/5590/247/7474/7043	5
GO:0072163	GO:0072163	mesonephric epithelium development	3/105	98/18670	0.017877618771686	0.153944090824802	0.131141420250811	2263/130497/7422	3
GO:0072164	GO:0072164	mesonephric tubule development	3/105	98/18670	0.017877618771686	0.153944090824802	0.131141420250811	2263/130497/7422	3
GO:0043062	GO:0043062	extracellular structure organization	6/105	369/18670	0.017954347296162	0.153944090824802	0.131141420250811	1805/55790/23768/4811/10630/2192	6
GO:0070085	GO:0070085	glycosylation	5/105	269/18670	0.017999051270566	0.153944090824802	0.131141420250811	25834/256435/4248/9945/55650	5
GO:0045927	GO:0045927	positive regulation of growth	5/105	270/18670	0.018258994981299	0.153944090824802	0.131141420250811	2263/3142/7473/1002/7422	5
GO:0007431	GO:0007431	salivary gland development	2/105	37/18670	0.01835791727637	0.153944090824802	0.131141420250811	2263/7043	2
GO:0030201	GO:0030201	heparan sulfate proteoglycan metabolic process	2/105	37/18670	0.01835791727637	0.153944090824802	0.131141420250811	55790/9955	2
GO:0038083	GO:0038083	peptidyl-tyrosine autophosphorylation	2/105	37/18670	0.01835791727637	0.153944090824802	0.131141420250811	6503/7422	2
GO:0060323	GO:0060323	head morphogenesis	2/105	37/18670	0.01835791727637	0.153944090824802	0.131141420250811	7473/7043	2
GO:0045666	GO:0045666	positive regulation of neuron differentiation	6/105	371/18670	0.018386208648181	0.153944090824802	0.131141420250811	114798/51704/7474/7473/1002/7422	6
GO:0008361	GO:0008361	regulation of cell size	4/105	179/18670	0.018464801335144	0.153944090824802	0.131141420250811	7474/7473/1002/7422	4
GO:1903034	GO:1903034	regulation of response to wounding	4/105	179/18670	0.018464801335144	0.153944090824802	0.131141420250811	10630/5792/2152/56963	4
GO:0002824	GO:0002824	positive regulation of adaptive immune response based on somatic recombination of immune receptors built from immunoglobulin superfamily domains	3/105	100/18670	0.018854672304467	0.15599911381947	0.132892046940831	5590/8809/3142	3
GO:0035282	GO:0035282	segmentation	3/105	100/18670	0.018854672304467	0.15599911381947	0.132892046940831	7474/4920/130497	3
GO:0002285	GO:0002285	lymphocyte activation involved in immune response	4/105	181/18670	0.019148937791168	0.157143936660788	0.133867295113993	5590/8809/3142/161882	4
GO:0007223	GO:0007223	Wnt signaling pathway. calcium modulating pathway	2/105	38/18670	0.019307593093398	0.157143936660788	0.133867295113993	7474/4920	2
GO:0009225	GO:0009225	nucleotide-sugar metabolic process	2/105	38/18670	0.019307593093398	0.157143936660788	0.133867295113993	55790/9945	2
GO:0032649	GO:0032649	regulation of interferon-gamma production	3/105	101/18670	0.019354124551972	0.157143936660788	0.133867295113993	8809/7474/161882	3
GO:1901890	GO:1901890	positive regulation of cell junction assembly	3/105	101/18670	0.019354124551972	0.157143936660788	0.133867295113993	114798/23768/7422	3
GO:0061138	GO:0061138	morphogenesis of a branching epithelium	4/105	182/18670	0.019496830746771	0.15771414016719	0.134353038329345	374/2263/7474/7422	4
GO:0021953	GO:0021953	central nervous system neuron differentiation	4/105	183/18670	0.019848621917669	0.158967485120605	0.135420733986738	2263/22809/7474/7473	4
GO:0001823	GO:0001823	mesonephros development	3/105	102/18670	0.019860867815357	0.158967485120605	0.135420733986738	2263/130497/7422	3
GO:0007411	GO:0007411	axon guidance	5/105	276/18670	0.019870935640076	0.158967485120605	0.135420733986738	7474/23768/7473/1002/7422	5
GO:0097485	GO:0097485	neuron projection guidance	5/105	277/18670	0.020148385484649	0.159869332478129	0.13618899694949	7474/23768/7473/1002/7422	5
GO:0051650	GO:0051650	establishment of vesicle localization	4/105	184/18670	0.020204322302223	0.159869332478129	0.13618899694949	374/55638/2890/5590	4
GO:0030501	GO:0030501	positive regulation of bone mineralization	2/105	39/18670	0.020277544009175	0.159869332478129	0.13618899694949	130497/7043	2
GO:0045684	GO:0045684	positive regulation of epidermis development	2/105	39/18670	0.020277544009175	0.159869332478129	0.13618899694949	247/7474	2
GO:0001822	GO:0001822	kidney development	5/105	278/18670	0.02042836997307	0.160477014662095	0.136706667385812	2263/1028/4811/130497/7422	5
GO:0007369	GO:0007369	gastrulation	4/105	185/18670	0.020563942659658	0.160960932472715	0.137118905807107	2263/7474/7473/130497	4
GO:0060485	GO:0060485	mesenchyme development	5/105	279/18670	0.020710897285979	0.161530152309282	0.137603811056814	2263/7474/10630/130497/7043	5
GO:0002369	GO:0002369	T cell cytokine production	2/105	40/18670	0.021267516539581	0.164815448984282	0.140402479518828	5590/8809	2
GO:0010976	GO:0010976	positive regulation of neuron projection development	5/105	281/18670	0.021283612667548	0.164815448984282	0.140402479518828	114798/7474/7473/1002/7422	5
GO:0002821	GO:0002821	positive regulation of adaptive immune response	3/105	105/18670	0.021424884299885	0.165321093037407	0.140833226024997	5590/8809/3142	3
GO:0051963	GO:0051963	regulation of synapse assembly	3/105	106/18670	0.021960828145714	0.168857816413689	0.143846079094672	114798/7474/23768	3
GO:0021700	GO:0021700	developmental maturation	5/105	284/18670	0.022161956362357	0.169494113191462	0.144388125643462	55638/1901/7474/1028/7422	5
GO:0035136	GO:0035136	forelimb morphogenesis	2/105	41/18670	0.022277259362481	0.169494113191462	0.144388125643462	7473/130497	2
GO:0048286	GO:0048286	lung alveolus development	2/105	41/18670	0.022277259362481	0.169494113191462	0.144388125643462	2263/7043	2
GO:0050900	GO:0050900	leukocyte migration	7/105	499/18670	0.022567534093849	0.171104369993779	0.145759866272758	7060/1901/2995/7474/4920/2919/7422	7
GO:0002440	GO:0002440	production of molecular mediator of immune response	5/105	286/18670	0.022760456174573	0.171450595981476	0.146054808205969	5590/51704/8809/7474/7043	5
GO:0001935	GO:0001935	endothelial cell proliferation	4/105	191/18670	0.022804556697963	0.171450595981476	0.146054808205969	7060/7474/2152/7422	4
GO:0014706	GO:0014706	striated muscle tissue development	6/105	390/18670	0.022849573912973	0.171450595981476	0.146054808205969	2263/1901/7474/3142/161882/7422	6
GO:0050731	GO:0050731	positive regulation of peptidyl-tyrosine phosphorylation	4/105	192/18670	0.02319189810321	0.172827295454058	0.147227586733067	7060/374/51704/7422	4
GO:1901888	GO:1901888	regulation of cell junction assembly	4/105	192/18670	0.02319189810321	0.172827295454058	0.147227586733067	114798/7474/23768/7422	4
GO:0030517	GO:0030517	negative regulation of axon extension	2/105	42/18670	0.023306523301794	0.17296517890957	0.147345046468534	7474/7473	2
GO:0002793	GO:0002793	positive regulation of peptide secretion	5/105	288/18670	0.023369376194583	0.17296517890957	0.147345046468534	55638/5590/247/7474/7043	5
GO:0006024	GO:0006024	glycosaminoglycan biosynthetic process	3/105	110/18670	0.024177656680267	0.177246198709824	0.150991948494582	55790/9955/9435	3
GO:0006664	GO:0006664	glycolipid metabolic process	3/105	110/18670	0.024177656680267	0.177246198709824	0.150991948494582	256435/84992/55650	3
GO:0042088	GO:0042088	T-helper 1 type immune response	2/105	43/18670	0.02435506131169	0.177246198709824	0.150991948494582	8809/3142	2
GO:0045773	GO:0045773	positive regulation of axon extension	2/105	43/18670	0.02435506131169	0.177246198709824	0.150991948494582	1002/7422	2
GO:0099054	GO:0099054	presynapse assembly	2/105	43/18670	0.02435506131169	0.177246198709824	0.150991948494582	114798/7474	2
GO:1903509	GO:1903509	liposaccharide metabolic process	3/105	111/18670	0.024750123704061	0.17915003340352	0.152613781358165	256435/84992/55650	3
GO:0001763	GO:0001763	morphogenesis of a branching structure	4/105	196/18670	0.024781323554439	0.17915003340352	0.152613781358165	374/2263/7474/7422	4
GO:0003279	GO:0003279	cardiac septum development	3/105	112/18670	0.025329890709586	0.180783135721853	0.154004983555623	2263/7474/161882	3
GO:0042303	GO:0042303	molting cycle	3/105	112/18670	0.025329890709586	0.180783135721853	0.154004983555623	2263/7474/26018	3
GO:0042633	GO:0042633	hair cycle	3/105	112/18670	0.025329890709586	0.180783135721853	0.154004983555623	2263/7474/26018	3
GO:0030225	GO:0030225	macrophage differentiation	2/105	44/18670	0.025422628460886	0.180783135721853	0.154004983555623	4920/7422	2
GO:0046189	GO:0046189	phenol-containing compound biosynthetic process	2/105	44/18670	0.025422628460886	0.180783135721853	0.154004983555623	7474/2643	2
GO:0032609	GO:0032609	interferon-gamma production	3/105	113/18670	0.025916954432973	0.183698022300158	0.156488108199777	8809/7474/161882	3
GO:0045785	GO:0045785	positive regulation of cell adhesion	6/105	403/18670	0.026293380520119	0.184308666180477	0.15700830163691	5590/7474/3142/4811/10630/7422	6
GO:0048701	GO:0048701	embryonic cranial skeleton morphogenesis	2/105	45/18670	0.026508981917045	0.184308666180477	0.15700830163691	2263/7043	2
GO:0002688	GO:0002688	regulation of leukocyte chemotaxis	3/105	114/18670	0.026511310898203	0.184308666180477	0.15700830163691	7060/7474/7422	3
GO:0008543	GO:0008543	fibroblast growth factor receptor signaling pathway	3/105	114/18670	0.026511310898203	0.184308666180477	0.15700830163691	2263/7474/23768	3
GO:0045446	GO:0045446	endothelial cell differentiation	3/105	114/18670	0.026511310898203	0.184308666180477	0.15700830163691	1901/10630/7422	3
GO:0060349	GO:0060349	bone morphogenesis	3/105	114/18670	0.026511310898203	0.184308666180477	0.15700830163691	2263/55790/7043	3
GO:0006023	GO:0006023	aminoglycan biosynthetic process	3/105	115/18670	0.027112955427825	0.187774390332776	0.159960672105272	55790/9955/9435	3
GO:0051648	GO:0051648	vesicle localization	4/105	202/18670	0.027286518860283	0.187774390332776	0.159960672105272	374/55638/2890/5590	4
GO:0002067	GO:0002067	glandular epithelial cell differentiation	2/105	46/18670	0.027613880931291	0.187774390332776	0.159960672105272	2263/7474	2
GO:0007157	GO:0007157	heterophilic cell-cell adhesion via plasma membrane cell adhesion molecules	2/105	46/18670	0.027613880931291	0.187774390332776	0.159960672105272	57863/1002	2
GO:0045776	GO:0045776	negative regulation of blood pressure	2/105	46/18670	0.027613880931291	0.187774390332776	0.159960672105272	4987/2643	2
GO:0050919	GO:0050919	negative chemotaxis	2/105	46/18670	0.027613880931291	0.187774390332776	0.159960672105272	7474/23768	2
GO:0099172	GO:0099172	presynapse organization	2/105	46/18670	0.027613880931291	0.187774390332776	0.159960672105272	114798/7474	2
GO:0050808	GO:0050808	synapse organization	6/105	408/18670	0.027705325603961	0.187809310013146	0.159990419375556	114798/55638/7474/23768/5792/10397	6
GO:0034329	GO:0034329	cell junction assembly	6/105	409/18670	0.027993638087866	0.188918129687161	0.160934997280907	11187/114798/7474/23768/1002/7422	6
GO:0007613	GO:0007613	memory	3/105	117/18670	0.028338086526748	0.188918129687161	0.160934997280907	2890/5590/41	3
GO:0060326	GO:0060326	cell chemotaxis	5/105	304/18670	0.028622594670916	0.188918129687161	0.160934997280907	7060/1901/7474/2919/7422	5
GO:0043370	GO:0043370	regulation of CD4-positive. alpha-beta T cell differentiation	2/105	47/18670	0.028737086822817	0.188918129687161	0.160934997280907	5590/3142	2
GO:0046638	GO:0046638	positive regulation of alpha-beta T cell differentiation	2/105	47/18670	0.028737086822817	0.188918129687161	0.160934997280907	5590/3142	2
GO:0047496	GO:0047496	vesicle transport along microtubule	2/105	47/18670	0.028737086822817	0.188918129687161	0.160934997280907	55638/5590	2
GO:0048806	GO:0048806	genitalia development	2/105	47/18670	0.028737086822817	0.188918129687161	0.160934997280907	7474/4920	2
GO:0070169	GO:0070169	positive regulation of biomineral tissue development	2/105	47/18670	0.028737086822817	0.188918129687161	0.160934997280907	130497/7043	2
GO:0110151	GO:0110151	positive regulation of biomineralization	2/105	47/18670	0.028737086822817	0.188918129687161	0.160934997280907	130497/7043	2
GO:0120163	GO:0120163	negative regulation of cold-induced thermogenesis	2/105	47/18670	0.028737086822817	0.188918129687161	0.160934997280907	4858/8809	2
GO:0002711	GO:0002711	positive regulation of T cell mediated immunity	2/105	48/18670	0.029878362963612	0.194075575548713	0.165328506453794	5590/8809	2
GO:0035272	GO:0035272	exocrine system development	2/105	48/18670	0.029878362963612	0.194075575548713	0.165328506453794	2263/7043	2
GO:0042059	GO:0042059	negative regulation of epidermal growth factor receptor signaling pathway	2/105	48/18670	0.029878362963612	0.194075575548713	0.165328506453794	374/9052	2
GO:0060324	GO:0060324	face development	2/105	48/18670	0.029878362963612	0.194075575548713	0.165328506453794	7474/7043	2
GO:0051216	GO:0051216	cartilage development	4/105	209/18670	0.030394637681541	0.196841463080458	0.167684702246849	55790/7474/4920/130497	4
GO:0097529	GO:0097529	myeloid leukocyte migration	4/105	210/18670	0.030855062884094	0.198186256196069	0.168830300484364	7060/4920/2919/7422	4
GO:0001704	GO:0001704	formation of primary germ layer	3/105	121/18670	0.030875524287899	0.198186256196069	0.168830300484364	2263/7474/7473	3
GO:0010811	GO:0010811	positive regulation of cell-substrate adhesion	3/105	121/18670	0.030875524287899	0.198186256196069	0.168830300484364	5590/4811/7422	3
GO:0030857	GO:0030857	negative regulation of epithelial cell differentiation	2/105	49/18670	0.031037474763274	0.198639838484953	0.169216696774382	130497/7422	2
GO:0009948	GO:0009948	anterior/posterior axis specification	2/105	50/18670	0.032214189653945	0.204367570515992	0.174096019581396	7474/7473	2
GO:0010171	GO:0010171	body morphogenesis	2/105	50/18670	0.032214189653945	0.204367570515992	0.174096019581396	7473/7043	2
GO:0010718	GO:0010718	positive regulation of epithelial to mesenchymal transition	2/105	50/18670	0.032214189653945	0.204367570515992	0.174096019581396	10630/7043	2
GO:0000041	GO:0000041	transition metal ion transport	3/105	124/18670	0.032854613557989	0.207824532273791	0.177040925567988	245973/286133/64116	3
GO:0001954	GO:0001954	positive regulation of cell-matrix adhesion	2/105	51/18670	0.033408277075336	0.209499743273576	0.178467999179937	5590/7422	2
GO:0031103	GO:0031103	axon regeneration	2/105	51/18670	0.033408277075336	0.209499743273576	0.178467999179937	5792/56963	2
GO:0090102	GO:0090102	cochlea development	2/105	51/18670	0.033408277075336	0.209499743273576	0.178467999179937	7474/55084	2
GO:0051047	GO:0051047	positive regulation of secretion	6/105	428/18670	0.033854093454591	0.211685365968935	0.180329880742693	55638/5590/247/7474/4987/7043	6
GO:0001933	GO:0001933	negative regulation of protein phosphorylation	6/105	429/18670	0.034182975475076	0.211980567439743	0.180581356066847	5590/9052/57761/1028/2192/79899	6
GO:0043393	GO:0043393	regulation of protein binding	4/105	217/18670	0.034193556604481	0.211980567439743	0.180581356066847	7474/57761/161882/5792	4
GO:0060348	GO:0060348	bone development	4/105	217/18670	0.034193556604481	0.211980567439743	0.180581356066847	2263/55790/161882/7043	4
GO:0072132	GO:0072132	mesenchyme morphogenesis	2/105	52/18670	0.034619508459855	0.212802402284303	0.181281458215295	7474/130497	2
GO:0099518	GO:0099518	vesicle cytoskeletal trafficking	2/105	52/18670	0.034619508459855	0.212802402284303	0.181281458215295	55638/5590	2
GO:1900024	GO:1900024	regulation of substrate adhesion-dependent cell spreading	2/105	52/18670	0.034619508459855	0.212802402284303	0.181281458215295	10630/2192	2
GO:0009952	GO:0009952	anterior/posterior pattern specification	4/105	219/18670	0.035184655520736	0.215667071586258	0.183721803919988	7474/4920/7473/130497	4
GO:0060562	GO:0060562	epithelial tube morphogenesis	5/105	322/18670	0.035366421447361	0.216078953202284	0.184072676368625	374/2263/7474/130497/7422	5
GO:0002576	GO:0002576	platelet degranulation	3/105	128/18670	0.03559420757784	0.216078953202284	0.184072676368625	12/7043/7422	3
GO:0002687	GO:0002687	positive regulation of leukocyte migration	3/105	128/18670	0.03559420757784	0.216078953202284	0.184072676368625	7060/7474/7422	3
GO:0050702	GO:0050702	interleukin-1 beta secretion	2/105	53/18670	0.035847657217842	0.216078953202284	0.184072676368625	7474/113277	2
GO:0050732	GO:0050732	negative regulation of peptidyl-tyrosine phosphorylation	2/105	53/18670	0.035847657217842	0.216078953202284	0.184072676368625	5590/9052	2
GO:1901185	GO:1901185	negative regulation of ERBB signaling pathway	2/105	53/18670	0.035847657217842	0.216078953202284	0.184072676368625	374/9052	2
GO:0003206	GO:0003206	cardiac chamber morphogenesis	3/105	129/18670	0.036297025636274	0.218183225924123	0.185865257765277	2263/7474/161882	3
GO:0003231	GO:0003231	cardiac ventricle development	3/105	130/18670	0.037006984378976	0.221132266359005	0.18837747729209	2263/7474/161882	3
GO:0042157	GO:0042157	lipoprotein metabolic process	3/105	130/18670	0.037006984378976	0.221132266359005	0.18837747729209	84992/79929/55650	3
GO:0070206	GO:0070206	protein trimerization	2/105	54/18670	0.037092498722903	0.221132266359005	0.18837747729209	286133/41	2
GO:0045444	GO:0045444	fat cell differentiation	4/105	223/18670	0.037216667505151	0.221266307353029	0.188491663723241	22809/7474/57761/161882	4
GO:0051222	GO:0051222	positive regulation of protein transport	6/105	440/18670	0.03793826849147	0.224901680651421	0.1915885543862	55638/5590/247/7474/7043/79899	6
GO:0002011	GO:0002011	morphogenesis of an epithelial sheet	2/105	55/18670	0.038353810297337	0.224901680651421	0.1915885543862	7474/10630	2
GO:0003158	GO:0003158	endothelium development	3/105	132/18670	0.038448265258423	0.224901680651421	0.1915885543862	1901/10630/7422	3
GO:0042476	GO:0042476	odontogenesis	3/105	132/18670	0.038448265258423	0.224901680651421	0.1915885543862	2263/130497/7043	3
GO:0045598	GO:0045598	regulation of fat cell differentiation	3/105	132/18670	0.038448265258423	0.224901680651421	0.1915885543862	7474/57761/161882	3
GO:0072175	GO:0072175	epithelial tube formation	3/105	132/18670	0.038448265258423	0.224901680651421	0.1915885543862	2263/7474/130497	3
GO:0050803	GO:0050803	regulation of synapse structure or activity	4/105	227/18670	0.039315209592818	0.229356020548231	0.195383103804874	114798/55638/7474/23768	4
GO:0048488	GO:0048488	synaptic vesicle endocytosis	2/105	56/18670	0.039631371197672	0.229356020548231	0.195383103804874	273/57706	2
GO:0090183	GO:0090183	regulation of kidney development	2/105	56/18670	0.039631371197672	0.229356020548231	0.195383103804874	130497/7422	2
GO:0140238	GO:0140238	presynaptic endocytosis	2/105	56/18670	0.039631371197672	0.229356020548231	0.195383103804874	273/57706	2
GO:0007389	GO:0007389	pattern specification process	6/105	446/18670	0.040094007112159	0.231417929644714	0.197139596606202	55130/2263/7474/4920/7473/130497	6
GO:0071902	GO:0071902	positive regulation of protein serine/threonine kinase activity	5/105	334/18670	0.040366664183907	0.232375294349689	0.197955153516738	54956/7474/4920/7043/7422	5
GO:0060070	GO:0060070	canonical Wnt signaling pathway	5/105	335/18670	0.040801824769466	0.234260608702793	0.199561209329343	2263/51704/7474/4920/7473	5
GO:0048008	GO:0048008	platelet-derived growth factor receptor signaling pathway	2/105	57/18670	0.040924962600294	0.234349259521683	0.199636728917223	2152/7422	2
GO:0071695	GO:0071695	anatomical structure maturation	4/105	232/18670	0.042032071314659	0.240057184201307	0.204499178298423	1901/7474/1028/7422	4
GO:0032722	GO:0032722	positive regulation of chemokine production	2/105	58/18670	0.042234367587173	0.240581109606515	0.204945498266773	247/7474	2
GO:0010518	GO:0010518	positive regulation of phospholipase activity	2/105	59/18670	0.043559371131693	0.246836436412928	0.210274266893946	2263/5590	2
GO:0031102	GO:0031102	neuron projection regeneration	2/105	59/18670	0.043559371131693	0.246836436412928	0.210274266893946	5792/56963	2
GO:0050715	GO:0050715	positive regulation of cytokine secretion	3/105	139/18670	0.043715373625472	0.247077020802666	0.210479215186482	5590/247/7474	3
GO:1904951	GO:1904951	positive regulation of establishment of protein localization	6/105	456/18670	0.043857654305378	0.247239004581611	0.210617205431607	55638/5590/247/7474/7043/79899	6
GO:0001101	GO:0001101	response to acid chemical	5/105	343/18670	0.044386169842352	0.249543761601593	0.212580574777673	2263/7474/7473/130497/7422	5
GO:0072073	GO:0072073	kidney epithelium development	3/105	140/18670	0.044495854550284	0.249543761601593	0.212580574777673	2263/130497/7422	3
GO:0010721	GO:0010721	negative regulation of cell development	5/105	344/18670	0.044847132027067	0.250867247534443	0.213708021917644	7474/7473/2192/7422/56963	5
GO:0046467	GO:0046467	membrane lipid biosynthetic process	3/105	142/18670	0.046077654936759	0.254170664636089	0.21652212675317	256435/84992/55650	3
GO:0072006	GO:0072006	nephron development	3/105	142/18670	0.046077654936759	0.254170664636089	0.21652212675317	4811/130497/7422	3
GO:0002697	GO:0002697	regulation of immune effector process	6/105	462/18670	0.046219263065575	0.254170664636089	0.21652212675317	5590/51704/8809/7474/3142/7043	6
GO:0007405	GO:0007405	neuroblast proliferation	2/105	61/18670	0.046255323159877	0.254170664636089	0.21652212675317	2263/7422	2
GO:0050701	GO:0050701	interleukin-1 secretion	2/105	61/18670	0.046255323159877	0.254170664636089	0.21652212675317	7474/113277	2
GO:0090303	GO:0090303	positive regulation of wound healing	2/105	61/18670	0.046255323159877	0.254170664636089	0.21652212675317	10630/2152	2
GO:2000514	GO:2000514	regulation of CD4-positive. alpha-beta T cell activation	2/105	61/18670	0.046255323159877	0.254170664636089	0.21652212675317	5590/3142	2
GO:0030217	GO:0030217	T cell differentiation	4/105	240/18670	0.046595626439783	0.254753977721025	0.217019037716102	5590/8809/3142/161882	4
GO:0050663	GO:0050663	cytokine secretion	4/105	240/18670	0.046595626439783	0.254753977721025	0.217019037716102	5590/247/7474/113277	4
GO:0044344	GO:0044344	cellular response to fibroblast growth factor stimulus	3/105	143/18670	0.046878934059149	0.25566055266343	0.217791327999371	2263/7474/23768	3
GO:0001819	GO:0001819	positive regulation of cytokine production	6/105	464/18670	0.047023820518247	0.255809583619262	0.217918284033243	5590/51704/8809/247/7474/161882	6
GO:0009880	GO:0009880	embryonic pattern specification	2/105	62/18670	0.047625850921146	0.256849356786068	0.218804042811661	2263/7474	2
GO:0032835	GO:0032835	glomerulus development	2/105	62/18670	0.047625850921146	0.256849356786068	0.218804042811661	4811/130497	2
GO:0046635	GO:0046635	positive regulation of alpha-beta T cell activation	2/105	62/18670	0.047625850921146	0.256849356786068	0.218804042811661	5590/3142	2
GO:1902107	GO:1902107	positive regulation of leukocyte differentiation	3/105	144/18670	0.047687104844472	0.256849356786068	0.218804042811661	5590/3142/4920	3
GO:0003002	GO:0003002	regionalization	5/105	351/18670	0.048154556135269	0.257731899369408	0.21955586048255	2263/7474/4920/7473/130497	5
GO:0002822	GO:0002822	regulation of adaptive immune response based on somatic recombination of immune receptors built from immunoglobulin superfamily domains	3/105	145/18670	0.048502146039347	0.257731899369408	0.21955586048255	5590/8809/3142	3
GO:0007605	GO:0007605	sensory perception of sound	3/105	145/18670	0.048502146039347	0.257731899369408	0.21955586048255	5172/55084/26018	3
GO:0042326	GO:0042326	negative regulation of phosphorylation	6/105	468/18670	0.04865907157467	0.257731899369408	0.21955586048255	5590/9052/57761/1028/2192/79899	6
GO:0051896	GO:0051896	regulation of protein kinase B signaling	4/105	244/18670	0.048977247401091	0.257731899369408	0.21955586048255	374/2263/57761/2152	4
GO:0031646	GO:0031646	positive regulation of nervous system process	2/105	63/18670	0.049011135767592	0.257731899369408	0.21955586048255	5590/4987	2
GO:0046622	GO:0046622	positive regulation of organ growth	2/105	63/18670	0.049011135767592	0.257731899369408	0.21955586048255	2263/3142	2
GO:0046637	GO:0046637	regulation of alpha-beta T cell differentiation	2/105	63/18670	0.049011135767592	0.257731899369408	0.21955586048255	5590/3142	2
GO:0035264	GO:0035264	multicellular organism growth	3/105	146/18670	0.049324035970855	0.257731899369408	0.21955586048255	114798/22809/1028	3
GO:0051384	GO:0051384	response to glucocorticoid	3/105	146/18670	0.049324035970855	0.257731899369408	0.21955586048255	374/387758/5069	3
GO:0031589	GO:0031589	cell-substrate adhesion	5/105	354/18670	0.04961533710261	0.257731899369408	0.21955586048255	5590/4811/10630/2192/7422	5
GO:0090263	GO:0090263	positive regulation of canonical Wnt signaling pathway	3/105	147/18670	0.050152752554169	0.257731899369408	0.21955586048255	2263/51704/4920	3
GO:0048645	GO:0048645	animal organ formation	2/105	64/18670	0.050410971920404	0.257731899369408	0.21955586048255	2263/7474	2
GO:0050922	GO:0050922	negative regulation of chemotaxis	2/105	64/18670	0.050410971920404	0.257731899369408	0.21955586048255	7474/7473	2
GO:0050769	GO:0050769	positive regulation of neurogenesis	6/105	474/18670	0.051177521824505	0.257731899369408	0.21955586048255	114798/51704/7474/7473/1002/7422	6
GO:0072678	GO:0072678	T cell migration	2/105	65/18670	0.05182515540915	0.257731899369408	0.21955586048255	1901/7474	2
GO:0051092	GO:0051092	positive regulation of NF-kappaB transcription factor activity	3/105	149/18670	0.051830575322545	0.257731899369408	0.21955586048255	5590/8809/7474	3
GO:0008360	GO:0008360	regulation of cell shape	3/105	150/18670	0.052679635345884	0.257731899369408	0.21955586048255	643338/10630/7422	3
GO:0016331	GO:0016331	morphogenesis of embryonic epithelium	3/105	150/18670	0.052679635345884	0.257731899369408	0.21955586048255	2263/7474/130497	3
GO:0071774	GO:0071774	response to fibroblast growth factor	3/105	150/18670	0.052679635345884	0.257731899369408	0.21955586048255	2263/7474/23768	3
GO:0048207	GO:0048207	vesicle targeting. rough ER to cis-Golgi	2/105	66/18670	0.053253484058262	0.257731899369408	0.21955586048255	374/2890	2
GO:0048208	GO:0048208	COPII vesicle coating	2/105	66/18670	0.053253484058262	0.257731899369408	0.21955586048255	374/2890	2
GO:0072171	GO:0072171	mesonephric tubule morphogenesis	2/105	66/18670	0.053253484058262	0.257731899369408	0.21955586048255	130497/7422	2
GO:1904888	GO:1904888	cranial skeletal system development	2/105	66/18670	0.053253484058262	0.257731899369408	0.21955586048255	2263/7043	2
GO:0031330	GO:0031330	negative regulation of cellular catabolic process	4/105	253/18670	0.054578399636483	0.257731899369408	0.21955586048255	27074/11187/4248/84749	4
GO:2000027	GO:2000027	regulation of animal organ morphogenesis	4/105	253/18670	0.054578399636483	0.257731899369408	0.21955586048255	2263/7474/4920/7422	4
GO:0042108	GO:0042108	positive regulation of cytokine biosynthetic process	2/105	67/18670	0.05469575747362	0.257731899369408	0.21955586048255	7474/161882	2
GO:0002934	GO:0002934	desmosome organization	1/105	10/18670	0.054850663544353	0.257731899369408	0.21955586048255	11187	1
GO:0003149	GO:0003149	membranous septum morphogenesis	1/105	10/18670	0.054850663544353	0.257731899369408	0.21955586048255	2263	1
GO:0003183	GO:0003183	mitral valve morphogenesis	1/105	10/18670	0.054850663544353	0.257731899369408	0.21955586048255	161882	1
GO:0003376	GO:0003376	sphingosine-1-phosphate receptor signaling pathway	1/105	10/18670	0.054850663544353	0.257731899369408	0.21955586048255	1901	1
GO:0009396	GO:0009396	folic acid-containing compound biosynthetic process	1/105	10/18670	0.054850663544353	0.257731899369408	0.21955586048255	2643	1
GO:0010749	GO:0010749	regulation of nitric oxide mediated signal transduction	1/105	10/18670	0.054850663544353	0.257731899369408	0.21955586048255	7422	1
GO:0032836	GO:0032836	glomerular basement membrane development	1/105	10/18670	0.054850663544353	0.257731899369408	0.21955586048255	4811	1
GO:0035871	GO:0035871	protein K11-linked deubiquitination	1/105	10/18670	0.054850663544353	0.257731899369408	0.21955586048255	84749	1
GO:0045348	GO:0045348	positive regulation of MHC class II biosynthetic process	1/105	10/18670	0.054850663544353	0.257731899369408	0.21955586048255	113277	1
GO:0045625	GO:0045625	regulation of T-helper 1 cell differentiation	1/105	10/18670	0.054850663544353	0.257731899369408	0.21955586048255	3142	1
GO:0048021	GO:0048021	regulation of melanin biosynthetic process	1/105	10/18670	0.054850663544353	0.257731899369408	0.21955586048255	7474	1
GO:0048340	GO:0048340	paraxial mesoderm morphogenesis	1/105	10/18670	0.054850663544353	0.257731899369408	0.21955586048255	7474	1
GO:0048570	GO:0048570	notochord morphogenesis	1/105	10/18670	0.054850663544353	0.257731899369408	0.21955586048255	7474	1
GO:0048755	GO:0048755	branching morphogenesis of a nerve	1/105	10/18670	0.054850663544353	0.257731899369408	0.21955586048255	2263	1
GO:0051255	GO:0051255	spindle midzone assembly	1/105	10/18670	0.054850663544353	0.257731899369408	0.21955586048255	26112	1
GO:0060068	GO:0060068	vagina development	1/105	10/18670	0.054850663544353	0.257731899369408	0.21955586048255	7474	1
GO:0060456	GO:0060456	positive regulation of digestive system process	1/105	10/18670	0.054850663544353	0.257731899369408	0.21955586048255	4987	1
GO:0060513	GO:0060513	prostatic bud formation	1/105	10/18670	0.054850663544353	0.257731899369408	0.21955586048255	7474	1
GO:0060600	GO:0060600	dichotomous subdivision of an epithelial terminal unit	1/105	10/18670	0.054850663544353	0.257731899369408	0.21955586048255	374	1
GO:0061408	GO:0061408	positive regulation of transcription from RNA polymerase II promoter in response to heat stress	1/105	10/18670	0.054850663544353	0.257731899369408	0.21955586048255	100506164	1
GO:0071600	GO:0071600	otic vesicle morphogenesis	1/105	10/18670	0.054850663544353	0.257731899369408	0.21955586048255	2263	1
GO:0071863	GO:0071863	regulation of cell proliferation in bone marrow	1/105	10/18670	0.054850663544353	0.257731899369408	0.21955586048255	2263	1
GO:0072203	GO:0072203	cell proliferation involved in metanephros development	1/105	10/18670	0.054850663544353	0.257731899369408	0.21955586048255	130497	1
GO:0090009	GO:0090009	primitive streak formation	1/105	10/18670	0.054850663544353	0.257731899369408	0.21955586048255	7474	1
GO:0150011	GO:0150011	regulation of neuron projection arborization	1/105	10/18670	0.054850663544353	0.257731899369408	0.21955586048255	7474	1
GO:1901725	GO:1901725	regulation of histone deacetylase activity	1/105	10/18670	0.054850663544353	0.257731899369408	0.21955586048255	7422	1
GO:1902474	GO:1902474	positive regulation of protein localization to synapse	1/105	10/18670	0.054850663544353	0.257731899369408	0.21955586048255	7474	1
GO:1904350	GO:1904350	regulation of protein catabolic process in the vacuole	1/105	10/18670	0.054850663544353	0.257731899369408	0.21955586048255	4248	1
GO:2000049	GO:2000049	positive regulation of cell-cell adhesion mediated by cadherin	1/105	10/18670	0.054850663544353	0.257731899369408	0.21955586048255	7474	1
GO:2000665	GO:2000665	regulation of interleukin-13 secretion	1/105	10/18670	0.054850663544353	0.257731899369408	0.21955586048255	5590	1
GO:0022409	GO:0022409	positive regulation of cell-cell adhesion	4/105	255/18670	0.055868524047067	0.257731899369408	0.21955586048255	5590/7474/3142/10630	4
GO:0051965	GO:0051965	positive regulation of synapse assembly	2/105	68/18670	0.056151777029228	0.257731899369408	0.21955586048255	114798/23768	2
GO:0048871	GO:0048871	multicellular organismal homeostasis	6/105	486/18670	0.056451783913338	0.257731899369408	0.21955586048255	4858/50486/1901/8809/12/7422	6
GO:0007611	GO:0007611	learning or memory	4/105	256/18670	0.056519756925192	0.257731899369408	0.21955586048255	2890/5590/4987/41	4
GO:0010977	GO:0010977	negative regulation of neuron projection development	3/105	155/18670	0.057025464475293	0.257731899369408	0.21955586048255	7474/7473/56963	3
GO:0030166	GO:0030166	proteoglycan biosynthetic process	2/105	69/18670	0.057621345853978	0.257731899369408	0.21955586048255	55790/9955	2
GO:0036465	GO:0036465	synaptic vesicle recycling	2/105	69/18670	0.057621345853978	0.257731899369408	0.21955586048255	273/57706	2
GO:0042698	GO:0042698	ovulation cycle	2/105	69/18670	0.057621345853978	0.257731899369408	0.21955586048255	4987/7043	2
GO:0050771	GO:0050771	negative regulation of axonogenesis	2/105	69/18670	0.057621345853978	0.257731899369408	0.21955586048255	7474/7473	2
GO:0006486	GO:0006486	protein glycosylation	4/105	258/18670	0.057834541335763	0.257731899369408	0.21955586048255	25834/256435/4248/9945	4
GO:0043406	GO:0043406	positive regulation of MAP kinase activity	4/105	258/18670	0.057834541335763	0.257731899369408	0.21955586048255	7474/4920/7043/7422	4
GO:0043413	GO:0043413	macromolecule glycosylation	4/105	258/18670	0.057834541335763	0.257731899369408	0.21955586048255	25834/256435/4248/9945	4
GO:0032535	GO:0032535	regulation of cellular component size	5/105	370/18670	0.057846347462819	0.257731899369408	0.21955586048255	643338/7474/7473/1002/7422	5
GO:0030509	GO:0030509	BMP signaling pathway	3/105	157/18670	0.058810245916713	0.257731899369408	0.21955586048255	7474/4920/56963	3
GO:0001756	GO:0001756	somitogenesis	2/105	70/18670	0.059104268818505	0.257731899369408	0.21955586048255	7474/4920	2
GO:0002709	GO:0002709	regulation of T cell mediated immunity	2/105	70/18670	0.059104268818505	0.257731899369408	0.21955586048255	5590/8809	2
GO:0006901	GO:0006901	vesicle coating	2/105	70/18670	0.059104268818505	0.257731899369408	0.21955586048255	374/2890	2
GO:0010517	GO:0010517	regulation of phospholipase activity	2/105	70/18670	0.059104268818505	0.257731899369408	0.21955586048255	2263/5590	2
GO:0060395	GO:0060395	SMAD protein signal transduction	2/105	70/18670	0.059104268818505	0.257731899369408	0.21955586048255	4920/7043	2
GO:0072091	GO:0072091	regulation of stem cell proliferation	2/105	70/18670	0.059104268818505	0.257731899369408	0.21955586048255	2192/7422	2
GO:0051091	GO:0051091	positive regulation of DNA-binding transcription factor activity	4/105	261/18670	0.05983744130656	0.257731899369408	0.21955586048255	5590/8809/7474/7422	4
GO:0001574	GO:0001574	ganglioside biosynthetic process	1/105	11/18670	0.060169027977785	0.257731899369408	0.21955586048255	256435	1
GO:0003174	GO:0003174	mitral valve development	1/105	11/18670	0.060169027977785	0.257731899369408	0.21955586048255	161882	1
GO:0003356	GO:0003356	regulation of cilium beat frequency	1/105	11/18670	0.060169027977785	0.257731899369408	0.21955586048255	55130	1
GO:0006048	GO:0006048	UDP-N-acetylglucosamine biosynthetic process	1/105	11/18670	0.060169027977785	0.257731899369408	0.21955586048255	9945	1
GO:0009950	GO:0009950	dorsal/ventral axis specification	1/105	11/18670	0.060169027977785	0.257731899369408	0.21955586048255	7473	1
GO:0015014	GO:0015014	heparan sulfate proteoglycan biosynthetic process. polysaccharide chain biosynthetic process	1/105	11/18670	0.060169027977785	0.257731899369408	0.21955586048255	55790	1
GO:0019532	GO:0019532	oxalate transport	1/105	11/18670	0.060169027977785	0.257731899369408	0.21955586048255	5172	1
GO:0035542	GO:0035542	regulation of SNARE complex assembly	1/105	11/18670	0.060169027977785	0.257731899369408	0.21955586048255	29091	1
GO:0043129	GO:0043129	surfactant homeostasis	1/105	11/18670	0.060169027977785	0.257731899369408	0.21955586048255	7422	1
GO:0048672	GO:0048672	positive regulation of collateral sprouting	1/105	11/18670	0.060169027977785	0.257731899369408	0.21955586048255	7473	1
GO:0048853	GO:0048853	forebrain morphogenesis	1/105	11/18670	0.060169027977785	0.257731899369408	0.21955586048255	7474	1
GO:0060272	GO:0060272	embryonic skeletal joint morphogenesis	1/105	11/18670	0.060169027977785	0.257731899369408	0.21955586048255	130497	1
GO:0060525	GO:0060525	prostate glandular acinus development	1/105	11/18670	0.060169027977785	0.257731899369408	0.21955586048255	2263	1
GO:0060736	GO:0060736	prostate gland growth	1/105	11/18670	0.060169027977785	0.257731899369408	0.21955586048255	2263	1
GO:0060947	GO:0060947	cardiac vascular smooth muscle cell differentiation	1/105	11/18670	0.060169027977785	0.257731899369408	0.21955586048255	7422	1
GO:0070213	GO:0070213	protein auto-ADP-ribosylation	1/105	11/18670	0.060169027977785	0.257731899369408	0.21955586048255	54956	1
GO:0070673	GO:0070673	response to interleukin-18	1/105	11/18670	0.060169027977785	0.257731899369408	0.21955586048255	8809	1
GO:0071838	GO:0071838	cell proliferation in bone marrow	1/105	11/18670	0.060169027977785	0.257731899369408	0.21955586048255	2263	1
GO:0072608	GO:0072608	interleukin-10 secretion	1/105	11/18670	0.060169027977785	0.257731899369408	0.21955586048255	5590	1
GO:0072611	GO:0072611	interleukin-13 secretion	1/105	11/18670	0.060169027977785	0.257731899369408	0.21955586048255	5590	1
GO:0106072	GO:0106072	negative regulation of adenylate cyclase-activating G protein-coupled receptor signaling pathway	1/105	11/18670	0.060169027977785	0.257731899369408	0.21955586048255	4987	1
GO:1902946	GO:1902946	protein localization to early endosome	1/105	11/18670	0.060169027977785	0.257731899369408	0.21955586048255	4248	1
GO:1905146	GO:1905146	lysosomal protein catabolic process	1/105	11/18670	0.060169027977785	0.257731899369408	0.21955586048255	4248	1
GO:1905668	GO:1905668	positive regulation of protein localization to endosome	1/105	11/18670	0.060169027977785	0.257731899369408	0.21955586048255	4248	1
GO:2000392	GO:2000392	regulation of lamellipodium morphogenesis	1/105	11/18670	0.060169027977785	0.257731899369408	0.21955586048255	10630	1
GO:2000551	GO:2000551	regulation of T-helper 2 cell cytokine production	1/105	11/18670	0.060169027977785	0.257731899369408	0.21955586048255	5590	1
GO:0033692	GO:0033692	cellular polysaccharide biosynthetic process	2/105	71/18670	0.060600352522136	0.259069483473805	0.220695317529688	55790/89801	2
GO:0002819	GO:0002819	regulation of adaptive immune response	3/105	160/18670	0.061536540854118	0.259446379932704	0.221016386929902	5590/8809/3142	3
GO:0030203	GO:0030203	glycosaminoglycan metabolic process	3/105	160/18670	0.061536540854118	0.259446379932704	0.221016386929902	55790/9955/9435	3
GO:0050805	GO:0050805	negative regulation of synaptic transmission	2/105	72/18670	0.062109405279924	0.259446379932704	0.221016386929902	2890/41	2
GO:0060193	GO:0060193	positive regulation of lipase activity	2/105	72/18670	0.062109405279924	0.259446379932704	0.221016386929902	2263/5590	2
GO:0090114	GO:0090114	COPII-coated vesicle budding	2/105	72/18670	0.062109405279924	0.259446379932704	0.221016386929902	374/2890	2
GO:0031960	GO:0031960	response to corticosteroid	3/105	162/18670	0.063386506913115	0.259446379932704	0.221016386929902	374/387758/5069	3
GO:0043507	GO:0043507	positive regulation of JUN kinase activity	2/105	74/18670	0.065165659719658	0.259446379932704	0.221016386929902	7474/4920	2
GO:0048199	GO:0048199	vesicle targeting. to. from or within Golgi	2/105	74/18670	0.065165659719658	0.259446379932704	0.221016386929902	374/2890	2
GO:0051145	GO:0051145	smooth muscle cell differentiation	2/105	74/18670	0.065165659719658	0.259446379932704	0.221016386929902	2263/7422	2
GO:0072078	GO:0072078	nephron tubule morphogenesis	2/105	74/18670	0.065165659719658	0.259446379932704	0.221016386929902	130497/7422	2
GO:1903036	GO:1903036	positive regulation of response to wounding	2/105	74/18670	0.065165659719658	0.259446379932704	0.221016386929902	10630/2152	2
GO:0043491	GO:0043491	protein kinase B signaling	4/105	269/18670	0.065357706925948	0.259446379932704	0.221016386929902	374/2263/57761/2152	4
GO:0002551	GO:0002551	mast cell chemotaxis	1/105	12/18670	0.06545774934883	0.259446379932704	0.221016386929902	7422	1
GO:0032252	GO:0032252	secretory granule localization	1/105	12/18670	0.06545774934883	0.259446379932704	0.221016386929902	55638	1
GO:0038003	GO:0038003	opioid receptor signaling pathway	1/105	12/18670	0.06545774934883	0.259446379932704	0.221016386929902	4987	1
GO:0042416	GO:0042416	dopamine biosynthetic process	1/105	12/18670	0.06545774934883	0.259446379932704	0.221016386929902	2643	1
GO:0043117	GO:0043117	positive regulation of vascular permeability	1/105	12/18670	0.06545774934883	0.259446379932704	0.221016386929902	7422	1
GO:0045080	GO:0045080	positive regulation of chemokine biosynthetic process	1/105	12/18670	0.06545774934883	0.259446379932704	0.221016386929902	7474	1
GO:0046929	GO:0046929	negative regulation of neurotransmitter secretion	1/105	12/18670	0.06545774934883	0.259446379932704	0.221016386929902	41	1
GO:0048484	GO:0048484	enteric nervous system development	1/105	12/18670	0.06545774934883	0.259446379932704	0.221016386929902	3142	1
GO:0051798	GO:0051798	positive regulation of hair follicle development	1/105	12/18670	0.06545774934883	0.259446379932704	0.221016386929902	7474	1
GO:0060081	GO:0060081	membrane hyperpolarization	1/105	12/18670	0.06545774934883	0.259446379932704	0.221016386929902	5590	1
GO:0060391	GO:0060391	positive regulation of SMAD protein signal transduction	1/105	12/18670	0.06545774934883	0.259446379932704	0.221016386929902	7043	1
GO:0060442	GO:0060442	branching involved in prostate gland morphogenesis	1/105	12/18670	0.06545774934883	0.259446379932704	0.221016386929902	2263	1
GO:0060453	GO:0060453	regulation of gastric acid secretion	1/105	12/18670	0.06545774934883	0.259446379932704	0.221016386929902	4987	1
GO:0060670	GO:0060670	branching involved in labyrinthine layer morphogenesis	1/105	12/18670	0.06545774934883	0.259446379932704	0.221016386929902	2263	1
GO:0060742	GO:0060742	epithelial cell differentiation involved in prostate gland development	1/105	12/18670	0.06545774934883	0.259446379932704	0.221016386929902	2263	1
GO:0060900	GO:0060900	embryonic camera-type eye formation	1/105	12/18670	0.06545774934883	0.259446379932704	0.221016386929902	7474	1
GO:0070243	GO:0070243	regulation of thymocyte apoptotic process	1/105	12/18670	0.06545774934883	0.259446379932704	0.221016386929902	7474	1
GO:0071679	GO:0071679	commissural neuron axon guidance	1/105	12/18670	0.06545774934883	0.259446379932704	0.221016386929902	7422	1
GO:0072178	GO:0072178	nephric duct morphogenesis	1/105	12/18670	0.06545774934883	0.259446379932704	0.221016386929902	130497	1
GO:0090520	GO:0090520	sphingolipid mediated signaling pathway	1/105	12/18670	0.06545774934883	0.259446379932704	0.221016386929902	1901	1
GO:0097531	GO:0097531	mast cell migration	1/105	12/18670	0.06545774934883	0.259446379932704	0.221016386929902	7422	1
GO:0150065	GO:0150065	regulation of deacetylase activity	1/105	12/18670	0.06545774934883	0.259446379932704	0.221016386929902	7422	1
GO:1900376	GO:1900376	regulation of secondary metabolite biosynthetic process	1/105	12/18670	0.06545774934883	0.259446379932704	0.221016386929902	7474	1
GO:1904862	GO:1904862	inhibitory synapse assembly	1/105	12/18670	0.06545774934883	0.259446379932704	0.221016386929902	7474	1
GO:1905666	GO:1905666	regulation of protein localization to endosome	1/105	12/18670	0.06545774934883	0.259446379932704	0.221016386929902	4248	1
GO:2000121	GO:2000121	regulation of removal of superoxide radicals	1/105	12/18670	0.06545774934883	0.259446379932704	0.221016386929902	2643	1
GO:2000543	GO:2000543	positive regulation of gastrulation	1/105	12/18670	0.06545774934883	0.259446379932704	0.221016386929902	130497	1
GO:2000650	GO:2000650	negative regulation of sodium ion transmembrane transporter activity	1/105	12/18670	0.06545774934883	0.259446379932704	0.221016386929902	130497	1
GO:0007548	GO:0007548	sex differentiation	4/105	270/18670	0.066065958233386	0.261380954756087	0.222664406600943	7474/4920/130497/7422	4
GO:0050680	GO:0050680	negative regulation of epithelial cell proliferation	3/105	165/18670	0.066209559160964	0.261473685543117	0.222743401819576	2263/7474/1028	3
GO:1902105	GO:1902105	regulation of leukocyte differentiation	4/105	272/18670	0.067494533368875	0.263427115294836	0.224407483569179	5590/3142/4920/161882	4
GO:0061448	GO:0061448	connective tissue development	4/105	273/18670	0.068214842997399	0.263427115294836	0.224407483569179	55790/7474/4920/130497	4
GO:0098742	GO:0098742	cell-cell adhesion via plasma-membrane adhesion molecules	4/105	273/18670	0.068214842997399	0.263427115294836	0.224407483569179	114798/57863/5792/1002	4
GO:0006826	GO:0006826	iron ion transport	2/105	76/18670	0.068271532485619	0.263427115294836	0.224407483569179	245973/286133	2
GO:0072088	GO:0072088	nephron epithelium morphogenesis	2/105	76/18670	0.068271532485619	0.263427115294836	0.224407483569179	130497/7422	2
GO:0030307	GO:0030307	positive regulation of cell growth	3/105	169/18670	0.070062227675867	0.263427115294836	0.224407483569179	7473/1002/7422	3
GO:0048660	GO:0048660	regulation of smooth muscle cell proliferation	3/105	169/18670	0.070062227675867	0.263427115294836	0.224407483569179	2263/1901/7043	3
GO:0002829	GO:0002829	negative regulation of type 2 immune response	1/105	13/18670	0.070716991299649	0.263427115294836	0.224407483569179	3142	1
GO:0003306	GO:0003306	Wnt signaling pathway involved in heart development	1/105	13/18670	0.070716991299649	0.263427115294836	0.224407483569179	7474	1
GO:0007494	GO:0007494	midgut development	1/105	13/18670	0.070716991299649	0.263427115294836	0.224407483569179	7474	1
GO:0010838	GO:0010838	positive regulation of keratinocyte proliferation	1/105	13/18670	0.070716991299649	0.263427115294836	0.224407483569179	374	1
GO:0019896	GO:0019896	axonal transport of mitochondrion	1/105	13/18670	0.070716991299649	0.263427115294836	0.224407483569179	55638	1
GO:0031274	GO:0031274	positive regulation of pseudopodium assembly	1/105	13/18670	0.070716991299649	0.263427115294836	0.224407483569179	643338	1
GO:0032754	GO:0032754	positive regulation of interleukin-5 production	1/105	13/18670	0.070716991299649	0.263427115294836	0.224407483569179	5590	1
GO:0035745	GO:0035745	T-helper 2 cell cytokine production	1/105	13/18670	0.070716991299649	0.263427115294836	0.224407483569179	5590	1
GO:0042635	GO:0042635	positive regulation of hair cycle	1/105	13/18670	0.070716991299649	0.263427115294836	0.224407483569179	7474	1
GO:0045078	GO:0045078	positive regulation of interferon-gamma biosynthetic process	1/105	13/18670	0.070716991299649	0.263427115294836	0.224407483569179	161882	1
GO:0045602	GO:0045602	negative regulation of endothelial cell differentiation	1/105	13/18670	0.070716991299649	0.263427115294836	0.224407483569179	7422	1
GO:0046349	GO:0046349	amino sugar biosynthetic process	1/105	13/18670	0.070716991299649	0.263427115294836	0.224407483569179	9945	1
GO:0048681	GO:0048681	negative regulation of axon regeneration	1/105	13/18670	0.070716991299649	0.263427115294836	0.224407483569179	56963	1
GO:0048875	GO:0048875	chemical homeostasis within a tissue	1/105	13/18670	0.070716991299649	0.263427115294836	0.224407483569179	7422	1
GO:0051451	GO:0051451	myoblast migration	1/105	13/18670	0.070716991299649	0.263427115294836	0.224407483569179	7060	1
GO:0060340	GO:0060340	positive regulation of type I interferon-mediated signaling pathway	1/105	13/18670	0.070716991299649	0.263427115294836	0.224407483569179	7474	1
GO:0072182	GO:0072182	regulation of nephron tubule epithelial cell differentiation	1/105	13/18670	0.070716991299649	0.263427115294836	0.224407483569179	130497	1
GO:0090179	GO:0090179	planar cell polarity pathway involved in neural tube closure	1/105	13/18670	0.070716991299649	0.263427115294836	0.224407483569179	7474	1
GO:1900025	GO:1900025	negative regulation of substrate adhesion-dependent cell spreading	1/105	13/18670	0.070716991299649	0.263427115294836	0.224407483569179	2192	1
GO:1901550	GO:1901550	regulation of endothelial cell development	1/105	13/18670	0.070716991299649	0.263427115294836	0.224407483569179	7422	1
GO:1902306	GO:1902306	negative regulation of sodium ion transmembrane transport	1/105	13/18670	0.070716991299649	0.263427115294836	0.224407483569179	130497	1
GO:1903140	GO:1903140	regulation of establishment of endothelial barrier	1/105	13/18670	0.070716991299649	0.263427115294836	0.224407483569179	7422	1
GO:1903960	GO:1903960	negative regulation of anion transmembrane transport	1/105	13/18670	0.070716991299649	0.263427115294836	0.224407483569179	130497	1
GO:2000052	GO:2000052	positive regulation of non-canonical Wnt signaling pathway	1/105	13/18670	0.070716991299649	0.263427115294836	0.224407483569179	7474	1
GO:0006022	GO:0006022	aminoglycan metabolic process	3/105	170/18670	0.071041021970823	0.263427115294836	0.224407483569179	55790/9955/9435	3
GO:0071772	GO:0071772	response to BMP	3/105	170/18670	0.071041021970823	0.263427115294836	0.224407483569179	7474/4920/56963	3
GO:0071773	GO:0071773	cellular response to BMP stimulus	3/105	170/18670	0.071041021970823	0.263427115294836	0.224407483569179	7474/4920/56963	3
GO:0000271	GO:0000271	polysaccharide biosynthetic process	2/105	78/18670	0.071425550562479	0.263427115294836	0.224407483569179	55790/89801	2
GO:0008306	GO:0008306	associative learning	2/105	78/18670	0.071425550562479	0.263427115294836	0.224407483569179	4987/41	2
GO:0032413	GO:0032413	negative regulation of ion transmembrane transporter activity	2/105	78/18670	0.071425550562479	0.263427115294836	0.224407483569179	4987/130497	2
GO:0061333	GO:0061333	renal tubule morphogenesis	2/105	78/18670	0.071425550562479	0.263427115294836	0.224407483569179	130497/7422	2
GO:0072028	GO:0072028	nephron morphogenesis	2/105	78/18670	0.071425550562479	0.263427115294836	0.224407483569179	130497/7422	2
GO:0003205	GO:0003205	cardiac chamber development	3/105	171/18670	0.072026007738056	0.264744244658799	0.225529515694729	2263/7474/161882	3
GO:0048659	GO:0048659	smooth muscle cell proliferation	3/105	171/18670	0.072026007738056	0.264744244658799	0.225529515694729	2263/1901/7043	3
GO:0032874	GO:0032874	positive regulation of stress-activated MAPK cascade	3/105	172/18670	0.073017154843184	0.265185940485442	0.225905786181725	7474/4920/7422	3
GO:0030193	GO:0030193	regulation of blood coagulation	2/105	79/18670	0.073020160960282	0.265185940485442	0.225905786181725	10630/2152	2
GO:0070304	GO:0070304	positive regulation of stress-activated protein kinase signaling cascade	3/105	173/18670	0.074014432911116	0.265185940485442	0.225905786181725	7474/4920/7422	3
GO:0002088	GO:0002088	lens development in camera-type eye	2/105	80/18670	0.07462626717223	0.265185940485442	0.225905786181725	7474/1028	2
GO:0048194	GO:0048194	Golgi vesicle budding	2/105	80/18670	0.07462626717223	0.265185940485442	0.225905786181725	374/2890	2
GO:1900046	GO:1900046	regulation of hemostasis	2/105	80/18670	0.07462626717223	0.265185940485442	0.225905786181725	10630/2152	2
GO:0051656	GO:0051656	establishment of organelle localization	5/105	401/18670	0.075899687320628	0.265185940485442	0.225905786181725	374/55638/2890/79789/5590	5
GO:0003188	GO:0003188	heart valve formation	1/105	14/18670	0.07594691657775	0.265185940485442	0.225905786181725	161882	1
GO:0007175	GO:0007175	negative regulation of epidermal growth factor-activated receptor activity	1/105	14/18670	0.07594691657775	0.265185940485442	0.225905786181725	9052	1
GO:0010917	GO:0010917	negative regulation of mitochondrial membrane potential	1/105	14/18670	0.07594691657775	0.265185940485442	0.225905786181725	79845	1
GO:0031272	GO:0031272	regulation of pseudopodium assembly	1/105	14/18670	0.07594691657775	0.265185940485442	0.225905786181725	643338	1
GO:0034356	GO:0034356	NAD biosynthesis via nicotinamide riboside salvage pathway	1/105	14/18670	0.07594691657775	0.265185940485442	0.225905786181725	54956	1
GO:0035112	GO:0035112	genitalia morphogenesis	1/105	14/18670	0.07594691657775	0.265185940485442	0.225905786181725	4920	1
GO:0035358	GO:0035358	regulation of peroxisome proliferator activated receptor signaling pathway	1/105	14/18670	0.07594691657775	0.265185940485442	0.225905786181725	247	1
GO:0035810	GO:0035810	positive regulation of urine volume	1/105	14/18670	0.07594691657775	0.265185940485442	0.225905786181725	4987	1
GO:0043455	GO:0043455	regulation of secondary metabolic process	1/105	14/18670	0.07594691657775	0.265185940485442	0.225905786181725	7474	1
GO:0045198	GO:0045198	establishment of epithelial cell apical/basal polarity	1/105	14/18670	0.07594691657775	0.265185940485442	0.225905786181725	7474	1
GO:0045346	GO:0045346	regulation of MHC class II biosynthetic process	1/105	14/18670	0.07594691657775	0.265185940485442	0.225905786181725	113277	1
GO:0045651	GO:0045651	positive regulation of macrophage differentiation	1/105	14/18670	0.07594691657775	0.265185940485442	0.225905786181725	4920	1
GO:0045836	GO:0045836	positive regulation of meiotic nuclear division	1/105	14/18670	0.07594691657775	0.265185940485442	0.225905786181725	7474	1
GO:0048266	GO:0048266	behavioral response to pain	1/105	14/18670	0.07594691657775	0.265185940485442	0.225905786181725	7060	1
GO:0050930	GO:0050930	induction of positive chemotaxis	1/105	14/18670	0.07594691657775	0.265185940485442	0.225905786181725	7422	1
GO:0070234	GO:0070234	positive regulation of T cell apoptotic process	1/105	14/18670	0.07594691657775	0.265185940485442	0.225905786181725	7474	1
GO:0072498	GO:0072498	embryonic skeletal joint development	1/105	14/18670	0.07594691657775	0.265185940485442	0.225905786181725	130497	1
GO:0090178	GO:0090178	regulation of establishment of planar polarity involved in neural tube closure	1/105	14/18670	0.07594691657775	0.265185940485442	0.225905786181725	7474	1
GO:0106070	GO:0106070	regulation of adenylate cyclase-activating G protein-coupled receptor signaling pathway	1/105	14/18670	0.07594691657775	0.265185940485442	0.225905786181725	4987	1
GO:1900121	GO:1900121	negative regulation of receptor binding	1/105	14/18670	0.07594691657775	0.265185940485442	0.225905786181725	5792	1
GO:1901386	GO:1901386	negative regulation of voltage-gated calcium channel activity	1/105	14/18670	0.07594691657775	0.265185940485442	0.225905786181725	4987	1
GO:0110110	GO:0110110	positive regulation of animal organ morphogenesis	2/105	81/18670	0.076243692386018	0.265185940485442	0.225905786181725	2263/7422	2
GO:0022407	GO:0022407	regulation of cell-cell adhesion	5/105	402/18670	0.076527934260001	0.265185940485442	0.225905786181725	5590/7474/3142/10630/7422	5
GO:0051897	GO:0051897	positive regulation of protein kinase B signaling	3/105	176/18670	0.077042745647872	0.265185940485442	0.225905786181725	374/2263/2152	3
GO:1903532	GO:1903532	positive regulation of secretion by cell	5/105	403/18670	0.077159021618542	0.265185940485442	0.225905786181725	55638/5590/247/7474/7043	5
GO:0046209	GO:0046209	nitric oxide metabolic process	2/105	82/18670	0.077872261380228	0.265185940485442	0.225905786181725	2643/113277	2
GO:0097581	GO:0097581	lamellipodium organization	2/105	82/18670	0.077872261380228	0.265185940485442	0.225905786181725	1901/10630	2
GO:0060828	GO:0060828	regulation of canonical Wnt signaling pathway	4/105	286/18670	0.077940447927984	0.265185940485442	0.225905786181725	2263/51704/7474/4920	4
GO:0007416	GO:0007416	synapse assembly	3/105	177/18670	0.078064239197481	0.265185940485442	0.225905786181725	114798/7474/23768	3
GO:0035418	GO:0035418	protein localization to synapse	2/105	83/18670	0.079511800512308	0.265185940485442	0.225905786181725	5590/7474	2
GO:0045582	GO:0045582	positive regulation of T cell differentiation	2/105	83/18670	0.079511800512308	0.265185940485442	0.225905786181725	5590/3142	2
GO:0048771	GO:0048771	tissue remodeling	3/105	179/18670	0.080125121607385	0.265185940485442	0.225905786181725	7060/1901/7043	3
GO:0003352	GO:0003352	regulation of cilium movement	1/105	15/18670	0.081147687040836	0.265185940485442	0.225905786181725	55130	1
GO:0007039	GO:0007039	protein catabolic process in the vacuole	1/105	15/18670	0.081147687040836	0.265185940485442	0.225905786181725	4248	1
GO:0007351	GO:0007351	tripartite regional subdivision	1/105	15/18670	0.081147687040836	0.265185940485442	0.225905786181725	7474	1
GO:0008595	GO:0008595	anterior/posterior axis specification. embryo	1/105	15/18670	0.081147687040836	0.265185940485442	0.225905786181725	7474	1
GO:0021924	GO:0021924	cell proliferation in external granule layer	1/105	15/18670	0.081147687040836	0.265185940485442	0.225905786181725	22809	1
GO:0021930	GO:0021930	cerebellar granule cell precursor proliferation	1/105	15/18670	0.081147687040836	0.265185940485442	0.225905786181725	22809	1
GO:0032736	GO:0032736	positive regulation of interleukin-13 production	1/105	15/18670	0.081147687040836	0.265185940485442	0.225905786181725	5590	1
GO:0034616	GO:0034616	response to laminar fluid shear stress	1/105	15/18670	0.081147687040836	0.265185940485442	0.225905786181725	7043	1
GO:0042074	GO:0042074	cell migration involved in gastrulation	1/105	15/18670	0.081147687040836	0.265185940485442	0.225905786181725	7474	1
GO:0042559	GO:0042559	pteridine-containing compound biosynthetic process	1/105	15/18670	0.081147687040836	0.265185940485442	0.225905786181725	2643	1
GO:0045073	GO:0045073	regulation of chemokine biosynthetic process	1/105	15/18670	0.081147687040836	0.265185940485442	0.225905786181725	7474	1
GO:0045342	GO:0045342	MHC class II biosynthetic process	1/105	15/18670	0.081147687040836	0.265185940485442	0.225905786181725	113277	1
GO:0045475	GO:0045475	locomotor rhythm	1/105	15/18670	0.081147687040836	0.265185940485442	0.225905786181725	4987	1
GO:0045837	GO:0045837	negative regulation of membrane potential	1/105	15/18670	0.081147687040836	0.265185940485442	0.225905786181725	79845	1
GO:0048569	GO:0048569	post-embryonic animal organ development	1/105	15/18670	0.081147687040836	0.265185940485442	0.225905786181725	7422	1
GO:0050651	GO:0050651	dermatan sulfate proteoglycan biosynthetic process	1/105	15/18670	0.081147687040836	0.265185940485442	0.225905786181725	55790	1
GO:0055057	GO:0055057	neuroblast division	1/105	15/18670	0.081147687040836	0.265185940485442	0.225905786181725	2263	1
GO:0060026	GO:0060026	convergent extension	1/105	15/18670	0.081147687040836	0.265185940485442	0.225905786181725	7474	1
GO:0060841	GO:0060841	venous blood vessel development	1/105	15/18670	0.081147687040836	0.265185940485442	0.225905786181725	7422	1
GO:0070571	GO:0070571	negative regulation of neuron projection regeneration	1/105	15/18670	0.081147687040836	0.265185940485442	0.225905786181725	56963	1
GO:0071599	GO:0071599	otic vesicle development	1/105	15/18670	0.081147687040836	0.265185940485442	0.225905786181725	2263	1
GO:0072075	GO:0072075	metanephric mesenchyme development	1/105	15/18670	0.081147687040836	0.265185940485442	0.225905786181725	130497	1
GO:0072148	GO:0072148	epithelial cell fate commitment	1/105	15/18670	0.081147687040836	0.265185940485442	0.225905786181725	10630	1
GO:0072160	GO:0072160	nephron tubule epithelial cell differentiation	1/105	15/18670	0.081147687040836	0.265185940485442	0.225905786181725	130497	1
GO:0090136	GO:0090136	epithelial cell-cell adhesion	1/105	15/18670	0.081147687040836	0.265185940485442	0.225905786181725	7060	1
GO:0090177	GO:0090177	establishment of planar polarity involved in neural tube closure	1/105	15/18670	0.081147687040836	0.265185940485442	0.225905786181725	7474	1
GO:0090197	GO:0090197	positive regulation of chemokine secretion	1/105	15/18670	0.081147687040836	0.265185940485442	0.225905786181725	247	1
GO:0150146	GO:0150146	cell junction disassembly	1/105	15/18670	0.081147687040836	0.265185940485442	0.225905786181725	7043	1
GO:2000484	GO:2000484	positive regulation of interleukin-8 secretion	1/105	15/18670	0.081147687040836	0.265185940485442	0.225905786181725	7474	1
GO:2001028	GO:2001028	positive regulation of endothelial cell chemotaxis	1/105	15/18670	0.081147687040836	0.265185940485442	0.225905786181725	7422	1
GO:0043154	GO:0043154	negative regulation of cysteine-type endopeptidase activity involved in apoptotic process	2/105	84/18670	0.081162137706636	0.265185940485442	0.225905786181725	27074/7422	2
GO:0050818	GO:0050818	regulation of coagulation	2/105	84/18670	0.081162137706636	0.265185940485442	0.225905786181725	10630/2152	2
GO:0051492	GO:0051492	regulation of stress fiber assembly	2/105	84/18670	0.081162137706636	0.265185940485442	0.225905786181725	1901/7043	2
GO:0030705	GO:0030705	cytoskeleton-dependent intracellular transport	3/105	180/18670	0.081164446858136	0.265185940485442	0.225905786181725	55638/5590/79929	3
GO:1905330	GO:1905330	regulation of morphogenesis of an epithelium	3/105	180/18670	0.081164446858136	0.265185940485442	0.225905786181725	7474/4920/7422	3
GO:0007517	GO:0007517	muscle organ development	5/105	410/18670	0.08165588970242	0.26639162817461	0.226932883714923	2263/1901/7474/3142/161882	5
GO:0090287	GO:0090287	regulation of cellular response to growth factor stimulus	4/105	292/18670	0.082652425098205	0.267947436416097	0.228258240871104	7474/1028/7043/7422	4
GO:0009798	GO:0009798	axis specification	2/105	85/18670	0.082823102442674	0.267947436416097	0.228258240871104	7474/7473	2
GO:0045682	GO:0045682	regulation of epidermis development	2/105	85/18670	0.082823102442674	0.267947436416097	0.228258240871104	247/7474	2
GO:0072384	GO:0072384	organelle transport along microtubule	2/105	85/18670	0.082823102442674	0.267947436416097	0.228258240871104	55638/5590	2
GO:2001057	GO:2001057	reactive nitrogen species metabolic process	2/105	85/18670	0.082823102442674	0.267947436416097	0.228258240871104	2643/113277	2
GO:0001942	GO:0001942	hair follicle development	2/105	86/18670	0.084494525743194	0.267947436416097	0.228258240871104	2263/7474	2
GO:0034637	GO:0034637	cellular carbohydrate biosynthetic process	2/105	86/18670	0.084494525743194	0.267947436416097	0.228258240871104	55790/89801	2
GO:0042058	GO:0042058	regulation of epidermal growth factor receptor signaling pathway	2/105	86/18670	0.084494525743194	0.267947436416097	0.228258240871104	374/9052	2
GO:1903363	GO:1903363	negative regulation of cellular protein catabolic process	2/105	86/18670	0.084494525743194	0.267947436416097	0.228258240871104	27074/4248	2
GO:0001892	GO:0001892	embryonic placenta development	2/105	87/18670	0.086176240162589	0.267947436416097	0.228258240871104	2263/1028	2
GO:0006112	GO:0006112	energy reserve metabolic process	2/105	87/18670	0.086176240162589	0.267947436416097	0.228258240871104	9945/89801	2
GO:0001946	GO:0001946	lymphangiogenesis	1/105	16/18670	0.08631946366162	0.267947436416097	0.228258240871104	10630	1
GO:0002295	GO:0002295	T-helper cell lineage commitment	1/105	16/18670	0.08631946366162	0.267947436416097	0.228258240871104	161882	1
GO:0002739	GO:0002739	regulation of cytokine secretion involved in immune response	1/105	16/18670	0.08631946366162	0.267947436416097	0.228258240871104	7474	1
GO:0002830	GO:0002830	positive regulation of type 2 immune response	1/105	16/18670	0.08631946366162	0.267947436416097	0.228258240871104	5590	1
GO:0006047	GO:0006047	UDP-N-acetylglucosamine metabolic process	1/105	16/18670	0.08631946366162	0.267947436416097	0.228258240871104	9945	1
GO:0010820	GO:0010820	positive regulation of T cell chemotaxis	1/105	16/18670	0.08631946366162	0.267947436416097	0.228258240871104	7474	1
GO:0019372	GO:0019372	lipoxygenase pathway	1/105	16/18670	0.08631946366162	0.267947436416097	0.228258240871104	247	1
GO:0021534	GO:0021534	cell proliferation in hindbrain	1/105	16/18670	0.08631946366162	0.267947436416097	0.228258240871104	22809	1
GO:0031269	GO:0031269	pseudopodium assembly	1/105	16/18670	0.08631946366162	0.267947436416097	0.228258240871104	643338	1
GO:0032354	GO:0032354	response to follicle-stimulating hormone	1/105	16/18670	0.08631946366162	0.267947436416097	0.228258240871104	5069	1
GO:0042033	GO:0042033	chemokine biosynthetic process	1/105	16/18670	0.08631946366162	0.267947436416097	0.228258240871104	7474	1
GO:0043217	GO:0043217	myelin maintenance	1/105	16/18670	0.08631946366162	0.267947436416097	0.228258240871104	10397	1
GO:0044849	GO:0044849	estrous cycle	1/105	16/18670	0.08631946366162	0.267947436416097	0.228258240871104	4987	1
GO:0045618	GO:0045618	positive regulation of keratinocyte differentiation	1/105	16/18670	0.08631946366162	0.267947436416097	0.228258240871104	247	1
GO:0045623	GO:0045623	negative regulation of T-helper cell differentiation	1/105	16/18670	0.08631946366162	0.267947436416097	0.228258240871104	3142	1
GO:0048820	GO:0048820	hair follicle maturation	1/105	16/18670	0.08631946366162	0.267947436416097	0.228258240871104	7474	1
GO:0050655	GO:0050655	dermatan sulfate proteoglycan metabolic process	1/105	16/18670	0.08631946366162	0.267947436416097	0.228258240871104	55790	1
GO:0050755	GO:0050755	chemokine metabolic process	1/105	16/18670	0.08631946366162	0.267947436416097	0.228258240871104	7474	1
GO:0060413	GO:0060413	atrial septum morphogenesis	1/105	16/18670	0.08631946366162	0.267947436416097	0.228258240871104	161882	1
GO:0072176	GO:0072176	nephric duct development	1/105	16/18670	0.08631946366162	0.267947436416097	0.228258240871104	130497	1
GO:0072189	GO:0072189	ureter development	1/105	16/18670	0.08631946366162	0.267947436416097	0.228258240871104	130497	1
GO:0072224	GO:0072224	metanephric glomerulus development	1/105	16/18670	0.08631946366162	0.267947436416097	0.228258240871104	130497	1
GO:1902358	GO:1902358	sulfate transmembrane transport	1/105	16/18670	0.08631946366162	0.267947436416097	0.228258240871104	5172	1
GO:1903708	GO:1903708	positive regulation of hemopoiesis	3/105	185/18670	0.086448623787132	0.267966104502562	0.228274143783384	5590/3142/4920	3
GO:0043588	GO:0043588	skin development	5/105	419/18670	0.08763990142766	0.269677773191012	0.22973227485941	23581/11187/2263/247/7474	5
GO:0034103	GO:0034103	regulation of tissue remodeling	2/105	88/18670	0.087868079775268	0.269677773191012	0.22973227485941	7060/1901	2
GO:0043506	GO:0043506	regulation of JUN kinase activity	2/105	88/18670	0.087868079775268	0.269677773191012	0.22973227485941	7474/4920	2
GO:0061097	GO:0061097	regulation of protein tyrosine kinase activity	2/105	88/18670	0.087868079775268	0.269677773191012	0.22973227485941	51704/9052	2
GO:0098773	GO:0098773	skin epidermis development	2/105	88/18670	0.087868079775268	0.269677773191012	0.22973227485941	2263/7474	2
GO:2000177	GO:2000177	regulation of neural precursor cell proliferation	2/105	88/18670	0.087868079775268	0.269677773191012	0.22973227485941	7474/7422	2
GO:0007193	GO:0007193	adenylate cyclase-inhibiting G protein-coupled receptor signaling pathway	2/105	89/18670	0.089569880164124	0.269677773191012	0.22973227485941	1901/4987	2
GO:0032410	GO:0032410	negative regulation of transporter activity	2/105	89/18670	0.089569880164124	0.269677773191012	0.22973227485941	4987/130497	2
GO:0061053	GO:0061053	somite development	2/105	89/18670	0.089569880164124	0.269677773191012	0.22973227485941	7474/4920	2
GO:0031345	GO:0031345	negative regulation of cell projection organization	3/105	188/18670	0.089687991527507	0.269677773191012	0.22973227485941	7474/7473/56963	3
GO:0051783	GO:0051783	regulation of nuclear division	3/105	188/18670	0.089687991527507	0.269677773191012	0.22973227485941	27085/7474/1028	3
GO:0010717	GO:0010717	regulation of epithelial to mesenchymal transition	2/105	90/18670	0.091281478409087	0.269677773191012	0.22973227485941	10630/7043	2
GO:0046849	GO:0046849	bone remodeling	2/105	90/18670	0.091281478409087	0.269677773191012	0.22973227485941	1901/7043	2
GO:0006089	GO:0006089	lactate metabolic process	1/105	17/18670	0.091462406532614	0.269677773191012	0.22973227485941	197257	1
GO:0007379	GO:0007379	segment specification	1/105	17/18670	0.091462406532614	0.269677773191012	0.22973227485941	130497	1
GO:0008272	GO:0008272	sulfate transport	1/105	17/18670	0.091462406532614	0.269677773191012	0.22973227485941	5172	1
GO:0010715	GO:0010715	regulation of extracellular matrix disassembly	1/105	17/18670	0.091462406532614	0.269677773191012	0.22973227485941	10630	1
GO:0010744	GO:0010744	positive regulation of macrophage derived foam cell differentiation	1/105	17/18670	0.091462406532614	0.269677773191012	0.22973227485941	247	1
GO:0010819	GO:0010819	regulation of T cell chemotaxis	1/105	17/18670	0.091462406532614	0.269677773191012	0.22973227485941	7474	1
GO:0030540	GO:0030540	female genitalia development	1/105	17/18670	0.091462406532614	0.269677773191012	0.22973227485941	7474	1
GO:0031268	GO:0031268	pseudopodium organization	1/105	17/18670	0.091462406532614	0.269677773191012	0.22973227485941	643338	1
GO:0034501	GO:0034501	protein localization to kinetochore	1/105	17/18670	0.091462406532614	0.269677773191012	0.22973227485941	27085	1
GO:0035855	GO:0035855	megakaryocyte development	1/105	17/18670	0.091462406532614	0.269677773191012	0.22973227485941	161882	1
GO:0036158	GO:0036158	outer dynein arm assembly	1/105	17/18670	0.091462406532614	0.269677773191012	0.22973227485941	55130	1
GO:0042249	GO:0042249	establishment of planar polarity of embryonic epithelium	1/105	17/18670	0.091462406532614	0.269677773191012	0.22973227485941	7474	1
GO:0043373	GO:0043373	CD4-positive. alpha-beta T cell lineage commitment	1/105	17/18670	0.091462406532614	0.269677773191012	0.22973227485941	161882	1
GO:0043651	GO:0043651	linoleic acid metabolic process	1/105	17/18670	0.091462406532614	0.269677773191012	0.22973227485941	247	1
GO:0045072	GO:0045072	regulation of interferon-gamma biosynthetic process	1/105	17/18670	0.091462406532614	0.269677773191012	0.22973227485941	161882	1
GO:0048535	GO:0048535	lymph node development	1/105	17/18670	0.091462406532614	0.269677773191012	0.22973227485941	10630	1
GO:0050884	GO:0050884	neuromuscular process controlling posture	1/105	17/18670	0.091462406532614	0.269677773191012	0.22973227485941	2643	1
GO:0070242	GO:0070242	thymocyte apoptotic process	1/105	17/18670	0.091462406532614	0.269677773191012	0.22973227485941	7474	1
GO:0072673	GO:0072673	lamellipodium morphogenesis	1/105	17/18670	0.091462406532614	0.269677773191012	0.22973227485941	10630	1
GO:0090185	GO:0090185	negative regulation of kidney development	1/105	17/18670	0.091462406532614	0.269677773191012	0.22973227485941	130497	1
GO:1901524	GO:1901524	regulation of mitophagy	1/105	17/18670	0.091462406532614	0.269677773191012	0.22973227485941	84749	1
GO:1902683	GO:1902683	regulation of receptor localization to synapse	1/105	17/18670	0.091462406532614	0.269677773191012	0.22973227485941	5590	1
GO:1905331	GO:1905331	negative regulation of morphogenesis of an epithelium	1/105	17/18670	0.091462406532614	0.269677773191012	0.22973227485941	7474	1
GO:1904063	GO:1904063	negative regulation of cation transmembrane transport	2/105	91/18670	0.093002713075755	0.273848313467986	0.233285061927789	4987/130497	2
GO:0030216	GO:0030216	keratinocyte differentiation	4/105	305/18670	0.093332641875025	0.274448417189262	0.233796276446541	23581/11187/247/7474	4
GO:0007565	GO:0007565	female pregnancy	3/105	192/18670	0.094085622390561	0.275066550417646	0.234322849886549	5069/2192/7043	3
GO:0043112	GO:0043112	receptor metabolic process	3/105	192/18670	0.094085622390561	0.275066550417646	0.234322849886549	2890/144717/7422	3
GO:2000117	GO:2000117	negative regulation of cysteine-type endopeptidase activity	2/105	92/18670	0.094733424204104	0.275066550417646	0.234322849886549	27074/7422	2
GO:0009895	GO:0009895	negative regulation of catabolic process	4/105	308/18670	0.095886924968747	0.275066550417646	0.234322849886549	27074/11187/4248/84749	4
GO:0006903	GO:0006903	vesicle targeting	2/105	93/18670	0.096473453297274	0.275066550417646	0.234322849886549	374/2890	2
GO:0032092	GO:0032092	positive regulation of protein binding	2/105	93/18670	0.096473453297274	0.275066550417646	0.234322849886549	7474/57761	2
GO:0046634	GO:0046634	regulation of alpha-beta T cell activation	2/105	93/18670	0.096473453297274	0.275066550417646	0.234322849886549	5590/3142	2
GO:0072080	GO:0072080	nephron tubule development	2/105	93/18670	0.096473453297274	0.275066550417646	0.234322849886549	130497/7422	2
GO:1901184	GO:1901184	regulation of ERBB signaling pathway	2/105	93/18670	0.096473453297274	0.275066550417646	0.234322849886549	374/9052	2
GO:0010766	GO:0010766	negative regulation of sodium ion transport	1/105	18/18670	0.096576674870902	0.275066550417646	0.234322849886549	130497	1
GO:0031065	GO:0031065	positive regulation of histone deacetylation	1/105	18/18670	0.096576674870902	0.275066550417646	0.234322849886549	7422	1
GO:0035089	GO:0035089	establishment of apical/basal cell polarity	1/105	18/18670	0.096576674870902	0.275066550417646	0.234322849886549	7474	1
GO:0042095	GO:0042095	interferon-gamma biosynthetic process	1/105	18/18670	0.096576674870902	0.275066550417646	0.234322849886549	161882	1
GO:0048339	GO:0048339	paraxial mesoderm development	1/105	18/18670	0.096576674870902	0.275066550417646	0.234322849886549	7474	1
GO:0048739	GO:0048739	cardiac muscle fiber development	1/105	18/18670	0.096576674870902	0.275066550417646	0.234322849886549	7422	1
GO:0060977	GO:0060977	coronary vasculature morphogenesis	1/105	18/18670	0.096576674870902	0.275066550417646	0.234322849886549	7422	1
GO:0070230	GO:0070230	positive regulation of lymphocyte apoptotic process	1/105	18/18670	0.096576674870902	0.275066550417646	0.234322849886549	7474	1
GO:0072079	GO:0072079	nephron tubule formation	1/105	18/18670	0.096576674870902	0.275066550417646	0.234322849886549	130497	1
GO:0090190	GO:0090190	positive regulation of branching involved in ureteric bud morphogenesis	1/105	18/18670	0.096576674870902	0.275066550417646	0.234322849886549	7422	1
GO:0090196	GO:0090196	regulation of chemokine secretion	1/105	18/18670	0.096576674870902	0.275066550417646	0.234322849886549	247	1
GO:0090330	GO:0090330	regulation of platelet aggregation	1/105	18/18670	0.096576674870902	0.275066550417646	0.234322849886549	10630	1
GO:0097094	GO:0097094	craniofacial suture morphogenesis	1/105	18/18670	0.096576674870902	0.275066550417646	0.234322849886549	7043	1
GO:1905276	GO:1905276	regulation of epithelial tube formation	1/105	18/18670	0.096576674870902	0.275066550417646	0.234322849886549	7474	1
GO:2000647	GO:2000647	negative regulation of stem cell proliferation	1/105	18/18670	0.096576674870902	0.275066550417646	0.234322849886549	2192	1
GO:0042391	GO:0042391	regulation of membrane potential	5/105	434/18670	0.098111211546622	0.277935594074778	0.236766922003523	63895/2890/5590/79845/41	5
GO:0006029	GO:0006029	proteoglycan metabolic process	2/105	94/18670	0.098222643310434	0.277935594074778	0.236766922003523	55790/9955	2
GO:0045621	GO:0045621	positive regulation of lymphocyte differentiation	2/105	94/18670	0.098222643310434	0.277935594074778	0.236766922003523	5590/3142	2
GO:0060993	GO:0060993	kidney morphogenesis	2/105	94/18670	0.098222643310434	0.277935594074778	0.236766922003523	130497/7422	2
GO:1902414	GO:1902414	protein localization to cell junction	2/105	94/18670	0.098222643310434	0.277935594074778	0.236766922003523	5590/7474	2
GO:0002685	GO:0002685	regulation of leukocyte migration	3/105	196/18670	0.098570948416861	0.278558939941675	0.237297935970051	7060/7474/7422	3
GO:0050804	GO:0050804	modulation of chemical synaptic transmission	5/105	436/18670	0.099553705717369	0.279903158030514	0.238443044355522	55638/2890/5590/4920/41	5
GO:0042116	GO:0042116	macrophage activation	2/105	95/18670	0.099980838639725	0.279903158030514	0.238443044355522	7474/113277	2
GO:0061326	GO:0061326	renal tubule development	2/105	95/18670	0.099980838639725	0.279903158030514	0.238443044355522	130497/7422	2
GO:0110020	GO:0110020	regulation of actomyosin structure organization	2/105	95/18670	0.099980838639725	0.279903158030514	0.238443044355522	1901/7043	2
GO:0099177	GO:0099177	regulation of trans-synaptic signaling	5/105	437/18670	0.100278992236237	0.279903158030514	0.238443044355522	55638/2890/5590/4920/41	5
GO:0001573	GO:0001573	ganglioside metabolic process	1/105	19/18670	0.101662427022872	0.279903158030514	0.238443044355522	256435	1
GO:0001696	GO:0001696	gastric acid secretion	1/105	19/18670	0.101662427022872	0.279903158030514	0.238443044355522	4987	1
GO:0002363	GO:0002363	alpha-beta T cell lineage commitment	1/105	19/18670	0.101662427022872	0.279903158030514	0.238443044355522	161882	1
GO:0007096	GO:0007096	regulation of exit from mitosis	1/105	19/18670	0.101662427022872	0.279903158030514	0.238443044355522	1028	1
GO:0007350	GO:0007350	blastoderm segmentation	1/105	19/18670	0.101662427022872	0.279903158030514	0.238443044355522	7474	1
GO:0030859	GO:0030859	polarized epithelial cell differentiation	1/105	19/18670	0.101662427022872	0.279903158030514	0.238443044355522	7474	1
GO:0030949	GO:0030949	positive regulation of vascular endothelial growth factor receptor signaling pathway	1/105	19/18670	0.101662427022872	0.279903158030514	0.238443044355522	7422	1
GO:0034312	GO:0034312	diol biosynthetic process	1/105	19/18670	0.101662427022872	0.279903158030514	0.238443044355522	2643	1
GO:0035493	GO:0035493	SNARE complex assembly	1/105	19/18670	0.101662427022872	0.279903158030514	0.238443044355522	29091	1
GO:0036342	GO:0036342	post-anal tail morphogenesis	1/105	19/18670	0.101662427022872	0.279903158030514	0.238443044355522	7474	1
GO:0046653	GO:0046653	tetrahydrofolate metabolic process	1/105	19/18670	0.101662427022872	0.279903158030514	0.238443044355522	2643	1
GO:0072074	GO:0072074	kidney mesenchyme development	1/105	19/18670	0.101662427022872	0.279903158030514	0.238443044355522	130497	1
GO:0072087	GO:0072087	renal vesicle development	1/105	19/18670	0.101662427022872	0.279903158030514	0.238443044355522	130497	1
GO:2000696	GO:2000696	regulation of epithelial cell differentiation involved in kidney development	1/105	19/18670	0.101662427022872	0.279903158030514	0.238443044355522	130497	1
GO:1990823	GO:1990823	response to leukemia inhibitory factor	2/105	96/18670	0.101747885111276	0.279903158030514	0.238443044355522	54956/9945	2
GO:1990830	GO:1990830	cellular response to leukemia inhibitory factor	2/105	96/18670	0.101747885111276	0.279903158030514	0.238443044355522	54956/9945	2
GO:0007179	GO:0007179	transforming growth factor beta receptor signaling pathway	3/105	199/18670	0.101991169166471	0.280218161750303	0.238711388758845	5590/1028/7043	3
GO:0032231	GO:0032231	regulation of actin filament bundle assembly	2/105	97/18670	0.103523629970303	0.283197962610259	0.241249812382288	1901/7043	2
GO:0120162	GO:0120162	positive regulation of cold-induced thermogenesis	2/105	97/18670	0.103523629970303	0.283197962610259	0.241249812382288	50486/7422	2
GO:0006885	GO:0006885	regulation of pH	2/105	98/18670	0.105307921870274	0.283197962610259	0.241249812382288	5172/245973	2
GO:0030038	GO:0030038	contractile actin filament bundle assembly	2/105	98/18670	0.105307921870274	0.283197962610259	0.241249812382288	1901/7043	2
GO:0043149	GO:0043149	stress fiber assembly	2/105	98/18670	0.105307921870274	0.283197962610259	0.241249812382288	1901/7043	2
GO:0045807	GO:0045807	positive regulation of endocytosis	2/105	98/18670	0.105307921870274	0.283197962610259	0.241249812382288	7474/7422	2
GO:0060191	GO:0060191	regulation of lipase activity	2/105	98/18670	0.105307921870274	0.283197962610259	0.241249812382288	2263/5590	2
GO:0001502	GO:0001502	cartilage condensation	1/105	20/18670	0.106719820468939	0.283197962610259	0.241249812382288	4920	1
GO:0002374	GO:0002374	cytokine secretion involved in immune response	1/105	20/18670	0.106719820468939	0.283197962610259	0.241249812382288	7474	1
GO:0003323	GO:0003323	type B pancreatic cell development	1/105	20/18670	0.106719820468939	0.283197962610259	0.241249812382288	7474	1
GO:0006677	GO:0006677	glycosylceramide metabolic process	1/105	20/18670	0.106719820468939	0.283197962610259	0.241249812382288	256435	1
GO:0010042	GO:0010042	response to manganese ion	1/105	20/18670	0.106719820468939	0.283197962610259	0.241249812382288	387758	1
GO:0030220	GO:0030220	platelet formation	1/105	20/18670	0.106719820468939	0.283197962610259	0.241249812382288	161882	1
GO:0030903	GO:0030903	notochord development	1/105	20/18670	0.106719820468939	0.283197962610259	0.241249812382288	7474	1
GO:0032793	GO:0032793	positive regulation of CREB transcription factor activity	1/105	20/18670	0.106719820468939	0.283197962610259	0.241249812382288	7422	1
GO:0034755	GO:0034755	iron ion transmembrane transport	1/105	20/18670	0.106719820468939	0.283197962610259	0.241249812382288	286133	1
GO:0042474	GO:0042474	middle ear morphogenesis	1/105	20/18670	0.106719820468939	0.283197962610259	0.241249812382288	130497	1
GO:0043369	GO:0043369	CD4-positive or CD8-positive. alpha-beta T cell lineage commitment	1/105	20/18670	0.106719820468939	0.283197962610259	0.241249812382288	161882	1
GO:0043371	GO:0043371	negative regulation of CD4-positive. alpha-beta T cell differentiation	1/105	20/18670	0.106719820468939	0.283197962610259	0.241249812382288	3142	1
GO:0048670	GO:0048670	regulation of collateral sprouting	1/105	20/18670	0.106719820468939	0.283197962610259	0.241249812382288	7473	1
GO:0048745	GO:0048745	smooth muscle tissue development	1/105	20/18670	0.106719820468939	0.283197962610259	0.241249812382288	130497	1
GO:0051797	GO:0051797	regulation of hair follicle development	1/105	20/18670	0.106719820468939	0.283197962610259	0.241249812382288	7474	1
GO:0060039	GO:0060039	pericardium development	1/105	20/18670	0.106719820468939	0.283197962610259	0.241249812382288	7474	1
GO:0060216	GO:0060216	definitive hemopoiesis	1/105	20/18670	0.106719820468939	0.283197962610259	0.241249812382288	161882	1
GO:0061162	GO:0061162	establishment of monopolar cell polarity	1/105	20/18670	0.106719820468939	0.283197962610259	0.241249812382288	7474	1
GO:0072234	GO:0072234	metanephric nephron tubule development	1/105	20/18670	0.106719820468939	0.283197962610259	0.241249812382288	130497	1
GO:0090195	GO:0090195	chemokine secretion	1/105	20/18670	0.106719820468939	0.283197962610259	0.241249812382288	247	1
GO:0097503	GO:0097503	sialylation	1/105	20/18670	0.106719820468939	0.283197962610259	0.241249812382288	256435	1
GO:0002573	GO:0002573	myeloid leukocyte differentiation	3/105	204/18670	0.107795845929097	0.285010644886652	0.242793994604003	4920/161882/7422	3
GO:0035265	GO:0035265	organ growth	3/105	204/18670	0.107795845929097	0.285010644886652	0.242793994604003	2263/1901/3142	3
GO:0045766	GO:0045766	positive regulation of angiogenesis	3/105	204/18670	0.107795845929097	0.285010644886652	0.242793994604003	7474/2152/7422	3
GO:0007200	GO:0007200	phospholipase C-activating G protein-coupled receptor signaling pathway	2/105	100/18670	0.108901548383744	0.285405926922802	0.243130726253413	1901/4987	2
GO:0022600	GO:0022600	digestive system process	2/105	100/18670	0.108901548383744	0.285405926922802	0.243130726253413	4987/12	2
GO:0034446	GO:0034446	substrate adhesion-dependent cell spreading	2/105	100/18670	0.108901548383744	0.285405926922802	0.243130726253413	10630/2192	2
GO:0120034	GO:0120034	positive regulation of plasma membrane bounded cell projection assembly	2/105	100/18670	0.108901548383744	0.285405926922802	0.243130726253413	643338/7043	2
GO:0032611	GO:0032611	interleukin-1 beta production	2/105	101/18670	0.110710587249032	0.285405926922802	0.243130726253413	7474/113277	2
GO:0048661	GO:0048661	positive regulation of smooth muscle cell proliferation	2/105	101/18670	0.110710587249032	0.285405926922802	0.243130726253413	2263/1901	2
GO:0016050	GO:0016050	vesicle organization	4/105	325/18670	0.110973713093586	0.285405926922802	0.243130726253413	374/2890/29091/144717	4
GO:0006643	GO:0006643	membrane lipid metabolic process	3/105	207/18670	0.111339686399235	0.285405926922802	0.243130726253413	256435/84992/55650	3
GO:0052547	GO:0052547	regulation of peptidase activity	5/105	452/18670	0.111477246031234	0.285405926922802	0.243130726253413	27074/2192/12/2152/7422	5
GO:0003283	GO:0003283	atrial septum development	1/105	21/18670	0.111749011828229	0.285405926922802	0.243130726253413	161882	1
GO:0009713	GO:0009713	catechol-containing compound biosynthetic process	1/105	21/18670	0.111749011828229	0.285405926922802	0.243130726253413	2643	1
GO:0030277	GO:0030277	maintenance of gastrointestinal epithelium	1/105	21/18670	0.111749011828229	0.285405926922802	0.243130726253413	12	1
GO:0031290	GO:0031290	retinal ganglion cell axon guidance	1/105	21/18670	0.111749011828229	0.285405926922802	0.243130726253413	7422	1
GO:0032674	GO:0032674	regulation of interleukin-5 production	1/105	21/18670	0.111749011828229	0.285405926922802	0.243130726253413	5590	1
GO:0032891	GO:0032891	negative regulation of organic acid transport	1/105	21/18670	0.111749011828229	0.285405926922802	0.243130726253413	130497	1
GO:0035357	GO:0035357	peroxisome proliferator activated receptor signaling pathway	1/105	21/18670	0.111749011828229	0.285405926922802	0.243130726253413	247	1
GO:0035455	GO:0035455	response to interferon-alpha	1/105	21/18670	0.111749011828229	0.285405926922802	0.243130726253413	27074	1
GO:0036344	GO:0036344	platelet morphogenesis	1/105	21/18670	0.111749011828229	0.285405926922802	0.243130726253413	161882	1
GO:0042423	GO:0042423	catecholamine biosynthetic process	1/105	21/18670	0.111749011828229	0.285405926922802	0.243130726253413	2643	1
GO:0042438	GO:0042438	melanin biosynthetic process	1/105	21/18670	0.111749011828229	0.285405926922802	0.243130726253413	7474	1
GO:0060713	GO:0060713	labyrinthine layer morphogenesis	1/105	21/18670	0.111749011828229	0.285405926922802	0.243130726253413	2263	1
GO:0061213	GO:0061213	positive regulation of mesonephros development	1/105	21/18670	0.111749011828229	0.285405926922802	0.243130726253413	7422	1
GO:0061339	GO:0061339	establishment or maintenance of monopolar cell polarity	1/105	21/18670	0.111749011828229	0.285405926922802	0.243130726253413	7474	1
GO:0071459	GO:0071459	protein localization to chromosome. centromeric region	1/105	21/18670	0.111749011828229	0.285405926922802	0.243130726253413	27085	1
GO:0072111	GO:0072111	cell proliferation involved in kidney development	1/105	21/18670	0.111749011828229	0.285405926922802	0.243130726253413	130497	1
GO:0140058	GO:0140058	neuron projection arborization	1/105	21/18670	0.111749011828229	0.285405926922802	0.243130726253413	7474	1
GO:0140131	GO:0140131	positive regulation of lymphocyte chemotaxis	1/105	21/18670	0.111749011828229	0.285405926922802	0.243130726253413	7474	1
GO:1903055	GO:1903055	positive regulation of extracellular matrix organization	1/105	21/18670	0.111749011828229	0.285405926922802	0.243130726253413	10630	1
GO:1904469	GO:1904469	positive regulation of tumor necrosis factor secretion	1/105	21/18670	0.111749011828229	0.285405926922802	0.243130726253413	7474	1
GO:0006900	GO:0006900	vesicle budding from membrane	2/105	102/18670	0.112527581637706	0.286736276901155	0.244264020715429	374/2890	2
GO:0010506	GO:0010506	regulation of autophagy	4/105	328/18670	0.113741223173496	0.286736276901155	0.244264020715429	27074/245973/84749/57761	4
GO:0018958	GO:0018958	phenol-containing compound metabolic process	2/105	103/18670	0.114352387084668	0.286736276901155	0.244264020715429	7474/2643	2
GO:0032091	GO:0032091	negative regulation of protein binding	2/105	103/18670	0.114352387084668	0.286736276901155	0.244264020715429	161882/5792	2
GO:0034766	GO:0034766	negative regulation of ion transmembrane transport	2/105	103/18670	0.114352387084668	0.286736276901155	0.244264020715429	4987/130497	2
GO:0044264	GO:0044264	cellular polysaccharide metabolic process	2/105	103/18670	0.114352387084668	0.286736276901155	0.244264020715429	55790/89801	2
GO:1902106	GO:1902106	negative regulation of leukocyte differentiation	2/105	103/18670	0.114352387084668	0.286736276901155	0.244264020715429	3142/161882	2
GO:0050707	GO:0050707	regulation of cytokine secretion	3/105	210/18670	0.114928129175162	0.286736276901155	0.244264020715429	5590/247/7474	3
GO:0032496	GO:0032496	response to lipopolysaccharide	4/105	330/18670	0.115603259543389	0.286736276901155	0.244264020715429	2263/7474/2919/2643	4
GO:0030593	GO:0030593	neutrophil chemotaxis	2/105	104/18670	0.116184860469659	0.286736276901155	0.244264020715429	7060/2919	2
GO:0090100	GO:0090100	positive regulation of transmembrane receptor protein serine/threonine kinase signaling pathway	2/105	104/18670	0.116184860469659	0.286736276901155	0.244264020715429	1028/7043	2
GO:0000423	GO:0000423	mitophagy	1/105	22/18670	0.116750156863246	0.286736276901155	0.244264020715429	84749	1
GO:0002052	GO:0002052	positive regulation of neuroblast proliferation	1/105	22/18670	0.116750156863246	0.286736276901155	0.244264020715429	7422	1
GO:0006582	GO:0006582	melanin metabolic process	1/105	22/18670	0.116750156863246	0.286736276901155	0.244264020715429	7474	1
GO:0008053	GO:0008053	mitochondrial fusion	1/105	22/18670	0.116750156863246	0.286736276901155	0.244264020715429	84749	1
GO:0032634	GO:0032634	interleukin-5 production	1/105	22/18670	0.116750156863246	0.286736276901155	0.244264020715429	5590	1
GO:0032656	GO:0032656	regulation of interleukin-13 production	1/105	22/18670	0.116750156863246	0.286736276901155	0.244264020715429	5590	1
GO:0034311	GO:0034311	diol metabolic process	1/105	22/18670	0.116750156863246	0.286736276901155	0.244264020715429	2643	1
GO:0034643	GO:0034643	establishment of mitochondrion localization. microtubule-mediated	1/105	22/18670	0.116750156863246	0.286736276901155	0.244264020715429	55638	1
GO:0035809	GO:0035809	regulation of urine volume	1/105	22/18670	0.116750156863246	0.286736276901155	0.244264020715429	4987	1
GO:0040037	GO:0040037	negative regulation of fibroblast growth factor receptor signaling pathway	1/105	22/18670	0.116750156863246	0.286736276901155	0.244264020715429	7474	1
GO:0045649	GO:0045649	regulation of macrophage differentiation	1/105	22/18670	0.116750156863246	0.286736276901155	0.244264020715429	4920	1
GO:0045717	GO:0045717	negative regulation of fatty acid biosynthetic process	1/105	22/18670	0.116750156863246	0.286736276901155	0.244264020715429	57761	1
GO:0046628	GO:0046628	positive regulation of insulin receptor signaling pathway	1/105	22/18670	0.116750156863246	0.286736276901155	0.244264020715429	5590	1
GO:0047497	GO:0047497	mitochondrion transport along microtubule	1/105	22/18670	0.116750156863246	0.286736276901155	0.244264020715429	55638	1
GO:0051000	GO:0051000	positive regulation of nitric-oxide synthase activity	1/105	22/18670	0.116750156863246	0.286736276901155	0.244264020715429	2643	1
GO:0060390	GO:0060390	regulation of SMAD protein signal transduction	1/105	22/18670	0.116750156863246	0.286736276901155	0.244264020715429	7043	1
GO:0071577	GO:0071577	zinc ion transmembrane transport	1/105	22/18670	0.116750156863246	0.286736276901155	0.244264020715429	64116	1
GO:0090189	GO:0090189	regulation of branching involved in ureteric bud morphogenesis	1/105	22/18670	0.116750156863246	0.286736276901155	0.244264020715429	7422	1
GO:0090312	GO:0090312	positive regulation of protein deacetylation	1/105	22/18670	0.116750156863246	0.286736276901155	0.244264020715429	7422	1
GO:0099633	GO:0099633	protein localization to postsynaptic specialization membrane	1/105	22/18670	0.116750156863246	0.286736276901155	0.244264020715429	5590	1
GO:0099645	GO:0099645	neurotransmitter receptor localization to postsynaptic specialization membrane	1/105	22/18670	0.116750156863246	0.286736276901155	0.244264020715429	5590	1
GO:1901522	GO:1901522	positive regulation of transcription from RNA polymerase II promoter involved in cellular response to chemical stimulus	1/105	22/18670	0.116750156863246	0.286736276901155	0.244264020715429	7422	1
GO:1903589	GO:1903589	positive regulation of blood vessel endothelial cell proliferation involved in sprouting angiogenesis	1/105	22/18670	0.116750156863246	0.286736276901155	0.244264020715429	7422	1
GO:0002708	GO:0002708	positive regulation of lymphocyte mediated immunity	2/105	105/18670	0.118024860006936	0.288888746203703	0.246097659667532	5590/8809	2
GO:0033138	GO:0033138	positive regulation of peptidyl-serine phosphorylation	2/105	105/18670	0.118024860006936	0.288888746203703	0.246097659667532	7474/7422	2
GO:0055017	GO:0055017	cardiac muscle tissue growth	2/105	105/18670	0.118024860006936	0.288888746203703	0.246097659667532	2263/1901	2
GO:0002456	GO:0002456	T cell mediated immunity	2/105	106/18670	0.119872245235036	0.292351149243155	0.249047200956461	5590/8809	2
GO:0008544	GO:0008544	epidermis development	5/105	464/18670	0.120856916563311	0.292351149243155	0.249047200956461	23581/11187/2263/247/7474	5
GO:0043281	GO:0043281	regulation of cysteine-type endopeptidase activity involved in apoptotic process	3/105	215/18670	0.121005353511691	0.292351149243155	0.249047200956461	27074/2152/7422	3
GO:0007596	GO:0007596	blood coagulation	4/105	336/18670	0.121269873823824	0.292351149243155	0.249047200956461	10630/161882/2192/2152	4
GO:0006541	GO:0006541	glutamine metabolic process	1/105	23/18670	0.121723410484512	0.292351149243155	0.249047200956461	9945	1
GO:0009226	GO:0009226	nucleotide-sugar biosynthetic process	1/105	23/18670	0.121723410484512	0.292351149243155	0.249047200956461	9945	1
GO:0010447	GO:0010447	response to acidic pH	1/105	23/18670	0.121723410484512	0.292351149243155	0.249047200956461	41	1
GO:0030539	GO:0030539	male genitalia development	1/105	23/18670	0.121723410484512	0.292351149243155	0.249047200956461	4920	1
GO:0032753	GO:0032753	positive regulation of interleukin-4 production	1/105	23/18670	0.121723410484512	0.292351149243155	0.249047200956461	5590	1
GO:0051589	GO:0051589	negative regulation of neurotransmitter transport	1/105	23/18670	0.121723410484512	0.292351149243155	0.249047200956461	41	1
GO:0060445	GO:0060445	branching involved in salivary gland morphogenesis	1/105	23/18670	0.121723410484512	0.292351149243155	0.249047200956461	2263	1
GO:0071425	GO:0071425	hematopoietic stem cell proliferation	1/105	23/18670	0.121723410484512	0.292351149243155	0.249047200956461	7474	1
GO:0071467	GO:0071467	cellular response to pH	1/105	23/18670	0.121723410484512	0.292351149243155	0.249047200956461	41	1
GO:0072170	GO:0072170	metanephric tubule development	1/105	23/18670	0.121723410484512	0.292351149243155	0.249047200956461	130497	1
GO:0072243	GO:0072243	metanephric nephron epithelium development	1/105	23/18670	0.121723410484512	0.292351149243155	0.249047200956461	130497	1
GO:0098743	GO:0098743	cell aggregation	1/105	23/18670	0.121723410484512	0.292351149243155	0.249047200956461	4920	1
GO:2000050	GO:2000050	regulation of non-canonical Wnt signaling pathway	1/105	23/18670	0.121723410484512	0.292351149243155	0.249047200956461	7474	1
GO:0032869	GO:0032869	cellular response to insulin stimulus	3/105	216/18670	0.122234946877305	0.293256057778408	0.249818071665914	245973/5590/57761	3
GO:0008406	GO:0008406	gonad development	3/105	217/18670	0.123469171974588	0.295526188607407	0.251751943758535	7474/130497/7422	3
GO:0002526	GO:0002526	acute inflammatory response	2/105	108/18670	0.123588617478281	0.295526188607407	0.251751943758535	01/12/2152	2
GO:0060071	GO:0060071	Wnt signaling pathway. planar cell polarity pathway	2/105	108/18670	0.123588617478281	0.295526188607407	0.251751943758535	7474/4920	2
GO:0032886	GO:0032886	regulation of microtubule-based process	3/105	218/18670	0.124707992523833	0.297016793770764	0.253021755916368	55130/22809/79929	3
GO:0050807	GO:0050807	regulation of synapse organization	3/105	218/18670	0.124707992523833	0.297016793770764	0.253021755916368	114798/7474/23768	3
GO:0072009	GO:0072009	nephron epithelium development	2/105	109/18670	0.125457330100696	0.297016793770764	0.253021755916368	130497/7422	2
GO:0007599	GO:0007599	hemostasis	4/105	341/18670	0.126082584454614	0.297016793770764	0.253021755916368	10630/161882/2192/2152	4
GO:0002092	GO:0002092	positive regulation of receptor internalization	1/105	24/18670	0.126668926755179	0.297016793770764	0.253021755916368	7422	1
GO:0003181	GO:0003181	atrioventricular valve morphogenesis	1/105	24/18670	0.126668926755179	0.297016793770764	0.253021755916368	161882	1
GO:0007097	GO:0007097	nuclear migration	1/105	24/18670	0.126668926755179	0.297016793770764	0.253021755916368	79789	1
GO:0010640	GO:0010640	regulation of platelet-derived growth factor receptor signaling pathway	1/105	24/18670	0.126668926755179	0.297016793770764	0.253021755916368	2152	1
GO:0034629	GO:0034629	cellular protein-containing complex localization	1/105	24/18670	0.126668926755179	0.297016793770764	0.253021755916368	29091	1
GO:0036010	GO:0036010	protein localization to endosome	1/105	24/18670	0.126668926755179	0.297016793770764	0.253021755916368	4248	1
GO:0045606	GO:0045606	positive regulation of epidermal cell differentiation	1/105	24/18670	0.126668926755179	0.297016793770764	0.253021755916368	247	1
GO:0046639	GO:0046639	negative regulation of alpha-beta T cell differentiation	1/105	24/18670	0.126668926755179	0.297016793770764	0.253021755916368	3142	1
GO:0051446	GO:0051446	positive regulation of meiotic cell cycle	1/105	24/18670	0.126668926755179	0.297016793770764	0.253021755916368	7474	1
GO:0090023	GO:0090023	positive regulation of neutrophil chemotaxis	1/105	24/18670	0.126668926755179	0.297016793770764	0.253021755916368	7060	1
GO:0090103	GO:0090103	cochlea morphogenesis	1/105	24/18670	0.126668926755179	0.297016793770764	0.253021755916368	7474	1
GO:1900078	GO:1900078	positive regulation of cellular response to insulin stimulus	1/105	24/18670	0.126668926755179	0.297016793770764	0.253021755916368	5590	1
GO:2000178	GO:2000178	negative regulation of neural precursor cell proliferation	1/105	24/18670	0.126668926755179	0.297016793770764	0.253021755916368	7474	1
GO:2001026	GO:2001026	regulation of endothelial cell chemotaxis	1/105	24/18670	0.126668926755179	0.297016793770764	0.253021755916368	7422	1
GO:0050817	GO:0050817	coagulation	4/105	342/18670	0.127054827065967	0.2972922167683	0.253256382415333	10630/161882/2192/2152	4
GO:0050708	GO:0050708	regulation of protein secretion	5/105	472/18670	0.127311590793624	0.2972922167683	0.253256382415333	55638/5590/247/7474/7043	5
GO:0046916	GO:0046916	cellular transition metal ion homeostasis	2/105	110/18670	0.127332879608481	0.2972922167683	0.253256382415333	286133/64116	2
GO:0090175	GO:0090175	regulation of establishment of planar polarity	2/105	110/18670	0.127332879608481	0.2972922167683	0.253256382415333	7474/4920	2
GO:0002237	GO:0002237	response to molecule of bacterial origin	4/105	343/18670	0.128030268449136	0.297953178935353	0.253819440840343	2263/7474/2919/2643	4
GO:0031623	GO:0031623	receptor internalization	2/105	111/18670	0.129215132010397	0.297953178935353	0.253819440840343	2890/7422	2
GO:0072676	GO:0072676	lymphocyte migration	2/105	111/18670	0.129215132010397	0.297953178935353	0.253819440840343	1901/7474	2
GO:0044706	GO:0044706	multi-multicellular organism process	3/105	222/18670	0.129708502281278	0.297953178935353	0.253819440840343	5069/2192/7043	3
GO:0045137	GO:0045137	development of primary sexual characteristics	3/105	223/18670	0.13096975457368	0.297953178935353	0.253819440840343	7474/130497/7422	3
GO:0002065	GO:0002065	columnar/cuboidal epithelial cell differentiation	2/105	112/18670	0.131103954579503	0.297953178935353	0.253819440840343	2263/7474	2
GO:0060419	GO:0060419	heart growth	2/105	112/18670	0.131103954579503	0.297953178935353	0.253819440840343	2263/1901	2
GO:0070268	GO:0070268	cornification	2/105	112/18670	0.131103954579503	0.297953178935353	0.253819440840343	23581/11187	2
GO:1903510	GO:1903510	mucopolysaccharide metabolic process	2/105	112/18670	0.131103954579503	0.297953178935353	0.253819440840343	55790/9435	2
GO:0002068	GO:0002068	glandular epithelial cell development	1/105	25/18670	0.131586858895622	0.297953178935353	0.253819440840343	7474	1
GO:0002719	GO:0002719	negative regulation of cytokine production involved in immune response	1/105	25/18670	0.131586858895622	0.297953178935353	0.253819440840343	7043	1
GO:0003309	GO:0003309	type B pancreatic cell differentiation	1/105	25/18670	0.131586858895622	0.297953178935353	0.253819440840343	7474	1
GO:0006688	GO:0006688	glycosphingolipid biosynthetic process	1/105	25/18670	0.131586858895622	0.297953178935353	0.253819440840343	256435	1
GO:0007026	GO:0007026	negative regulation of microtubule depolymerization	1/105	25/18670	0.131586858895622	0.297953178935353	0.253819440840343	79929	1
GO:0019430	GO:0019430	removal of superoxide radicals	1/105	25/18670	0.131586858895622	0.297953178935353	0.253819440840343	2643	1
GO:0030325	GO:0030325	adrenal gland development	1/105	25/18670	0.131586858895622	0.297953178935353	0.253819440840343	1028	1
GO:0031069	GO:0031069	hair follicle morphogenesis	1/105	25/18670	0.131586858895622	0.297953178935353	0.253819440840343	2263	1
GO:0032616	GO:0032616	interleukin-13 production	1/105	25/18670	0.131586858895622	0.297953178935353	0.253819440840343	5590	1
GO:0034110	GO:0034110	regulation of homotypic cell-cell adhesion	1/105	25/18670	0.131586858895622	0.297953178935353	0.253819440840343	10630	1
GO:0035235	GO:0035235	ionotropic glutamate receptor signaling pathway	1/105	25/18670	0.131586858895622	0.297953178935353	0.253819440840343	2890	1
GO:0043951	GO:0043951	negative regulation of cAMP-mediated signaling	1/105	25/18670	0.131586858895622	0.297953178935353	0.253819440840343	4987	1
GO:0051654	GO:0051654	establishment of mitochondrion localization	1/105	25/18670	0.131586858895622	0.297953178935353	0.253819440840343	55638	1
GO:0051894	GO:0051894	positive regulation of focal adhesion assembly	1/105	25/18670	0.131586858895622	0.297953178935353	0.253819440840343	7422	1
GO:0061217	GO:0061217	regulation of mesonephros development	1/105	25/18670	0.131586858895622	0.297953178935353	0.253819440840343	7422	1
GO:0072012	GO:0072012	glomerulus vasculature development	1/105	25/18670	0.131586858895622	0.297953178935353	0.253819440840343	130497	1
GO:0072202	GO:0072202	cell differentiation involved in metanephros development	1/105	25/18670	0.131586858895622	0.297953178935353	0.253819440840343	130497	1
GO:1904861	GO:1904861	excitatory synapse assembly	1/105	25/18670	0.131586858895622	0.297953178935353	0.253819440840343	7474	1
GO:1905809	GO:1905809	negative regulation of synapse organization	1/105	25/18670	0.131586858895622	0.297953178935353	0.253819440840343	7474	1
GO:2000482	GO:2000482	regulation of interleukin-8 secretion	1/105	25/18670	0.131586858895622	0.297953178935353	0.253819440840343	7474	1
GO:0046620	GO:0046620	regulation of organ growth	2/105	113/18670	0.132999215843404	0.3005257462879	0.256010951631672	2263/3142	2
GO:0048640	GO:0048640	negative regulation of developmental growth	2/105	113/18670	0.132999215843404	0.3005257462879	0.256010951631672	7474/7473	2
GO:0001649	GO:0001649	osteoblast differentiation	3/105	225/18670	0.133505353731966	0.300732556646747	0.25618712860629	374/2263/7473	3
GO:0007160	GO:0007160	cell-matrix adhesion	3/105	225/18670	0.133505353731966	0.300732556646747	0.25618712860629	5590/4811/7422	3
GO:0045665	GO:0045665	negative regulation of neuron differentiation	3/105	225/18670	0.133505353731966	0.300732556646747	0.25618712860629	7474/7473/56963	3
GO:0005976	GO:0005976	polysaccharide metabolic process	2/105	114/18670	0.134900785574569	0.301191413601112	0.256578018262171	55790/89801	2
GO:0030218	GO:0030218	erythrocyte differentiation	2/105	114/18670	0.134900785574569	0.301191413601112	0.256578018262171	161882/7422	2
GO:0042035	GO:0042035	regulation of cytokine biosynthetic process	2/105	114/18670	0.134900785574569	0.301191413601112	0.256578018262171	7474/161882	2
GO:0051260	GO:0051260	protein homooligomerization	4/105	351/18670	0.135947138902938	0.301191413601112	0.256578018262171	3748/286133/41/2643	4
GO:0002360	GO:0002360	T cell lineage commitment	1/105	26/18670	0.136477359288004	0.301191413601112	0.256578018262171	161882	1
GO:0003171	GO:0003171	atrioventricular valve development	1/105	26/18670	0.136477359288004	0.301191413601112	0.256578018262171	161882	1
GO:0010460	GO:0010460	positive regulation of heart rate	1/105	26/18670	0.136477359288004	0.301191413601112	0.256578018262171	2643	1
GO:0022011	GO:0022011	myelination in peripheral nervous system	1/105	26/18670	0.136477359288004	0.301191413601112	0.256578018262171	10397	1
GO:0030206	GO:0030206	chondroitin sulfate biosynthetic process	1/105	26/18670	0.136477359288004	0.301191413601112	0.256578018262171	55790	1
GO:0031954	GO:0031954	positive regulation of protein autophosphorylation	1/105	26/18670	0.136477359288004	0.301191413601112	0.256578018262171	7422	1
GO:0032292	GO:0032292	peripheral nervous system axon ensheathment	1/105	26/18670	0.136477359288004	0.301191413601112	0.256578018262171	10397	1
GO:0032967	GO:0032967	positive regulation of collagen biosynthetic process	1/105	26/18670	0.136477359288004	0.301191413601112	0.256578018262171	7043	1
GO:0045992	GO:0045992	negative regulation of embryonic development	1/105	26/18670	0.136477359288004	0.301191413601112	0.256578018262171	7474	1
GO:0048596	GO:0048596	embryonic camera-type eye morphogenesis	1/105	26/18670	0.136477359288004	0.301191413601112	0.256578018262171	7474	1
GO:0051497	GO:0051497	negative regulation of stress fiber assembly	1/105	26/18670	0.136477359288004	0.301191413601112	0.256578018262171	1901	1
GO:0060074	GO:0060074	synapse maturation	1/105	26/18670	0.136477359288004	0.301191413601112	0.256578018262171	55638	1
GO:0071624	GO:0071624	positive regulation of granulocyte chemotaxis	1/105	26/18670	0.136477359288004	0.301191413601112	0.256578018262171	7060	1
GO:0150117	GO:0150117	positive regulation of cell-substrate junction organization	1/105	26/18670	0.136477359288004	0.301191413601112	0.256578018262171	7422	1
GO:1900120	GO:1900120	regulation of receptor binding	1/105	26/18670	0.136477359288004	0.301191413601112	0.256578018262171	5792	1
GO:1903959	GO:1903959	regulation of anion transmembrane transport	1/105	26/18670	0.136477359288004	0.301191413601112	0.256578018262171	130497	1
GO:0032612	GO:0032612	interleukin-1 production	2/105	115/18670	0.136808534780706	0.301311104942121	0.256679980554893	7474/113277	2
GO:0046660	GO:0046660	female sex differentiation	2/105	115/18670	0.136808534780706	0.301311104942121	0.256679980554893	7474/7422	2
GO:0016049	GO:0016049	cell growth	5/105	484/18670	0.137286376708255	0.302057791422815	0.257316065545461	5590/7474/7473/1002/7422	5
GO:0030098	GO:0030098	lymphocyte differentiation	4/105	353/18670	0.137957277591622	0.302921327991292	0.258051692430662	5590/8809/3142/161882	4
GO:1902903	GO:1902903	regulation of supramolecular fiber organization	4/105	353/18670	0.137957277591622	0.302921327991292	0.258051692430662	643338/1901/79929/7043	4
GO:0001894	GO:0001894	tissue homeostasis	3/105	229/18670	0.138627907702663	0.303681893835808	0.258699600931142	1901/12/7422	3
GO:0006661	GO:0006661	phosphatidylinositol biosynthetic process	2/105	116/18670	0.138722335695217	0.303681893835808	0.258699600931142	84992/55650	2
GO:0021782	GO:0021782	glial cell development	2/105	116/18670	0.138722335695217	0.303681893835808	0.258699600931142	4920/10397	2
GO:1904018	GO:1904018	positive regulation of vasculature development	3/105	230/18670	0.139919032072734	0.304210782344463	0.259150148852844	7474/2152/7422	3
GO:0002761	GO:0002761	regulation of myeloid leukocyte differentiation	2/105	117/18670	0.140642061767712	0.304210782344463	0.259150148852844	4920/161882	2
GO:0003148	GO:0003148	outflow tract septum morphogenesis	1/105	27/18670	0.141340579480814	0.304210782344463	0.259150148852844	2263	1
GO:0006829	GO:0006829	zinc ion transport	1/105	27/18670	0.141340579480814	0.304210782344463	0.259150148852844	64116	1
GO:0007176	GO:0007176	regulation of epidermal growth factor-activated receptor activity	1/105	27/18670	0.141340579480814	0.304210782344463	0.259150148852844	9052	1
GO:0010714	GO:0010714	positive regulation of collagen metabolic process	1/105	27/18670	0.141340579480814	0.304210782344463	0.259150148852844	7043	1
GO:0035883	GO:0035883	enteroendocrine cell differentiation	1/105	27/18670	0.141340579480814	0.304210782344463	0.259150148852844	7474	1
GO:0043032	GO:0043032	positive regulation of macrophage activation	1/105	27/18670	0.141340579480814	0.304210782344463	0.259150148852844	7474	1
GO:0048668	GO:0048668	collateral sprouting	1/105	27/18670	0.141340579480814	0.304210782344463	0.259150148852844	7473	1
GO:0060384	GO:0060384	innervation	1/105	27/18670	0.141340579480814	0.304210782344463	0.259150148852844	26018	1
GO:0061437	GO:0061437	renal system vasculature development	1/105	27/18670	0.141340579480814	0.304210782344463	0.259150148852844	130497	1
GO:0061440	GO:0061440	kidney vasculature development	1/105	27/18670	0.141340579480814	0.304210782344463	0.259150148852844	130497	1
GO:0071450	GO:0071450	cellular response to oxygen radical	1/105	27/18670	0.141340579480814	0.304210782344463	0.259150148852844	2643	1
GO:0071451	GO:0071451	cellular response to superoxide	1/105	27/18670	0.141340579480814	0.304210782344463	0.259150148852844	2643	1
GO:0071514	GO:0071514	genetic imprinting	1/105	27/18670	0.141340579480814	0.304210782344463	0.259150148852844	1028	1
GO:0072207	GO:0072207	metanephric epithelium development	1/105	27/18670	0.141340579480814	0.304210782344463	0.259150148852844	130497	1
GO:1901623	GO:1901623	regulation of lymphocyte chemotaxis	1/105	27/18670	0.141340579480814	0.304210782344463	0.259150148852844	7474	1
GO:0051480	GO:0051480	regulation of cytosolic calcium ion concentration	4/105	357/18670	0.142013789008721	0.305357712334958	0.260127192057789	2890/1901/7474/4987	4
GO:0048593	GO:0048593	camera-type eye morphogenesis	2/105	118/18670	0.14256758765459	0.305943856742	0.260626514958718	7474/7422	2
GO:1990266	GO:1990266	neutrophil migration	2/105	118/18670	0.14256758765459	0.305943856742	0.260626514958718	7060/2919	2
GO:0009913	GO:0009913	epidermal cell differentiation	4/105	358/18670	0.143035373608324	0.306645293568191	0.261224052812299	23581/11187/247/7474	4
GO:0001952	GO:0001952	regulation of cell-matrix adhesion	2/105	119/18670	0.144498789209686	0.306683514370885	0.261256612232551	5590/7422	2
GO:0007173	GO:0007173	epidermal growth factor receptor signaling pathway	2/105	119/18670	0.144498789209686	0.306683514370885	0.261256612232551	374/9052	2
GO:0007368	GO:0007368	determination of left/right symmetry	2/105	119/18670	0.144498789209686	0.306683514370885	0.261256612232551	55130/7474	2
GO:0072503	GO:0072503	cellular divalent inorganic cation homeostasis	5/105	493/18670	0.144990731279719	0.306683514370885	0.261256612232551	2890/1901/7474/4987/64116	5
GO:0001702	GO:0001702	gastrulation with mouth forming second	1/105	28/18670	0.146176670193388	0.306683514370885	0.261256612232551	7474	1
GO:0001958	GO:0001958	endochondral ossification	1/105	28/18670	0.146176670193388	0.306683514370885	0.261256612232551	55790	1
GO:0006760	GO:0006760	folic acid-containing compound metabolic process	1/105	28/18670	0.146176670193388	0.306683514370885	0.261256612232551	2643	1
GO:0010818	GO:0010818	T cell chemotaxis	1/105	28/18670	0.146176670193388	0.306683514370885	0.261256612232551	7474	1
GO:0018146	GO:0018146	keratan sulfate biosynthetic process	1/105	28/18670	0.146176670193388	0.306683514370885	0.261256612232551	9435	1
GO:0021846	GO:0021846	cell proliferation in forebrain	1/105	28/18670	0.146176670193388	0.306683514370885	0.261256612232551	2263	1
GO:0033688	GO:0033688	regulation of osteoblast proliferation	1/105	28/18670	0.146176670193388	0.306683514370885	0.261256612232551	2263	1
GO:0034698	GO:0034698	response to gonadotropin	1/105	28/18670	0.146176670193388	0.306683514370885	0.261256612232551	5069	1
GO:0036075	GO:0036075	replacement ossification	1/105	28/18670	0.146176670193388	0.306683514370885	0.261256612232551	55790	1
GO:0042634	GO:0042634	regulation of hair cycle	1/105	28/18670	0.146176670193388	0.306683514370885	0.261256612232551	7474	1
GO:0045745	GO:0045745	positive regulation of G protein-coupled receptor signaling pathway	1/105	28/18670	0.146176670193388	0.306683514370885	0.261256612232551	7474	1
GO:0051647	GO:0051647	nucleus localization	1/105	28/18670	0.146176670193388	0.306683514370885	0.261256612232551	79789	1
GO:0090383	GO:0090383	phagosome acidification	1/105	28/18670	0.146176670193388	0.306683514370885	0.261256612232551	245973	1
GO:1903792	GO:1903792	negative regulation of anion transport	1/105	28/18670	0.146176670193388	0.306683514370885	0.261256612232551	130497	1
GO:2000108	GO:2000108	positive regulation of leukocyte apoptotic process	1/105	28/18670	0.146176670193388	0.306683514370885	0.261256612232551	7474	1
GO:2000463	GO:2000463	positive regulation of excitatory postsynaptic potential	1/105	28/18670	0.146176670193388	0.306683514370885	0.261256612232551	5590	1
GO:0002698	GO:0002698	negative regulation of immune effector process	2/105	120/18670	0.146435543474987	0.306683514370885	0.261256612232551	3142/7043	2
GO:0017015	GO:0017015	regulation of transforming growth factor beta receptor signaling pathway	2/105	120/18670	0.146435543474987	0.306683514370885	0.261256612232551	1028/7043	2
GO:0006469	GO:0006469	negative regulation of protein kinase activity	3/105	235/18670	0.146435740547495	0.306683514370885	0.261256612232551	9052/57761/1028	3
GO:0046777	GO:0046777	protein autophosphorylation	3/105	235/18670	0.146435740547495	0.306683514370885	0.261256612232551	2263/6503/7422	3
GO:0043618	GO:0043618	regulation of transcription from RNA polymerase II promoter in response to stress	2/105	121/18670	0.148377728671408	0.30759342295016	0.262031742364179	100506164/7422	2
GO:0032872	GO:0032872	regulation of stress-activated MAPK cascade	3/105	237/18670	0.149070248361311	0.30759342295016	0.262031742364179	7474/4920/7422	3
GO:0043122	GO:0043122	regulation of I-kappaB kinase/NF-kappaB signaling	3/105	237/18670	0.149070248361311	0.30759342295016	0.262031742364179	51704/7474/113277	3
GO:0034101	GO:0034101	erythrocyte homeostasis	2/105	122/18670	0.150325224189638	0.30759342295016	0.262031742364179	161882/7422	2
GO:1903844	GO:1903844	regulation of cellular response to transforming growth factor beta stimulus	2/105	122/18670	0.150325224189638	0.30759342295016	0.262031742364179	1028/7043	2
GO:0000303	GO:0000303	response to superoxide	1/105	29/18670	0.150985781320397	0.30759342295016	0.262031742364179	2643	1
GO:0005979	GO:0005979	regulation of glycogen biosynthetic process	1/105	29/18670	0.150985781320397	0.30759342295016	0.262031742364179	89801	1
GO:0007263	GO:0007263	nitric oxide mediated signal transduction	1/105	29/18670	0.150985781320397	0.30759342295016	0.262031742364179	7422	1
GO:0009435	GO:0009435	NAD biosynthetic process	1/105	29/18670	0.150985781320397	0.30759342295016	0.262031742364179	54956	1
GO:0010669	GO:0010669	epithelial structure maintenance	1/105	29/18670	0.150985781320397	0.30759342295016	0.262031742364179	12	1
GO:0010800	GO:0010800	positive regulation of peptidyl-threonine phosphorylation	1/105	29/18670	0.150985781320397	0.30759342295016	0.262031742364179	7474	1
GO:0010962	GO:0010962	regulation of glucan biosynthetic process	1/105	29/18670	0.150985781320397	0.30759342295016	0.262031742364179	89801	1
GO:0014044	GO:0014044	Schwann cell development	1/105	29/18670	0.150985781320397	0.30759342295016	0.262031742364179	10397	1
GO:0030511	GO:0030511	positive regulation of transforming growth factor beta receptor signaling pathway	1/105	29/18670	0.150985781320397	0.30759342295016	0.262031742364179	1028	1
GO:0031063	GO:0031063	regulation of histone deacetylation	1/105	29/18670	0.150985781320397	0.30759342295016	0.262031742364179	7422	1
GO:0031114	GO:0031114	regulation of microtubule depolymerization	1/105	29/18670	0.150985781320397	0.30759342295016	0.262031742364179	79929	1
GO:0031365	GO:0031365	N-terminal protein amino acid modification	1/105	29/18670	0.150985781320397	0.30759342295016	0.262031742364179	79929	1
GO:0032232	GO:0032232	negative regulation of actin filament bundle assembly	1/105	29/18670	0.150985781320397	0.30759342295016	0.262031742364179	1901	1
GO:0044550	GO:0044550	secondary metabolite biosynthetic process	1/105	29/18670	0.150985781320397	0.30759342295016	0.262031742364179	7474	1
GO:0048730	GO:0048730	epidermis morphogenesis	1/105	29/18670	0.150985781320397	0.30759342295016	0.262031742364179	2263	1
GO:0050974	GO:0050974	detection of mechanical stimulus involved in sensory perception	1/105	29/18670	0.150985781320397	0.30759342295016	0.262031742364179	63895	1
GO:0060441	GO:0060441	epithelial tube branching involved in lung morphogenesis	1/105	29/18670	0.150985781320397	0.30759342295016	0.262031742364179	2263	1
GO:0060632	GO:0060632	regulation of microtubule-based movement	1/105	29/18670	0.150985781320397	0.30759342295016	0.262031742364179	55130	1
GO:0061099	GO:0061099	negative regulation of protein tyrosine kinase activity	1/105	29/18670	0.150985781320397	0.30759342295016	0.262031742364179	9052	1
GO:0072606	GO:0072606	interleukin-8 secretion	1/105	29/18670	0.150985781320397	0.30759342295016	0.262031742364179	7474	1
GO:0090162	GO:0090162	establishment of epithelial cell polarity	1/105	29/18670	0.150985781320397	0.30759342295016	0.262031742364179	7474	1
GO:1902624	GO:1902624	positive regulation of neutrophil migration	1/105	29/18670	0.150985781320397	0.30759342295016	0.262031742364179	7060	1
GO:1903846	GO:1903846	positive regulation of cellular response to transforming growth factor beta stimulus	1/105	29/18670	0.150985781320397	0.30759342295016	0.262031742364179	1028	1
GO:2000515	GO:2000515	negative regulation of CD4-positive. alpha-beta T cell activation	1/105	29/18670	0.150985781320397	0.30759342295016	0.262031742364179	3142	1
GO:0002791	GO:0002791	regulation of peptide secretion	5/105	500/18670	0.151110923315129	0.30759342295016	0.262031742364179	55638/5590/247/7474/7043	5
GO:0033002	GO:0033002	muscle cell proliferation	3/105	239/18670	0.151720217219288	0.307969396146615	0.262352025258412	2263/1901/7043	3
GO:0070302	GO:0070302	regulation of stress-activated protein kinase signaling cascade	3/105	239/18670	0.151720217219288	0.307969396146615	0.262352025258412	7474/4920/7422	3
GO:2000116	GO:2000116	regulation of cysteine-type endopeptidase activity	3/105	239/18670	0.151720217219288	0.307969396146615	0.262352025258412	27074/2152/7422	3
GO:0042089	GO:0042089	cytokine biosynthetic process	2/105	123/18670	0.152277910581041	0.308525822555256	0.262826032081949	7474/161882	2
GO:0071621	GO:0071621	granulocyte chemotaxis	2/105	123/18670	0.152277910581041	0.308525822555256	0.262826032081949	7060/2919	2
GO:0001736	GO:0001736	establishment of planar polarity	2/105	124/18670	0.154235669548632	0.311044315975739	0.264971478537769	7474/4920	2
GO:0001838	GO:0001838	embryonic epithelial tube formation	2/105	124/18670	0.154235669548632	0.311044315975739	0.264971478537769	7474/130497	2
GO:0007164	GO:0007164	establishment of tissue polarity	2/105	124/18670	0.154235669548632	0.311044315975739	0.264971478537769	7474/4920	2
GO:0042107	GO:0042107	cytokine metabolic process	2/105	124/18670	0.154235669548632	0.311044315975739	0.264971478537769	7474/161882	2
GO:0048284	GO:0048284	organelle fusion	2/105	124/18670	0.154235669548632	0.311044315975739	0.264971478537769	29091/84749	2
GO:0090092	GO:0090092	regulation of transmembrane receptor protein serine/threonine kinase signaling pathway	3/105	241/18670	0.154385355004856	0.311057900454228	0.264983050841668	7474/1028/7043	3
GO:0000305	GO:0000305	response to oxygen radical	1/105	30/18670	0.155768061936316	0.311536123872633	0.265390438341576	2643	1
GO:0010743	GO:0010743	regulation of macrophage derived foam cell differentiation	1/105	30/18670	0.155768061936316	0.311536123872633	0.265390438341576	247	1
GO:0042759	GO:0042759	long-chain fatty acid biosynthetic process	1/105	30/18670	0.155768061936316	0.311536123872633	0.265390438341576	247	1
GO:0051491	GO:0051491	positive regulation of filopodium assembly	1/105	30/18670	0.155768061936316	0.311536123872633	0.265390438341576	7043	1
GO:0090022	GO:0090022	regulation of neutrophil chemotaxis	1/105	30/18670	0.155768061936316	0.311536123872633	0.265390438341576	7060	1
GO:0099068	GO:0099068	postsynapse assembly	1/105	30/18670	0.155768061936316	0.311536123872633	0.265390438341576	7474	1
GO:1901889	GO:1901889	negative regulation of cell junction assembly	1/105	30/18670	0.155768061936316	0.311536123872633	0.265390438341576	7474	1
GO:1905606	GO:1905606	regulation of presynapse assembly	1/105	30/18670	0.155768061936316	0.311536123872633	0.265390438341576	114798	1
GO:0045667	GO:0045667	regulation of osteoblast differentiation	2/105	126/18670	0.15816593772895	0.314684220551823	0.268072229291679	374/2263	2
GO:0090101	GO:0090101	negative regulation of transmembrane receptor protein serine/threonine kinase signaling pathway	2/105	126/18670	0.15816593772895	0.314684220551823	0.268072229291679	7474/7043	2
GO:0001701	GO:0001701	in utero embryonic development	4/105	373/18670	0.158704221880771	0.314684220551823	0.268072229291679	2263/1028/7043/7422	4
GO:0051098	GO:0051098	regulation of binding	4/105	373/18670	0.158704221880771	0.314684220551823	0.268072229291679	7474/57761/161882/5792	4
GO:0035270	GO:0035270	endocrine system development	2/105	127/18670	0.160138216025572	0.314684220551823	0.268072229291679	7474/1028	2
GO:0043620	GO:0043620	regulation of DNA-templated transcription in response to stress	2/105	127/18670	0.160138216025572	0.314684220551823	0.268072229291679	100506164/7422	2
GO:0009954	GO:0009954	proximal/distal pattern formation	1/105	31/18670	0.160523660299873	0.314684220551823	0.268072229291679	130497	1
GO:0010458	GO:0010458	exit from mitosis	1/105	31/18670	0.160523660299873	0.314684220551823	0.268072229291679	1028	1
GO:0010543	GO:0010543	regulation of platelet activation	1/105	31/18670	0.160523660299873	0.314684220551823	0.268072229291679	10630	1
GO:0010762	GO:0010762	regulation of fibroblast migration	1/105	31/18670	0.160523660299873	0.314684220551823	0.268072229291679	79899	1
GO:0031338	GO:0031338	regulation of vesicle fusion	1/105	31/18670	0.160523660299873	0.314684220551823	0.268072229291679	29091	1
GO:0032770	GO:0032770	positive regulation of monooxygenase activity	1/105	31/18670	0.160523660299873	0.314684220551823	0.268072229291679	2643	1
GO:0033687	GO:0033687	osteoblast proliferation	1/105	31/18670	0.160523660299873	0.314684220551823	0.268072229291679	2263	1
GO:0035767	GO:0035767	endothelial cell chemotaxis	1/105	31/18670	0.160523660299873	0.314684220551823	0.268072229291679	7422	1
GO:0040020	GO:0040020	regulation of meiotic nuclear division	1/105	31/18670	0.160523660299873	0.314684220551823	0.268072229291679	7474	1
GO:0044319	GO:0044319	wound healing. spreading of cells	1/105	31/18670	0.160523660299873	0.314684220551823	0.268072229291679	10630	1
GO:0050650	GO:0050650	chondroitin sulfate proteoglycan biosynthetic process	1/105	31/18670	0.160523660299873	0.314684220551823	0.268072229291679	55790	1
GO:0060292	GO:0060292	long-term synaptic depression	1/105	31/18670	0.160523660299873	0.314684220551823	0.268072229291679	2890	1
GO:0070306	GO:0070306	lens fiber cell differentiation	1/105	31/18670	0.160523660299873	0.314684220551823	0.268072229291679	1028	1
GO:0090505	GO:0090505	epiboly involved in wound healing	1/105	31/18670	0.160523660299873	0.314684220551823	0.268072229291679	10630	1
GO:0099174	GO:0099174	regulation of presynapse organization	1/105	31/18670	0.160523660299873	0.314684220551823	0.268072229291679	114798	1
GO:2000406	GO:2000406	positive regulation of T cell migration	1/105	31/18670	0.160523660299873	0.314684220551823	0.268072229291679	7474	1
GO:0009855	GO:0009855	determination of bilateral symmetry	2/105	128/18670	0.162115105048551	0.316662898191785	0.269757819134933	55130/7474	2
GO:0010595	GO:0010595	positive regulation of endothelial cell migration	2/105	128/18670	0.162115105048551	0.316662898191785	0.269757819134933	7474/7422	2
GO:0034763	GO:0034763	negative regulation of transmembrane transport	2/105	128/18670	0.162115105048551	0.316662898191785	0.269757819134933	4987/130497	2
GO:0051291	GO:0051291	protein heterooligomerization	2/105	128/18670	0.162115105048551	0.316662898191785	0.269757819134933	5590/2643	2
GO:1903362	GO:1903362	regulation of cellular protein catabolic process	3/105	247/18670	0.16246886599797	0.317069284674065	0.270104010405877	27074/4248/57761	3
GO:0007043	GO:0007043	cell-cell junction assembly	2/105	129/18670	0.16409649212591	0.317658946215556	0.270606329472521	11187/1002	2
GO:0009799	GO:0009799	specification of symmetry	2/105	129/18670	0.16409649212591	0.317658946215556	0.270606329472521	55130/7474	2
GO:0045926	GO:0045926	negative regulation of growth	3/105	249/18670	0.165191765821669	0.317658946215556	0.270606329472521	247/7474/7473	3
GO:0001569	GO:0001569	branching involved in blood vessel morphogenesis	1/105	32/18670	0.16525272385846	0.317658946215556	0.270606329472521	7422	1
GO:0001975	GO:0001975	response to amphetamine	1/105	32/18670	0.16525272385846	0.317658946215556	0.270606329472521	41	1
GO:0019359	GO:0019359	nicotinamide nucleotide biosynthetic process	1/105	32/18670	0.16525272385846	0.317658946215556	0.270606329472521	54956	1
GO:0019363	GO:0019363	pyridine nucleotide biosynthetic process	1/105	32/18670	0.16525272385846	0.317658946215556	0.270606329472521	54956	1
GO:0042311	GO:0042311	vasodilation	1/105	32/18670	0.16525272385846	0.317658946215556	0.270606329472521	2643	1
GO:0045922	GO:0045922	negative regulation of fatty acid metabolic process	1/105	32/18670	0.16525272385846	0.317658946215556	0.270606329472521	57761	1
GO:0051968	GO:0051968	positive regulation of synaptic transmission. glutamatergic	1/105	32/18670	0.16525272385846	0.317658946215556	0.270606329472521	4920	1
GO:0060325	GO:0060325	face morphogenesis	1/105	32/18670	0.16525272385846	0.317658946215556	0.270606329472521	7043	1
GO:0061311	GO:0061311	cell surface receptor signaling pathway involved in heart development	1/105	32/18670	0.16525272385846	0.317658946215556	0.270606329472521	7474	1
GO:0061384	GO:0061384	heart trabecula morphogenesis	1/105	32/18670	0.16525272385846	0.317658946215556	0.270606329472521	1901	1
GO:0070286	GO:0070286	axonemal dynein complex assembly	1/105	32/18670	0.16525272385846	0.317658946215556	0.270606329472521	55130	1
GO:0090504	GO:0090504	epiboly	1/105	32/18670	0.16525272385846	0.317658946215556	0.270606329472521	10630	1
GO:1900745	GO:1900745	positive regulation of p38MAPK cascade	1/105	32/18670	0.16525272385846	0.317658946215556	0.270606329472521	7422	1
GO:1904467	GO:1904467	regulation of tumor necrosis factor secretion	1/105	32/18670	0.16525272385846	0.317658946215556	0.270606329472521	7474	1
GO:0010951	GO:0010951	negative regulation of endopeptidase activity	3/105	250/18670	0.166558376793137	0.319848549969768	0.272471602407489	27074/12/7422	3
GO:0040013	GO:0040013	negative regulation of locomotion	4/105	381/18670	0.16731345173844	0.319848549969768	0.272471602407489	247/7474/7473/2192	4
GO:0042176	GO:0042176	regulation of protein catabolic process	4/105	381/18670	0.16731345173844	0.319848549969768	0.272471602407489	27074/4248/7474/57761	4
GO:0045765	GO:0045765	regulation of angiogenesis	4/105	383/18670	0.16949182034117	0.319848549969768	0.272471602407489	7060/7474/2152/7422	4
GO:0048545	GO:0048545	response to steroid hormone	4/105	383/18670	0.16949182034117	0.319848549969768	0.272471602407489	374/387758/5069/7043	4
GO:0002756	GO:0002756	MyD88-independent toll-like receptor signaling pathway	1/105	33/18670	0.16995539925254	0.319848549969768	0.272471602407489	23098	1
GO:0006471	GO:0006471	protein ADP-ribosylation	1/105	33/18670	0.16995539925254	0.319848549969768	0.272471602407489	54956	1
GO:0010837	GO:0010837	regulation of keratinocyte proliferation	1/105	33/18670	0.16995539925254	0.319848549969768	0.272471602407489	374	1
GO:0016242	GO:0016242	negative regulation of macroautophagy	1/105	33/18670	0.16995539925254	0.319848549969768	0.272471602407489	84749	1
GO:0019362	GO:0019362	pyridine nucleotide metabolic process	1/105	33/18670	0.16995539925254	0.319848549969768	0.272471602407489	54956	1
GO:0030851	GO:0030851	granulocyte differentiation	1/105	33/18670	0.16995539925254	0.319848549969768	0.272471602407489	161882	1
GO:0035774	GO:0035774	positive regulation of insulin secretion involved in cellular response to glucose stimulus	1/105	33/18670	0.16995539925254	0.319848549969768	0.272471602407489	55638	1
GO:0042339	GO:0042339	keratan sulfate metabolic process	1/105	33/18670	0.16995539925254	0.319848549969768	0.272471602407489	9435	1
GO:0042755	GO:0042755	eating behavior	1/105	33/18670	0.16995539925254	0.319848549969768	0.272471602407489	4987	1
GO:0045736	GO:0045736	negative regulation of cyclin-dependent protein serine/threonine kinase activity	1/105	33/18670	0.16995539925254	0.319848549969768	0.272471602407489	1028	1
GO:0046496	GO:0046496	nicotinamide nucleotide metabolic process	1/105	33/18670	0.16995539925254	0.319848549969768	0.272471602407489	54956	1
GO:0048854	GO:0048854	brain morphogenesis	1/105	33/18670	0.16995539925254	0.319848549969768	0.272471602407489	7474	1
GO:0050718	GO:0050718	positive regulation of interleukin-1 beta secretion	1/105	33/18670	0.16995539925254	0.319848549969768	0.272471602407489	7474	1
GO:0051443	GO:0051443	positive regulation of ubiquitin-protein transferase activity	1/105	33/18670	0.16995539925254	0.319848549969768	0.272471602407489	57761	1
GO:0061036	GO:0061036	positive regulation of cartilage development	1/105	33/18670	0.16995539925254	0.319848549969768	0.272471602407489	7474	1
GO:0070232	GO:0070232	regulation of T cell apoptotic process	1/105	33/18670	0.16995539925254	0.319848549969768	0.272471602407489	7474	1
GO:1902692	GO:1902692	regulation of neuroblast proliferation	1/105	33/18670	0.16995539925254	0.319848549969768	0.272471602407489	7422	1
GO:0042177	GO:0042177	negative regulation of protein catabolic process	2/105	132/18670	0.170066531394771	0.319848549969768	0.272471602407489	27074/4248	2
GO:0045995	GO:0045995	regulation of embryonic development	2/105	132/18670	0.170066531394771	0.319848549969768	0.272471602407489	7474/130497	2
GO:0072329	GO:0072329	monocarboxylic acid catabolic process	2/105	132/18670	0.170066531394771	0.319848549969768	0.272471602407489	197257/414328	2
GO:0051271	GO:0051271	negative regulation of cellular component movement	4/105	384/18670	0.170584821133632	0.320546261473906	0.273065966745138	247/7474/7473/2192	4
GO:0007224	GO:0007224	smoothened signaling pathway	2/105	133/18670	0.172064805817042	0.322769842636106	0.274960184250282	2263/4920	2
GO:0055076	GO:0055076	transition metal ion homeostasis	2/105	133/18670	0.172064805817042	0.322769842636106	0.274960184250282	286133/64116	2
GO:0032355	GO:0032355	response to estradiol	2/105	134/18670	0.174067031244613	0.325063188304832	0.276913832529416	374/4987	2
GO:0010092	GO:0010092	specification of animal organ identity	1/105	34/18670	0.174631832320013	0.325063188304832	0.276913832529416	2263	1
GO:0018345	GO:0018345	protein palmitoylation	1/105	34/18670	0.174631832320013	0.325063188304832	0.276913832529416	79929	1
GO:0031128	GO:0031128	developmental induction	1/105	34/18670	0.174631832320013	0.325063188304832	0.276913832529416	7473	1
GO:0042558	GO:0042558	pteridine-containing compound metabolic process	1/105	34/18670	0.174631832320013	0.325063188304832	0.276913832529416	2643	1
GO:0043368	GO:0043368	positive T cell selection	1/105	34/18670	0.174631832320013	0.325063188304832	0.276913832529416	161882	1
GO:0045920	GO:0045920	negative regulation of exocytosis	1/105	34/18670	0.174631832320013	0.325063188304832	0.276913832529416	29091	1
GO:0048048	GO:0048048	embryonic eye morphogenesis	1/105	34/18670	0.174631832320013	0.325063188304832	0.276913832529416	7474	1
GO:1904030	GO:1904030	negative regulation of cyclin-dependent protein kinase activity	1/105	34/18670	0.174631832320013	0.325063188304832	0.276913832529416	1028	1
GO:0032970	GO:0032970	regulation of actin filament-based process	4/105	388/18670	0.174981871878005	0.325436370261999	0.277231737631279	643338/1901/10630/7043	4
GO:0030010	GO:0030010	establishment of cell polarity	2/105	135/18670	0.176073101470511	0.32689646106979	0.278475555313419	5590/7474	2
GO:0033673	GO:0033673	negative regulation of kinase activity	3/105	257/18670	0.176217623545434	0.32689646106979	0.278475555313419	9052/57761/1028	3
GO:0048863	GO:0048863	stem cell differentiation	3/105	257/18670	0.176217623545434	0.32689646106979	0.278475555313419	2263/7473/130497	3
GO:0002705	GO:0002705	positive regulation of leukocyte mediated immunity	2/105	136/18670	0.178082911335874	0.328935917189572	0.280212920941775	5590/8809	2
GO:0001881	GO:0001881	receptor recycling	1/105	35/18670	0.179282168100567	0.328935917189572	0.280212920941775	144717	1
GO:0002701	GO:0002701	negative regulation of production of molecular mediator of immune response	1/105	35/18670	0.179282168100567	0.328935917189572	0.280212920941775	7043	1
GO:0042462	GO:0042462	eye photoreceptor cell development	1/105	35/18670	0.179282168100567	0.328935917189572	0.280212920941775	7422	1
GO:0048333	GO:0048333	mesodermal cell differentiation	1/105	35/18670	0.179282168100567	0.328935917189572	0.280212920941775	2263	1
GO:0060338	GO:0060338	regulation of type I interferon-mediated signaling pathway	1/105	35/18670	0.179282168100567	0.328935917189572	0.280212920941775	7474	1
GO:0070873	GO:0070873	regulation of glycogen metabolic process	1/105	35/18670	0.179282168100567	0.328935917189572	0.280212920941775	89801	1
GO:0072525	GO:0072525	pyridine-containing compound biosynthetic process	1/105	35/18670	0.179282168100567	0.328935917189572	0.280212920941775	54956	1
GO:0098751	GO:0098751	bone cell development	1/105	35/18670	0.179282168100567	0.328935917189572	0.280212920941775	161882	1
GO:0110111	GO:0110111	negative regulation of animal organ morphogenesis	1/105	35/18670	0.179282168100567	0.328935917189572	0.280212920941775	7474	1
GO:1901385	GO:1901385	regulation of voltage-gated calcium channel activity	1/105	35/18670	0.179282168100567	0.328935917189572	0.280212920941775	4987	1
GO:1905332	GO:1905332	positive regulation of morphogenesis of an epithelium	1/105	35/18670	0.179282168100567	0.328935917189572	0.280212920941775	7422	1
GO:2001024	GO:2001024	negative regulation of response to drug	1/105	35/18670	0.179282168100567	0.328935917189572	0.280212920941775	130497	1
GO:0031644	GO:0031644	regulation of nervous system process	2/105	137/18670	0.180096356721722	0.329873461470091	0.281011593289875	5590/4987	2
GO:0034605	GO:0034605	cellular response to heat	2/105	137/18670	0.180096356721722	0.329873461470091	0.281011593289875	100506164/286133	2
GO:0032412	GO:0032412	regulation of ion transmembrane transporter activity	3/105	260/18670	0.180405129025874	0.330117969917208	0.281219884396383	2890/4987/130497	3
GO:0010639	GO:0010639	negative regulation of organelle organization	4/105	393/18670	0.180533264798473	0.330117969917208	0.281219884396383	27085/1901/84749/79929	4
GO:0050867	GO:0050867	positive regulation of cell activation	4/105	394/18670	0.181650716344466	0.330589953943065	0.281621956701692	5590/7474/3142/10630	4
GO:0110053	GO:0110053	regulation of actin filament organization	3/105	261/18670	0.181807078883075	0.330589953943065	0.281621956701692	643338/1901/7043	3
GO:0010466	GO:0010466	negative regulation of peptidase activity	3/105	262/18670	0.183212026745227	0.330589953943065	0.281621956701692	27074/12/7422	3
GO:0000578	GO:0000578	embryonic axis specification	1/105	36/18670	0.183906550840005	0.330589953943065	0.281621956701692	7474	1
GO:0006882	GO:0006882	cellular zinc ion homeostasis	1/105	36/18670	0.183906550840005	0.330589953943065	0.281621956701692	64116	1
GO:0010742	GO:0010742	macrophage derived foam cell differentiation	1/105	36/18670	0.183906550840005	0.330589953943065	0.281621956701692	247	1
GO:0030224	GO:0030224	monocyte differentiation	1/105	36/18670	0.183906550840005	0.330589953943065	0.281621956701692	7422	1
GO:0030947	GO:0030947	regulation of vascular endothelial growth factor receptor signaling pathway	1/105	36/18670	0.183906550840005	0.330589953943065	0.281621956701692	7422	1
GO:0032733	GO:0032733	positive regulation of interleukin-10 production	1/105	36/18670	0.183906550840005	0.330589953943065	0.281621956701692	5590	1
GO:0033572	GO:0033572	transferrin transport	1/105	36/18670	0.183906550840005	0.330589953943065	0.281621956701692	245973	1
GO:0040036	GO:0040036	regulation of fibroblast growth factor receptor signaling pathway	1/105	36/18670	0.183906550840005	0.330589953943065	0.281621956701692	7474	1
GO:0046627	GO:0046627	negative regulation of insulin receptor signaling pathway	1/105	36/18670	0.183906550840005	0.330589953943065	0.281621956701692	5590	1
GO:0060428	GO:0060428	lung epithelium development	1/105	36/18670	0.183906550840005	0.330589953943065	0.281621956701692	2263	1
GO:0090077	GO:0090077	foam cell differentiation	1/105	36/18670	0.183906550840005	0.330589953943065	0.281621956701692	247	1
GO:0090322	GO:0090322	regulation of superoxide metabolic process	1/105	36/18670	0.183906550840005	0.330589953943065	0.281621956701692	2643	1
GO:1901020	GO:1901020	negative regulation of calcium ion transmembrane transporter activity	1/105	36/18670	0.183906550840005	0.330589953943065	0.281621956701692	4987	1
GO:1902622	GO:1902622	regulation of neutrophil migration	1/105	36/18670	0.183906550840005	0.330589953943065	0.281621956701692	7060	1
GO:1903131	GO:1903131	mononuclear cell differentiation	1/105	36/18670	0.183906550840005	0.330589953943065	0.281621956701692	7422	1
GO:2000310	GO:2000310	regulation of NMDA receptor activity	1/105	36/18670	0.183906550840005	0.330589953943065	0.281621956701692	2890	1
GO:0007586	GO:0007586	digestion	2/105	139/18670	0.184133742729317	0.330589953943065	0.281621956701692	4987/12	2
GO:0033135	GO:0033135	regulation of peptidyl-serine phosphorylation	2/105	139/18670	0.184133742729317	0.330589953943065	0.281621956701692	7474/7422	2
GO:0045580	GO:0045580	regulation of T cell differentiation	2/105	139/18670	0.184133742729317	0.330589953943065	0.281621956701692	5590/3142	2
GO:0035725	GO:0035725	sodium ion transmembrane transport	2/105	140/18670	0.186157480239159	0.33339808806618	0.284014141391517	41/130497	2
GO:0046330	GO:0046330	positive regulation of JNK cascade	2/105	140/18670	0.186157480239159	0.33339808806618	0.284014141391517	7474/4920	2
GO:0060078	GO:0060078	regulation of postsynaptic membrane potential	2/105	140/18670	0.186157480239159	0.33339808806618	0.284014141391517	2890/5590	2
GO:0001738	GO:0001738	morphogenesis of a polarized epithelium	2/105	141/18670	0.188184447029601	0.334300855592618	0.284783188224942	7474/4920	2
GO:0008286	GO:0008286	insulin receptor signaling pathway	2/105	141/18670	0.188184447029601	0.334300855592618	0.284783188224942	245973/5590	2
GO:0097530	GO:0097530	granulocyte migration	2/105	141/18670	0.188184447029601	0.334300855592618	0.284783188224942	7060/2919	2
GO:0001662	GO:0001662	behavioral fear response	1/105	37/18670	0.18850512399455	0.334300855592618	0.284783188224942	41	1
GO:0003156	GO:0003156	regulation of animal organ formation	1/105	37/18670	0.18850512399455	0.334300855592618	0.284783188224942	7474	1
GO:0014037	GO:0014037	Schwann cell differentiation	1/105	37/18670	0.18850512399455	0.334300855592618	0.284783188224942	10397	1
GO:0031076	GO:0031076	embryonic camera-type eye development	1/105	37/18670	0.18850512399455	0.334300855592618	0.284783188224942	7474	1
GO:0031111	GO:0031111	negative regulation of microtubule polymerization or depolymerization	1/105	37/18670	0.18850512399455	0.334300855592618	0.284783188224942	79929	1
GO:0032885	GO:0032885	regulation of polysaccharide biosynthetic process	1/105	37/18670	0.18850512399455	0.334300855592618	0.284783188224942	89801	1
GO:0034405	GO:0034405	response to fluid shear stress	1/105	37/18670	0.18850512399455	0.334300855592618	0.284783188224942	7043	1
GO:0090050	GO:0090050	positive regulation of cell migration involved in sprouting angiogenesis	1/105	37/18670	0.18850512399455	0.334300855592618	0.284783188224942	7422	1
GO:2000403	GO:2000403	positive regulation of lymphocyte migration	1/105	37/18670	0.18850512399455	0.334300855592618	0.284783188224942	7474	1
GO:0008277	GO:0008277	regulation of G protein-coupled receptor signaling pathway	2/105	142/18670	0.190214544059498	0.336509632417454	0.286664794256548	7474/4987	2
GO:0038127	GO:0038127	ERBB signaling pathway	2/105	142/18670	0.190214544059498	0.336509632417454	0.286664794256548	374/9052	2
GO:1902904	GO:1902904	negative regulation of supramolecular fiber organization	2/105	142/18670	0.190214544059498	0.336509632417454	0.286664794256548	1901/79929	2
GO:0022898	GO:0022898	regulation of transmembrane transporter activity	3/105	268/18670	0.191702688118962	0.3388668150665	0.288672823786816	2890/4987/130497	3
GO:0002209	GO:0002209	behavioral defense response	1/105	38/18670	0.193078030235123	0.338907843692376	0.288707775126874	41	1
GO:0046636	GO:0046636	negative regulation of alpha-beta T cell activation	1/105	38/18670	0.193078030235123	0.338907843692376	0.288707775126874	3142	1
GO:0050716	GO:0050716	positive regulation of interleukin-1 secretion	1/105	38/18670	0.193078030235123	0.338907843692376	0.288707775126874	7474	1
GO:0055069	GO:0055069	zinc ion homeostasis	1/105	38/18670	0.193078030235123	0.338907843692376	0.288707775126874	64116	1
GO:0060045	GO:0060045	positive regulation of cardiac muscle cell proliferation	1/105	38/18670	0.193078030235123	0.338907843692376	0.288707775126874	2263	1
GO:0097502	GO:0097502	mannosylation	1/105	38/18670	0.193078030235123	0.338907843692376	0.288707775126874	55650	1
GO:1900077	GO:1900077	negative regulation of cellular response to insulin stimulus	1/105	38/18670	0.193078030235123	0.338907843692376	0.288707775126874	5590	1
GO:1904706	GO:1904706	negative regulation of vascular smooth muscle cell proliferation	1/105	38/18670	0.193078030235123	0.338907843692376	0.288707775126874	7043	1
GO:0007249	GO:0007249	I-kappaB kinase/NF-kappaB signaling	3/105	269/18670	0.193127631515876	0.338907843692376	0.288707775126874	51704/7474/113277	3
GO:0007612	GO:0007612	learning	2/105	145/18670	0.196322641002314	0.343751315202773	0.292833816791836	4987/41	2
GO:0032868	GO:0032868	response to insulin	3/105	272/18670	0.197418617149083	0.343751315202773	0.292833816791836	245973/5590/57761	3
GO:0007257	GO:0007257	activation of JUN kinase activity	1/105	39/18670	0.197625411451594	0.343751315202773	0.292833816791836	7474	1
GO:0010761	GO:0010761	fibroblast migration	1/105	39/18670	0.197625411451594	0.343751315202773	0.292833816791836	79899	1
GO:0030204	GO:0030204	chondroitin sulfate metabolic process	1/105	39/18670	0.197625411451594	0.343751315202773	0.292833816791836	55790	1
GO:0035886	GO:0035886	vascular smooth muscle cell differentiation	1/105	39/18670	0.197625411451594	0.343751315202773	0.292833816791836	7422	1
GO:0042417	GO:0042417	dopamine metabolic process	1/105	39/18670	0.197625411451594	0.343751315202773	0.292833816791836	2643	1
GO:0043114	GO:0043114	regulation of vascular permeability	1/105	39/18670	0.197625411451594	0.343751315202773	0.292833816791836	7422	1
GO:0051930	GO:0051930	regulation of sensory perception of pain	1/105	39/18670	0.197625411451594	0.343751315202773	0.292833816791836	4987	1
GO:0072524	GO:0072524	pyridine-containing compound metabolic process	1/105	39/18670	0.197625411451594	0.343751315202773	0.292833816791836	54956	1
GO:2000648	GO:2000648	positive regulation of stem cell proliferation	1/105	39/18670	0.197625411451594	0.343751315202773	0.292833816791836	7422	1
GO:0009108	GO:0009108	coenzyme biosynthetic process	2/105	146/18670	0.198364288294418	0.344760935566017	0.293693889092374	54956/2643	2
GO:0002262	GO:0002262	myeloid cell homeostasis	2/105	147/18670	0.200408585339111	0.3479802804967	0.296436374784582	161882/7422	2
GO:0009268	GO:0009268	response to pH	1/105	40/18670	0.202147408757031	0.3479802804967	0.296436374784582	41	1
GO:0042026	GO:0042026	protein refolding	1/105	40/18670	0.202147408757031	0.3479802804967	0.296436374784582	285755	1
GO:0042036	GO:0042036	negative regulation of cytokine biosynthetic process	1/105	40/18670	0.202147408757031	0.3479802804967	0.296436374784582	161882	1
GO:0042596	GO:0042596	fear response	1/105	40/18670	0.202147408757031	0.3479802804967	0.296436374784582	41	1
GO:0044058	GO:0044058	regulation of digestive system process	1/105	40/18670	0.202147408757031	0.3479802804967	0.296436374784582	4987	1
GO:0045124	GO:0045124	regulation of bone resorption	1/105	40/18670	0.202147408757031	0.3479802804967	0.296436374784582	1901	1
GO:0045823	GO:0045823	positive regulation of heart contraction	1/105	40/18670	0.202147408757031	0.3479802804967	0.296436374784582	2643	1
GO:0051931	GO:0051931	regulation of sensory perception	1/105	40/18670	0.202147408757031	0.3479802804967	0.296436374784582	4987	1
GO:0071548	GO:0071548	response to dexamethasone	1/105	40/18670	0.202147408757031	0.3479802804967	0.296436374784582	387758	1
GO:0072210	GO:0072210	metanephric nephron development	1/105	40/18670	0.202147408757031	0.3479802804967	0.296436374784582	130497	1
GO:0090184	GO:0090184	positive regulation of kidney development	1/105	40/18670	0.202147408757031	0.3479802804967	0.296436374784582	7422	1
GO:0051494	GO:0051494	negative regulation of cytoskeleton organization	2/105	148/18670	0.202455438928687	0.3479802804967	0.296436374784582	1901/79929	2
GO:0061041	GO:0061041	regulation of wound healing	2/105	148/18670	0.202455438928687	0.3479802804967	0.296436374784582	10630/2152	2
GO:0002706	GO:0002706	regulation of lymphocyte mediated immunity	2/105	149/18670	0.204504756800879	0.35094822618195	0.298964699258134	5590/8809	2
GO:0048592	GO:0048592	eye morphogenesis	2/105	149/18670	0.204504756800879	0.35094822618195	0.298964699258134	7474/7422	2
GO:0035567	GO:0035567	non-canonical Wnt signaling pathway	2/105	150/18670	0.206556447631352	0.352108248656089	0.299952895647917	7474/4920	2
GO:0050777	GO:0050777	negative regulation of immune response	2/105	150/18670	0.206556447631352	0.352108248656089	0.299952895647917	3142/7043	2
GO:0034122	GO:0034122	negative regulation of toll-like receptor signaling pathway	1/105	41/18670	0.206644162491895	0.352108248656089	0.299952895647917	23098	1
GO:0040019	GO:0040019	positive regulation of embryonic development	1/105	41/18670	0.206644162491895	0.352108248656089	0.299952895647917	130497	1
GO:0045616	GO:0045616	regulation of keratinocyte differentiation	1/105	41/18670	0.206644162491895	0.352108248656089	0.299952895647917	247	1
GO:0061028	GO:0061028	establishment of endothelial barrier	1/105	41/18670	0.206644162491895	0.352108248656089	0.299952895647917	7422	1
GO:0098815	GO:0098815	modulation of excitatory postsynaptic potential	1/105	41/18670	0.206644162491895	0.352108248656089	0.299952895647917	5590	1
GO:1903053	GO:1903053	regulation of extracellular matrix organization	1/105	41/18670	0.206644162491895	0.352108248656089	0.299952895647917	10630	1
GO:0001558	GO:0001558	regulation of cell growth	4/105	416/18670	0.206798870304449	0.352108248656089	0.299952895647917	7474/7473/1002/7422	4
GO:0030099	GO:0030099	myeloid cell differentiation	4/105	416/18670	0.206798870304449	0.352108248656089	0.299952895647917	4920/1028/161882/7422	4
GO:0000187	GO:0000187	activation of MAPK activity	2/105	152/18670	0.210666587514738	0.356944838701357	0.304073075151456	7474/7043	2
GO:0001890	GO:0001890	placenta development	2/105	152/18670	0.210666587514738	0.356944838701357	0.304073075151456	2263/1028	2
GO:0010470	GO:0010470	regulation of gastrulation	1/105	42/18670	0.211115812228238	0.356944838701357	0.304073075151456	130497	1
GO:0015701	GO:0015701	bicarbonate transport	1/105	42/18670	0.211115812228238	0.356944838701357	0.304073075151456	5172	1
GO:0017145	GO:0017145	stem cell division	1/105	42/18670	0.211115812228238	0.356944838701357	0.304073075151456	2263	1
GO:0021983	GO:0021983	pituitary gland development	1/105	42/18670	0.211115812228238	0.356944838701357	0.304073075151456	7474	1
GO:1901031	GO:1901031	regulation of response to reactive oxygen species	1/105	42/18670	0.211115812228238	0.356944838701357	0.304073075151456	2643	1
GO:1903146	GO:1903146	regulation of autophagy of mitochondrion	1/105	42/18670	0.211115812228238	0.356944838701357	0.304073075151456	84749	1
GO:2001222	GO:2001222	regulation of neuron migration	1/105	42/18670	0.211115812228238	0.356944838701357	0.304073075151456	23768	1
GO:0044262	GO:0044262	cellular carbohydrate metabolic process	3/105	282/18670	0.211886401688948	0.357969573039713	0.304946022698788	55790/414328/89801	3
GO:0042133	GO:0042133	neurotransmitter metabolic process	2/105	153/18670	0.212724858541756	0.358550962189667	0.305441294705885	2643/113277	2
GO:0050729	GO:0050729	positive regulation of inflammatory response	2/105	153/18670	0.212724858541756	0.358550962189667	0.305441294705885	51704/7474	2
GO:0051017	GO:0051017	actin filament bundle assembly	2/105	153/18670	0.212724858541756	0.358550962189667	0.305441294705885	1901/7043	2
GO:0032409	GO:0032409	regulation of transporter activity	3/105	283/18670	0.21334621746869	0.359319945210426	0.306096373604663	2890/4987/130497	3
GO:1901342	GO:1901342	regulation of vasculature development	4/105	422/18670	0.213830714298226	0.359857412461671	0.306554229559309	7060/7474/2152/7422	4
GO:0055067	GO:0055067	monovalent inorganic cation homeostasis	2/105	154/18670	0.214785146460611	0.360818456138417	0.307372920501041	5172/245973	2
GO:0000413	GO:0000413	protein peptidyl-prolyl isomerization	1/105	43/18670	0.215562496773871	0.360818456138417	0.307372920501041	285755	1
GO:0032881	GO:0032881	regulation of polysaccharide metabolic process	1/105	43/18670	0.215562496773871	0.360818456138417	0.307372920501041	89801	1
GO:0043616	GO:0043616	keratinocyte proliferation	1/105	43/18670	0.215562496773871	0.360818456138417	0.307372920501041	374	1
GO:0045197	GO:0045197	establishment or maintenance of epithelial cell apical/basal polarity	1/105	43/18670	0.215562496773871	0.360818456138417	0.307372920501041	7474	1
GO:0072348	GO:0072348	sulfur compound transport	1/105	43/18670	0.215562496773871	0.360818456138417	0.307372920501041	5172	1
GO:1903170	GO:1903170	negative regulation of calcium ion transmembrane transport	1/105	43/18670	0.215562496773871	0.360818456138417	0.307372920501041	4987	1
GO:0007018	GO:0007018	microtubule-based movement	3/105	285/18670	0.216272518300619	0.361173445757595	0.307675327969778	55130/55638/5590	3
GO:0034976	GO:0034976	response to endoplasmic reticulum stress	3/105	285/18670	0.216272518300619	0.361173445757595	0.307675327969778	7060/54956/57761	3
GO:0051348	GO:0051348	negative regulation of transferase activity	3/105	285/18670	0.216272518300619	0.361173445757595	0.307675327969778	9052/57761/1028	3
GO:1903707	GO:1903707	negative regulation of hemopoiesis	2/105	155/18670	0.216847364525778	0.361855724852832	0.308256545794233	3142/161882	2
GO:0052548	GO:0052548	regulation of endopeptidase activity	4/105	425/18670	0.217372057051444	0.362092250142254	0.308458036232832	27074/12/2152/7422	4
GO:0051403	GO:0051403	stress-activated MAPK cascade	3/105	286/18670	0.217738936007749	0.362092250142254	0.308458036232832	7474/4920/7422	3
GO:0003416	GO:0003416	endochondral bone growth	1/105	44/18670	0.219984354176498	0.362092250142254	0.308458036232832	2263	1
GO:0007019	GO:0007019	microtubule depolymerization	1/105	44/18670	0.219984354176498	0.362092250142254	0.308458036232832	79929	1
GO:0014002	GO:0014002	astrocyte development	1/105	44/18670	0.219984354176498	0.362092250142254	0.308458036232832	4920	1
GO:0032965	GO:0032965	regulation of collagen biosynthetic process	1/105	44/18670	0.219984354176498	0.362092250142254	0.308458036232832	7043	1
GO:0035850	GO:0035850	epithelial cell differentiation involved in kidney development	1/105	44/18670	0.219984354176498	0.362092250142254	0.308458036232832	130497	1
GO:0038084	GO:0038084	vascular endothelial growth factor signaling pathway	1/105	44/18670	0.219984354176498	0.362092250142254	0.308458036232832	7422	1
GO:0045601	GO:0045601	regulation of endothelial cell differentiation	1/105	44/18670	0.219984354176498	0.362092250142254	0.308458036232832	7422	1
GO:0050654	GO:0050654	chondroitin sulfate proteoglycan metabolic process	1/105	44/18670	0.219984354176498	0.362092250142254	0.308458036232832	55790	1
GO:0050982	GO:0050982	detection of mechanical stimulus	1/105	44/18670	0.219984354176498	0.362092250142254	0.308458036232832	63895	1
GO:0051489	GO:0051489	regulation of filopodium assembly	1/105	44/18670	0.219984354176498	0.362092250142254	0.308458036232832	7043	1
GO:0071622	GO:0071622	regulation of granulocyte chemotaxis	1/105	44/18670	0.219984354176498	0.362092250142254	0.308458036232832	7060	1
GO:0090311	GO:0090311	regulation of protein deacetylation	1/105	44/18670	0.219984354176498	0.362092250142254	0.308458036232832	7422	1
GO:0090382	GO:0090382	phagosome maturation	1/105	44/18670	0.219984354176498	0.362092250142254	0.308458036232832	245973	1
GO:1903539	GO:1903539	protein localization to postsynaptic membrane	1/105	44/18670	0.219984354176498	0.362092250142254	0.308458036232832	5590	1
GO:1904407	GO:1904407	positive regulation of nitric oxide metabolic process	1/105	44/18670	0.219984354176498	0.362092250142254	0.308458036232832	113277	1
GO:2000404	GO:2000404	regulation of T cell migration	1/105	44/18670	0.219984354176498	0.362092250142254	0.308458036232832	7474	1
GO:0001764	GO:0001764	neuron migration	2/105	157/18670	0.220977248575619	0.362903013509847	0.309148706845414	23768/7422	2
GO:0043271	GO:0043271	negative regulation of ion transport	2/105	157/18670	0.220977248575619	0.362903013509847	0.309148706845414	4987/130497	2
GO:0061572	GO:0061572	actin filament bundle organization	2/105	157/18670	0.220977248575619	0.362903013509847	0.309148706845414	1901/7043	2
GO:0043254	GO:0043254	regulation of protein-containing complex assembly	4/105	429/18670	0.222119155268657	0.364280529947829	0.310322181326493	29091/5590/643338/7422	4
GO:0007162	GO:0007162	negative regulation of cell adhesion	3/105	289/18670	0.222150856268736	0.364280529947829	0.310322181326493	3142/2192/7422	3
GO:0016482	GO:0016482	cytosolic transport	2/105	158/18670	0.223044745510517	0.365459724011826	0.311326709551483	55638/144717	2
GO:0042063	GO:0042063	gliogenesis	3/105	290/18670	0.223625607640238	0.365459724011826	0.311326709551483	374/4920/10397	3
GO:0031018	GO:0031018	endocrine pancreas development	1/105	45/18670	0.224381521727849	0.365459724011826	0.311326709551483	7474	1
GO:0032456	GO:0032456	endocytic recycling	1/105	45/18670	0.224381521727849	0.365459724011826	0.311326709551483	57706	1
GO:0032570	GO:0032570	response to progesterone	1/105	45/18670	0.224381521727849	0.365459724011826	0.311326709551483	7043	1
GO:0044275	GO:0044275	cellular carbohydrate catabolic process	1/105	45/18670	0.224381521727849	0.365459724011826	0.311326709551483	414328	1
GO:0045581	GO:0045581	negative regulation of T cell differentiation	1/105	45/18670	0.224381521727849	0.365459724011826	0.311326709551483	3142	1
GO:0048483	GO:0048483	autonomic nervous system development	1/105	45/18670	0.224381521727849	0.365459724011826	0.311326709551483	3142	1
GO:1902743	GO:1902743	regulation of lamellipodium organization	1/105	45/18670	0.224381521727849	0.365459724011826	0.311326709551483	10630	1
GO:0098656	GO:0098656	anion transmembrane transport	3/105	291/18670	0.225102359358367	0.36635956167824	0.312093260504732	5172/10630/130497	3
GO:0051090	GO:0051090	regulation of DNA-binding transcription factor activity	4/105	432/18670	0.225697852224412	0.367054205112348	0.312685011224286	5590/8809/7474/7422	4
GO:0046661	GO:0046661	male sex differentiation	2/105	160/18670	0.227184433131505	0.368444855563193	0.313869674267987	7474/4920	2
GO:0001754	GO:0001754	eye photoreceptor cell differentiation	1/105	46/18670	0.228754135967773	0.368444855563193	0.313869674267987	7422	1
GO:0005978	GO:0005978	glycogen biosynthetic process	1/105	46/18670	0.228754135967773	0.368444855563193	0.313869674267987	89801	1
GO:0009250	GO:0009250	glucan biosynthetic process	1/105	46/18670	0.228754135967773	0.368444855563193	0.313869674267987	89801	1
GO:0014075	GO:0014075	response to amine	1/105	46/18670	0.228754135967773	0.368444855563193	0.313869674267987	41	1
GO:0022602	GO:0022602	ovulation cycle process	1/105	46/18670	0.228754135967773	0.368444855563193	0.313869674267987	7043	1
GO:0035088	GO:0035088	establishment or maintenance of apical/basal cell polarity	1/105	46/18670	0.228754135967773	0.368444855563193	0.313869674267987	7474	1
GO:0048512	GO:0048512	circadian behavior	1/105	46/18670	0.228754135967773	0.368444855563193	0.313869674267987	4987	1
GO:0050706	GO:0050706	regulation of interleukin-1 beta secretion	1/105	46/18670	0.228754135967773	0.368444855563193	0.313869674267987	7474	1
GO:0051646	GO:0051646	mitochondrion localization	1/105	46/18670	0.228754135967773	0.368444855563193	0.313869674267987	55638	1
GO:0060711	GO:0060711	labyrinthine layer development	1/105	46/18670	0.228754135967773	0.368444855563193	0.313869674267987	2263	1
GO:0061245	GO:0061245	establishment or maintenance of bipolar cell polarity	1/105	46/18670	0.228754135967773	0.368444855563193	0.313869674267987	7474	1
GO:1903587	GO:1903587	regulation of blood vessel endothelial cell proliferation involved in sprouting angiogenesis	1/105	46/18670	0.228754135967773	0.368444855563193	0.313869674267987	7422	1
GO:0010970	GO:0010970	transport along microtubule	2/105	161/18670	0.229256459982978	0.368708098243133	0.314093924635332	55638/5590	2
GO:0032635	GO:0032635	interleukin-6 production	2/105	161/18670	0.229256459982978	0.368708098243133	0.314093924635332	7474/113277	2
GO:0043434	GO:0043434	response to peptide hormone	4/105	436/18670	0.230493056064223	0.369642024045993	0.314889514485775	374/245973/5590/57761	4
GO:0048511	GO:0048511	rhythmic process	3/105	295/18670	0.231028710777887	0.369642024045993	0.314889514485775	22809/4987/7043	3
GO:0050768	GO:0050768	negative regulation of neurogenesis	3/105	295/18670	0.231028710777887	0.369642024045993	0.314889514485775	7474/7473/56963	3
GO:0006953	GO:0006953	acute-phase response	1/105	47/18670	0.233102332688315	0.369642024045993	0.314889514485775	12	1
GO:0007622	GO:0007622	rhythmic behavior	1/105	47/18670	0.233102332688315	0.369642024045993	0.314889514485775	4987	1
GO:0010799	GO:0010799	regulation of peptidyl-threonine phosphorylation	1/105	47/18670	0.233102332688315	0.369642024045993	0.314889514485775	7474	1
GO:0018198	GO:0018198	peptidyl-cysteine modification	1/105	47/18670	0.233102332688315	0.369642024045993	0.314889514485775	79929	1
GO:0031952	GO:0031952	regulation of protein autophosphorylation	1/105	47/18670	0.233102332688315	0.369642024045993	0.314889514485775	7422	1
GO:0042461	GO:0042461	photoreceptor cell development	1/105	47/18670	0.233102332688315	0.369642024045993	0.314889514485775	7422	1
GO:0042551	GO:0042551	neuron maturation	1/105	47/18670	0.233102332688315	0.369642024045993	0.314889514485775	1028	1
GO:0045058	GO:0045058	T cell selection	1/105	47/18670	0.233102332688315	0.369642024045993	0.314889514485775	161882	1
GO:0045646	GO:0045646	regulation of erythrocyte differentiation	1/105	47/18670	0.233102332688315	0.369642024045993	0.314889514485775	161882	1
GO:0050435	GO:0050435	amyloid-beta metabolic process	1/105	47/18670	0.233102332688315	0.369642024045993	0.314889514485775	4248	1
GO:0061383	GO:0061383	trabecula morphogenesis	1/105	47/18670	0.233102332688315	0.369642024045993	0.314889514485775	1901	1
GO:0062237	GO:0062237	protein localization to postsynapse	1/105	47/18670	0.233102332688315	0.369642024045993	0.314889514485775	5590	1
GO:0070231	GO:0070231	T cell apoptotic process	1/105	47/18670	0.233102332688315	0.369642024045993	0.314889514485775	7474	1
GO:0098868	GO:0098868	bone growth	1/105	47/18670	0.233102332688315	0.369642024045993	0.314889514485775	2263	1
GO:1900744	GO:1900744	regulation of p38MAPK cascade	1/105	47/18670	0.233102332688315	0.369642024045993	0.314889514485775	7422	1
GO:1903115	GO:1903115	regulation of actin filament-based movement	1/105	47/18670	0.233102332688315	0.369642024045993	0.314889514485775	10630	1
GO:0032640	GO:0032640	tumor necrosis factor production	2/105	163/18670	0.233404476580512	0.369642024045993	0.314889514485775	7474/113277	2
GO:0099173	GO:0099173	postsynapse organization	2/105	163/18670	0.233404476580512	0.369642024045993	0.314889514485775	7474/10397	2
GO:0006633	GO:0006633	fatty acid biosynthetic process	2/105	164/18670	0.235480307582542	0.371683103119858	0.31662826267128	247/57761	2
GO:0007088	GO:0007088	regulation of mitotic nuclear division	2/105	164/18670	0.235480307582542	0.371683103119858	0.31662826267128	27085/1028	2
GO:0018105	GO:0018105	peptidyl-serine phosphorylation	3/105	299/18670	0.236984444710423	0.371683103119858	0.31662826267128	5590/7474/7422	3
GO:0002762	GO:0002762	negative regulation of myeloid leukocyte differentiation	1/105	48/18670	0.237426246937777	0.371683103119858	0.31662826267128	161882	1
GO:0007595	GO:0007595	lactation	1/105	48/18670	0.237426246937777	0.371683103119858	0.31662826267128	7422	1
GO:0008038	GO:0008038	neuron recognition	1/105	48/18670	0.237426246937777	0.371683103119858	0.31662826267128	50863	1
GO:0008089	GO:0008089	anterograde axonal transport	1/105	48/18670	0.237426246937777	0.371683103119858	0.31662826267128	55638	1
GO:0010862	GO:0010862	positive regulation of pathway-restricted SMAD protein phosphorylation	1/105	48/18670	0.237426246937777	0.371683103119858	0.31662826267128	7043	1
GO:0016339	GO:0016339	calcium-dependent cell-cell adhesion via plasma membrane cell adhesion molecules	1/105	48/18670	0.237426246937777	0.371683103119858	0.31662826267128	1002	1
GO:0043949	GO:0043949	regulation of cAMP-mediated signaling	1/105	48/18670	0.237426246937777	0.371683103119858	0.31662826267128	4987	1
GO:0046850	GO:0046850	regulation of bone remodeling	1/105	48/18670	0.237426246937777	0.371683103119858	0.31662826267128	1901	1
GO:0051150	GO:0051150	regulation of smooth muscle cell differentiation	1/105	48/18670	0.237426246937777	0.371683103119858	0.31662826267128	2263	1
GO:0055010	GO:0055010	ventricular cardiac muscle tissue morphogenesis	1/105	48/18670	0.237426246937777	0.371683103119858	0.31662826267128	2263	1
GO:0055023	GO:0055023	positive regulation of cardiac muscle tissue growth	1/105	48/18670	0.237426246937777	0.371683103119858	0.31662826267128	2263	1
GO:0061014	GO:0061014	positive regulation of mRNA catabolic process	1/105	48/18670	0.237426246937777	0.371683103119858	0.31662826267128	79899	1
GO:0072604	GO:0072604	interleukin-6 secretion	1/105	48/18670	0.237426246937777	0.371683103119858	0.31662826267128	113277	1
GO:0070372	GO:0070372	regulation of ERK1 and ERK2 cascade	3/105	300/18670	0.238477726105808	0.373060770673068	0.317801865883936	2263/5590/2192	3
GO:0090288	GO:0090288	negative regulation of cellular response to growth factor stimulus	2/105	166/18670	0.239635224379054	0.374602189833923	0.319114965314212	7474/7043	2
GO:0034599	GO:0034599	cellular response to oxidative stress	3/105	302/18670	0.241469281601	0.376248787082866	0.320517663531796	4248/2643/79899	3
GO:0010712	GO:0010712	regulation of collagen metabolic process	1/105	49/18670	0.241726013024746	0.376248787082866	0.320517663531796	7043	1
GO:0032757	GO:0032757	positive regulation of interleukin-8 production	1/105	49/18670	0.241726013024746	0.376248787082866	0.320517663531796	7474	1
GO:0051445	GO:0051445	regulation of meiotic cell cycle	1/105	49/18670	0.241726013024746	0.376248787082866	0.320517663531796	7474	1
GO:0061912	GO:0061912	selective autophagy	1/105	49/18670	0.241726013024746	0.376248787082866	0.320517663531796	84749	1
GO:2001238	GO:2001238	positive regulation of extrinsic apoptotic signaling pathway	1/105	49/18670	0.241726013024746	0.376248787082866	0.320517663531796	50486	1
GO:0007156	GO:0007156	homophilic cell adhesion via plasma membrane adhesion molecules	2/105	168/18670	0.243793969671139	0.378655016419985	0.32256747480437	57863/1002	2
GO:0050806	GO:0050806	positive regulation of synaptic transmission	2/105	168/18670	0.243793969671139	0.378655016419985	0.32256747480437	5590/4920	2
GO:0071706	GO:0071706	tumor necrosis factor superfamily cytokine production	2/105	168/18670	0.243793969671139	0.378655016419985	0.32256747480437	7474/113277	2
GO:0007265	GO:0007265	Ras protein signal transduction	4/105	448/18670	0.245030048664692	0.379376215166626	0.323181847382174	643338/8844/10630/57706	4
GO:0010469	GO:0010469	regulation of signaling receptor activity	2/105	169/18670	0.245874589335753	0.379376215166626	0.323181847382174	2890/9052	2
GO:0045619	GO:0045619	regulation of lymphocyte differentiation	2/105	169/18670	0.245874589335753	0.379376215166626	0.323181847382174	5590/3142	2
GO:0051100	GO:0051100	negative regulation of binding	2/105	169/18670	0.245874589335753	0.379376215166626	0.323181847382174	161882/5792	2
GO:0001961	GO:0001961	positive regulation of cytokine-mediated signaling pathway	1/105	50/18670	0.246001764522109	0.379376215166626	0.323181847382174	7474	1
GO:0014009	GO:0014009	glial cell proliferation	1/105	50/18670	0.246001764522109	0.379376215166626	0.323181847382174	374	1
GO:0042398	GO:0042398	cellular modified amino acid biosynthetic process	1/105	50/18670	0.246001764522109	0.379376215166626	0.323181847382174	2643	1
GO:0060425	GO:0060425	lung morphogenesis	1/105	50/18670	0.246001764522109	0.379376215166626	0.323181847382174	2263	1
GO:0060976	GO:0060976	coronary vasculature development	1/105	50/18670	0.246001764522109	0.379376215166626	0.323181847382174	7422	1
GO:1900087	GO:1900087	positive regulation of G1/S transition of mitotic cell cycle	1/105	50/18670	0.246001764522109	0.379376215166626	0.323181847382174	27085	1
GO:0006979	GO:0006979	response to oxidative stress	4/105	451/18670	0.24869732630029	0.38187370839677	0.325309404260213	374/4248/2643/79899	4
GO:0010634	GO:0010634	positive regulation of epithelial cell migration	2/105	171/18670	0.250037952376597	0.38187370839677	0.325309404260213	7474/7422	2
GO:0016241	GO:0016241	regulation of macroautophagy	2/105	171/18670	0.250037952376597	0.38187370839677	0.325309404260213	245973/84749	2
GO:0006733	GO:0006733	oxidoreduction coenzyme metabolic process	1/105	51/18670	0.250253634271045	0.38187370839677	0.325309404260213	54956	1
GO:0007566	GO:0007566	embryo implantation	1/105	51/18670	0.250253634271045	0.38187370839677	0.325309404260213	2192	1
GO:0019369	GO:0019369	arachidonic acid metabolic process	1/105	51/18670	0.250253634271045	0.38187370839677	0.325309404260213	247	1
GO:0045668	GO:0045668	negative regulation of osteoblast differentiation	1/105	51/18670	0.250253634271045	0.38187370839677	0.325309404260213	374	1
GO:0045744	GO:0045744	negative regulation of G protein-coupled receptor signaling pathway	1/105	51/18670	0.250253634271045	0.38187370839677	0.325309404260213	4987	1
GO:0048146	GO:0048146	positive regulation of fibroblast proliferation	1/105	51/18670	0.250253634271045	0.38187370839677	0.325309404260213	7474	1
GO:0048260	GO:0048260	positive regulation of receptor-mediated endocytosis	1/105	51/18670	0.250253634271045	0.38187370839677	0.325309404260213	7422	1
GO:0050999	GO:0050999	regulation of nitric-oxide synthase activity	1/105	51/18670	0.250253634271045	0.38187370839677	0.325309404260213	2643	1
GO:0051452	GO:0051452	intracellular pH reduction	1/105	51/18670	0.250253634271045	0.38187370839677	0.325309404260213	245973	1
GO:0051496	GO:0051496	positive regulation of stress fiber assembly	1/105	51/18670	0.250253634271045	0.38187370839677	0.325309404260213	7043	1
GO:0097366	GO:0097366	response to bronchodilator	1/105	51/18670	0.250253634271045	0.38187370839677	0.325309404260213	41	1
GO:2001258	GO:2001258	negative regulation of cation channel activity	1/105	51/18670	0.250253634271045	0.38187370839677	0.325309404260213	4987	1
GO:0003179	GO:0003179	heart valve morphogenesis	1/105	52/18670	0.25448175438499	0.385621377118202	0.328501956803964	161882	1
GO:0030514	GO:0030514	negative regulation of BMP signaling pathway	1/105	52/18670	0.25448175438499	0.385621377118202	0.328501956803964	7474	1
GO:0032653	GO:0032653	regulation of interleukin-10 production	1/105	52/18670	0.25448175438499	0.385621377118202	0.328501956803964	5590	1
GO:0032731	GO:0032731	positive regulation of interleukin-1 beta production	1/105	52/18670	0.25448175438499	0.385621377118202	0.328501956803964	7474	1
GO:0045839	GO:0045839	negative regulation of mitotic nuclear division	1/105	52/18670	0.25448175438499	0.385621377118202	0.328501956803964	27085	1
GO:0051438	GO:0051438	regulation of ubiquitin-protein transferase activity	1/105	52/18670	0.25448175438499	0.385621377118202	0.328501956803964	57761	1
GO:0060421	GO:0060421	positive regulation of heart growth	1/105	52/18670	0.25448175438499	0.385621377118202	0.328501956803964	2263	1
GO:1902373	GO:1902373	negative regulation of mRNA catabolic process	1/105	52/18670	0.25448175438499	0.385621377118202	0.328501956803964	11187	1
GO:2000179	GO:2000179	positive regulation of neural precursor cell proliferation	1/105	52/18670	0.25448175438499	0.385621377118202	0.328501956803964	7422	1
GO:2000649	GO:2000649	regulation of sodium ion transmembrane transporter activity	1/105	52/18670	0.25448175438499	0.385621377118202	0.328501956803964	130497	1
GO:0046488	GO:0046488	phosphatidylinositol metabolic process	2/105	174/18670	0.256287218883791	0.388086978629874	0.33060234586262	84992/55650	2
GO:0006874	GO:0006874	cellular calcium ion homeostasis	4/105	458/18670	0.257301301635121	0.388475702972953	0.330933491164556	2890/1901/7474/4987	4
GO:1901214	GO:1901214	regulation of neuron death	3/105	313/18670	0.258031284401427	0.388475702972953	0.330933491164556	7474/23098/7043	3
GO:0003018	GO:0003018	vascular process in circulatory system	2/105	175/18670	0.258371149052792	0.388475702972953	0.330933491164556	2643/7422	2
GO:0120032	GO:0120032	regulation of plasma membrane bounded cell projection assembly	2/105	175/18670	0.258371149052792	0.388475702972953	0.330933491164556	643338/7043	2
GO:0002043	GO:0002043	blood vessel endothelial cell proliferation involved in sprouting angiogenesis	1/105	53/18670	0.258686256253589	0.388475702972953	0.330933491164556	7422	1
GO:0010823	GO:0010823	negative regulation of mitochondrion organization	1/105	53/18670	0.258686256253589	0.388475702972953	0.330933491164556	84749	1
GO:0032964	GO:0032964	collagen biosynthetic process	1/105	53/18670	0.258686256253589	0.388475702972953	0.330933491164556	7043	1
GO:0038066	GO:0038066	p38MAPK cascade	1/105	53/18670	0.258686256253589	0.388475702972953	0.330933491164556	7422	1
GO:0045851	GO:0045851	pH reduction	1/105	53/18670	0.258686256253589	0.388475702972953	0.330933491164556	245973	1
GO:0050704	GO:0050704	regulation of interleukin-1 secretion	1/105	53/18670	0.258686256253589	0.388475702972953	0.330933491164556	7474	1
GO:0070228	GO:0070228	regulation of lymphocyte apoptotic process	1/105	53/18670	0.258686256253589	0.388475702972953	0.330933491164556	7474	1
GO:1905517	GO:1905517	macrophage migration	1/105	53/18670	0.258686256253589	0.388475702972953	0.330933491164556	4920	1
GO:0006986	GO:0006986	response to unfolded protein	2/105	176/18670	0.260455383574688	0.390593325057561	0.332737444575447	7060/54956	2
GO:0009408	GO:0009408	response to heat	2/105	176/18670	0.260455383574688	0.390593325057561	0.332737444575447	100506164/286133	2
GO:0031098	GO:0031098	stress-activated protein kinase signaling cascade	3/105	315/18670	0.261060251288737	0.391230789810118	0.333280486095016	7474/4920/7422	3
GO:0048469	GO:0048469	cell maturation	2/105	177/18670	0.262539853796142	0.391244309650784	0.333292003335445	1028/7422	2
GO:0060491	GO:0060491	regulation of cell projection assembly	2/105	177/18670	0.262539853796142	0.391244309650784	0.333292003335445	643338/7043	2
GO:0051961	GO:0051961	negative regulation of nervous system development	3/105	316/18670	0.262576561642697	0.391244309650784	0.333292003335445	7474/7473/56963	3
GO:0002763	GO:0002763	positive regulation of myeloid leukocyte differentiation	1/105	54/18670	0.262867270546621	0.391244309650784	0.333292003335445	4920	1
GO:0006584	GO:0006584	catecholamine metabolic process	1/105	54/18670	0.262867270546621	0.391244309650784	0.333292003335445	2643	1
GO:0006636	GO:0006636	unsaturated fatty acid biosynthetic process	1/105	54/18670	0.262867270546621	0.391244309650784	0.333292003335445	247	1
GO:0009712	GO:0009712	catechol-containing compound metabolic process	1/105	54/18670	0.262867270546621	0.391244309650784	0.333292003335445	2643	1
GO:0030199	GO:0030199	collagen fibril organization	1/105	54/18670	0.262867270546621	0.391244309650784	0.333292003335445	1805	1
GO:0051353	GO:0051353	positive regulation of oxidoreductase activity	1/105	54/18670	0.262867270546621	0.391244309650784	0.333292003335445	2643	1
GO:0061005	GO:0061005	cell differentiation involved in kidney development	1/105	54/18670	0.262867270546621	0.391244309650784	0.333292003335445	130497	1
GO:0051346	GO:0051346	negative regulation of hydrolase activity	4/105	463/18670	0.263484737171021	0.391895275518894	0.333846546143949	27074/5590/12/7422	4
GO:0070371	GO:0070371	ERK1 and ERK2 cascade	3/105	317/18670	0.264094049650904	0.392533232268011	0.33439000678404	2263/5590/2192	3
GO:0090090	GO:0090090	negative regulation of canonical Wnt signaling pathway	2/105	178/18670	0.264624491811797	0.392934211799743	0.334731591998523	7474/4920	2
GO:0042110	GO:0042110	T cell activation	4/105	464/18670	0.264724979089349	0.392934211799743	0.334731591998523	5590/8809/3142/161882	4
GO:0051099	GO:0051099	positive regulation of binding	2/105	179/18670	0.266709230458175	0.393554628430354	0.335260110616222	7474/57761	2
GO:0001541	GO:0001541	ovarian follicle development	1/105	55/18670	0.267024927217904	0.393554628430354	0.335260110616222	7422	1
GO:0002090	GO:0002090	regulation of receptor internalization	1/105	55/18670	0.267024927217904	0.393554628430354	0.335260110616222	7422	1
GO:0003229	GO:0003229	ventricular cardiac muscle tissue development	1/105	55/18670	0.267024927217904	0.393554628430354	0.335260110616222	2263	1
GO:0032613	GO:0032613	interleukin-10 production	1/105	55/18670	0.267024927217904	0.393554628430354	0.335260110616222	5590	1
GO:0042304	GO:0042304	regulation of fatty acid biosynthetic process	1/105	55/18670	0.267024927217904	0.393554628430354	0.335260110616222	57761	1
GO:0043030	GO:0043030	regulation of macrophage activation	1/105	55/18670	0.267024927217904	0.393554628430354	0.335260110616222	7474	1
GO:0045620	GO:0045620	negative regulation of lymphocyte differentiation	1/105	55/18670	0.267024927217904	0.393554628430354	0.335260110616222	3142	1
GO:0061098	GO:0061098	positive regulation of protein tyrosine kinase activity	1/105	55/18670	0.267024927217904	0.393554628430354	0.335260110616222	51704	1
GO:0097120	GO:0097120	receptor localization to synapse	1/105	55/18670	0.267024927217904	0.393554628430354	0.335260110616222	5590	1
GO:0043010	GO:0043010	camera-type eye development	3/105	319/18670	0.267132438507184	0.393554628430354	0.335260110616222	7474/1028/7422	3
GO:0022408	GO:0022408	negative regulation of cell-cell adhesion	2/105	180/18670	0.268794003307613	0.395467039349132	0.336889249368142	3142/7422	2
GO:2001257	GO:2001257	regulation of cation channel activity	2/105	180/18670	0.268794003307613	0.395467039349132	0.336889249368142	2890/4987	2
GO:0071375	GO:0071375	cellular response to peptide hormone stimulus	3/105	321/18670	0.270175178845354	0.397230533221278	0.338391529122809	245973/5590/57761	3
GO:0046148	GO:0046148	pigment biosynthetic process	1/105	56/18670	0.27115935550918	0.398408344083711	0.33939487903029	7474	1
GO:0018209	GO:0018209	peptidyl-serine modification	3/105	322/18670	0.271698106671194	0.398930553384965	0.339839737089262	5590/7474/7422	3
GO:0008217	GO:0008217	regulation of blood pressure	2/105	182/18670	0.272963389548076	0.400518095520306	0.341192127617675	4987/2643	2
GO:0055074	GO:0055074	calcium ion homeostasis	4/105	471/18670	0.27343782163133	0.400929724420257	0.341542784783317	2890/1901/7474/4987	4
GO:0043123	GO:0043123	positive regulation of I-kappaB kinase/NF-kappaB signaling	2/105	183/18670	0.275047873708952	0.400929724420257	0.341542784783317	51704/113277	2
GO:0061136	GO:0061136	regulation of proteasomal protein catabolic process	2/105	183/18670	0.275047873708952	0.400929724420257	0.341542784783317	27074/57761	2
GO:0002066	GO:0002066	columnar/cuboidal epithelial cell development	1/105	57/18670	0.275270683953982	0.400929724420257	0.341542784783317	7474	1
GO:0018208	GO:0018208	peptidyl-proline modification	1/105	57/18670	0.275270683953982	0.400929724420257	0.341542784783317	285755	1
GO:0051055	GO:0051055	negative regulation of lipid biosynthetic process	1/105	57/18670	0.275270683953982	0.400929724420257	0.341542784783317	57761	1
GO:0060043	GO:0060043	regulation of cardiac muscle cell proliferation	1/105	57/18670	0.275270683953982	0.400929724420257	0.341542784783317	2263	1
GO:0060760	GO:0060760	positive regulation of response to cytokine stimulus	1/105	57/18670	0.275270683953982	0.400929724420257	0.341542784783317	7474	1
GO:0061178	GO:0061178	regulation of insulin secretion involved in cellular response to glucose stimulus	1/105	57/18670	0.275270683953982	0.400929724420257	0.341542784783317	55638	1
GO:1901799	GO:1901799	negative regulation of proteasomal protein catabolic process	1/105	57/18670	0.275270683953982	0.400929724420257	0.341542784783317	27074	1
GO:2000272	GO:2000272	negative regulation of signaling receptor activity	1/105	57/18670	0.275270683953982	0.400929724420257	0.341542784783317	9052	1
GO:0019933	GO:0019933	cAMP-mediated signaling	2/105	184/18670	0.27713213360078	0.403370918204212	0.343622381461696	8844/4987	2
GO:1903706	GO:1903706	regulation of hemopoiesis	4/105	475/18670	0.278439601872255	0.405003057268735	0.34501276308545	5590/3142/4920/161882	4
GO:0046328	GO:0046328	regulation of JNK cascade	2/105	185/18670	0.279216106385629	0.405527199379639	0.345459267660383	7474/4920	2
GO:0046605	GO:0046605	regulation of centrosome cycle	1/105	58/18670	0.27935904038147	0.405527199379639	0.345459267660383	22809	1
GO:0098930	GO:0098930	axonal transport	1/105	58/18670	0.27935904038147	0.405527199379639	0.345459267660383	55638	1
GO:0030308	GO:0030308	negative regulation of cell growth	2/105	186/18670	0.281299729925941	0.407800274696101	0.34739564809396	7474/7473	2
GO:0070507	GO:0070507	regulation of microtubule cytoskeleton organization	2/105	186/18670	0.281299729925941	0.407800274696101	0.34739564809396	22809/79929	2
GO:0048167	GO:0048167	regulation of synaptic plasticity	2/105	187/18670	0.283382942778772	0.407891418636563	0.347473291514603	2890/5590	2
GO:0099111	GO:0099111	microtubule-based transport	2/105	187/18670	0.283382942778772	0.407891418636563	0.347473291514603	55638/5590	2
GO:0001658	GO:0001658	branching involved in ureteric bud morphogenesis	1/105	59/18670	0.283424551920259	0.407891418636563	0.347473291514603	7422	1
GO:0001885	GO:0001885	endothelial cell development	1/105	59/18670	0.283424551920259	0.407891418636563	0.347473291514603	7422	1
GO:0032732	GO:0032732	positive regulation of interleukin-1 production	1/105	59/18670	0.283424551920259	0.407891418636563	0.347473291514603	7474	1
GO:0032890	GO:0032890	regulation of organic acid transport	1/105	59/18670	0.283424551920259	0.407891418636563	0.347473291514603	130497	1
GO:0046847	GO:0046847	filopodium assembly	1/105	59/18670	0.283424551920259	0.407891418636563	0.347473291514603	7043	1
GO:0070527	GO:0070527	platelet aggregation	1/105	59/18670	0.283424551920259	0.407891418636563	0.347473291514603	10630	1
GO:0097755	GO:0097755	positive regulation of blood vessel diameter	1/105	59/18670	0.283424551920259	0.407891418636563	0.347473291514603	2643	1
GO:1902369	GO:1902369	negative regulation of RNA catabolic process	1/105	59/18670	0.283424551920259	0.407891418636563	0.347473291514603	11187	1
GO:2000242	GO:2000242	negative regulation of reproductive process	1/105	59/18670	0.283424551920259	0.407891418636563	0.347473291514603	7474	1
GO:0045576	GO:0045576	mast cell activation	1/105	60/18670	0.28746734500222	0.411803122267828	0.350805581614573	10397	1
GO:0051784	GO:0051784	negative regulation of nuclear division	1/105	60/18670	0.28746734500222	0.411803122267828	0.350805581614573	27085	1
GO:0051893	GO:0051893	regulation of focal adhesion assembly	1/105	60/18670	0.28746734500222	0.411803122267828	0.350805581614573	7422	1
GO:0090109	GO:0090109	regulation of cell-substrate junction assembly	1/105	60/18670	0.28746734500222	0.411803122267828	0.350805581614573	7422	1
GO:0120193	GO:0120193	tight junction organization	1/105	60/18670	0.28746734500222	0.411803122267828	0.350805581614573	7043	1
GO:0150116	GO:0150116	regulation of cell-substrate junction organization	1/105	60/18670	0.28746734500222	0.411803122267828	0.350805581614573	7422	1
GO:1902808	GO:1902808	positive regulation of cell cycle G1/S phase transition	1/105	60/18670	0.28746734500222	0.411803122267828	0.350805581614573	27085	1
GO:0034765	GO:0034765	regulation of ion transmembrane transport	4/105	483/18670	0.288488370602531	0.41275310693996	0.351614851645351	2890/3748/4987/130497	4
GO:0015849	GO:0015849	organic acid transport	3/105	333/18670	0.288509869327059	0.41275310693996	0.351614851645351	5172/10630/130497	3
GO:0001947	GO:0001947	heart looping	1/105	61/18670	0.291487545366259	0.415646722619253	0.35407985610125	7474	1
GO:0003170	GO:0003170	heart valve development	1/105	61/18670	0.291487545366259	0.415646722619253	0.35407985610125	161882	1
GO:0032233	GO:0032233	positive regulation of actin filament bundle assembly	1/105	61/18670	0.291487545366259	0.415646722619253	0.35407985610125	7043	1
GO:0045604	GO:0045604	regulation of epidermal cell differentiation	1/105	61/18670	0.291487545366259	0.415646722619253	0.35407985610125	247	1
GO:0046513	GO:0046513	ceramide biosynthetic process	1/105	61/18670	0.291487545366259	0.415646722619253	0.35407985610125	256435	1
GO:0044272	GO:0044272	sulfur compound biosynthetic process	2/105	192/18670	0.293790744133692	0.418656620324109	0.35664391853268	55790/9435	2
GO:0035082	GO:0035082	axoneme assembly	1/105	62/18670	0.295485278062081	0.419149507719179	0.357063797936085	55130	1
GO:0045453	GO:0045453	bone resorption	1/105	62/18670	0.295485278062081	0.419149507719179	0.357063797936085	1901	1
GO:0051898	GO:0051898	negative regulation of protein kinase B signaling	1/105	62/18670	0.295485278062081	0.419149507719179	0.357063797936085	57761	1
GO:0055025	GO:0055025	positive regulation of cardiac muscle tissue development	1/105	62/18670	0.295485278062081	0.419149507719179	0.357063797936085	2263	1
GO:0060393	GO:0060393	regulation of pathway-restricted SMAD protein phosphorylation	1/105	62/18670	0.295485278062081	0.419149507719179	0.357063797936085	7043	1
GO:0070059	GO:0070059	intrinsic apoptotic signaling pathway in response to endoplasmic reticulum stress	1/105	62/18670	0.295485278062081	0.419149507719179	0.357063797936085	57761	1
GO:1902305	GO:1902305	regulation of sodium ion transmembrane transport	1/105	62/18670	0.295485278062081	0.419149507719179	0.357063797936085	130497	1
GO:0099504	GO:0099504	synaptic vesicle cycle	2/105	193/18670	0.29587024074295	0.419149507719179	0.357063797936085	273/57706	2
GO:1901654	GO:1901654	response to ketone	2/105	193/18670	0.29587024074295	0.419149507719179	0.357063797936085	387758/7043	2
GO:0006879	GO:0006879	cellular iron ion homeostasis	1/105	63/18670	0.299460667453927	0.423134034012822	0.360458123982478	286133	1
GO:0006893	GO:0006893	Golgi to plasma membrane transport	1/105	63/18670	0.299460667453927	0.423134034012822	0.360458123982478	29091	1
GO:0046530	GO:0046530	photoreceptor cell differentiation	1/105	63/18670	0.299460667453927	0.423134034012822	0.360458123982478	7422	1
GO:2000401	GO:2000401	regulation of lymphocyte migration	1/105	63/18670	0.299460667453927	0.423134034012822	0.360458123982478	7474	1
GO:2000377	GO:2000377	regulation of reactive oxygen species metabolic process	2/105	195/18670	0.300026712430991	0.423658745132925	0.360905113283224	2643/113277	2
GO:1904062	GO:1904062	regulation of cation transmembrane transport	3/105	342/18670	0.302328255210385	0.426504205297208	0.363329095166594	2890/4987/130497	3
GO:0030032	GO:0030032	lamellipodium assembly	1/105	64/18670	0.303413837224301	0.426504205297208	0.363329095166594	1901	1
GO:0035773	GO:0035773	insulin secretion involved in cellular response to glucose stimulus	1/105	64/18670	0.303413837224301	0.426504205297208	0.363329095166594	55638	1
GO:0036498	GO:0036498	IRE1-mediated unfolded protein response	1/105	64/18670	0.303413837224301	0.426504205297208	0.363329095166594	54956	1
GO:0048247	GO:0048247	lymphocyte chemotaxis	1/105	64/18670	0.303413837224301	0.426504205297208	0.363329095166594	7474	1
GO:1900449	GO:1900449	regulation of glutamate receptor signaling pathway	1/105	64/18670	0.303413837224301	0.426504205297208	0.363329095166594	2890	1
GO:1903672	GO:1903672	positive regulation of sprouting angiogenesis	1/105	64/18670	0.303413837224301	0.426504205297208	0.363329095166594	7422	1
GO:0032956	GO:0032956	regulation of actin cytoskeleton organization	3/105	343/18670	0.303866178622985	0.426753376007871	0.363541357947882	643338/1901/7043	3
GO:0009749	GO:0009749	response to glucose	2/105	197/18670	0.304179451373257	0.426753376007871	0.363541357947882	55638/23098	2
GO:0010952	GO:0010952	positive regulation of peptidase activity	2/105	197/18670	0.304179451373257	0.426753376007871	0.363541357947882	2192/2152	2
GO:0006914	GO:0006914	autophagy	4/105	496/18670	0.304927762861602	0.427252293616771	0.363966374351361	27074/245973/84749/57761	4
GO:0061919	GO:0061919	process utilizing autophagic mechanism	4/105	496/18670	0.304927762861602	0.427252293616771	0.363966374351361	27074/245973/84749/57761	4
GO:0007626	GO:0007626	locomotory behavior	2/105	198/18670	0.306254284447575	0.428559050133713	0.365079570087785	4987/55084	2
GO:0031099	GO:0031099	regeneration	2/105	198/18670	0.306254284447575	0.428559050133713	0.365079570087785	5792/56963	2
GO:0032768	GO:0032768	regulation of monooxygenase activity	1/105	65/18670	0.307344910377662	0.429257076368288	0.365674202537033	2643	1
GO:0060389	GO:0060389	pathway-restricted SMAD protein phosphorylation	1/105	65/18670	0.307344910377662	0.429257076368288	0.365674202537033	7043	1
GO:0060675	GO:0060675	ureteric bud morphogenesis	1/105	65/18670	0.307344910377662	0.429257076368288	0.365674202537033	7422	1
GO:0031032	GO:0031032	actomyosin structure organization	2/105	199/18670	0.308328021658551	0.429527384845715	0.365904472094284	1901/7043	2
GO:0034341	GO:0034341	response to interferon-gamma	2/105	199/18670	0.308328021658551	0.429527384845715	0.365904472094284	7474/2643	2
GO:0035966	GO:0035966	response to topologically incorrect protein	2/105	199/18670	0.308328021658551	0.429527384845715	0.365904472094284	7060/54956	2
GO:0061013	GO:0061013	regulation of mRNA catabolic process	2/105	199/18670	0.308328021658551	0.429527384845715	0.365904472094284	11187/79899	2
GO:0006687	GO:0006687	glycosphingolipid metabolic process	1/105	66/18670	0.311254009244115	0.431669040226382	0.36772889891576	256435	1
GO:0019748	GO:0019748	secondary metabolic process	1/105	66/18670	0.311254009244115	0.431669040226382	0.36772889891576	7474	1
GO:0046626	GO:0046626	regulation of insulin receptor signaling pathway	1/105	66/18670	0.311254009244115	0.431669040226382	0.36772889891576	5590	1
GO:0051785	GO:0051785	positive regulation of nuclear division	1/105	66/18670	0.311254009244115	0.431669040226382	0.36772889891576	7474	1
GO:0051926	GO:0051926	negative regulation of calcium ion transport	1/105	66/18670	0.311254009244115	0.431669040226382	0.36772889891576	4987	1
GO:0099072	GO:0099072	regulation of postsynaptic membrane neurotransmitter receptor levels	1/105	66/18670	0.311254009244115	0.431669040226382	0.36772889891576	5590	1
GO:1901880	GO:1901880	negative regulation of protein depolymerization	1/105	66/18670	0.311254009244115	0.431669040226382	0.36772889891576	79929	1
GO:0070997	GO:0070997	neuron death	3/105	348/18670	0.311561422874496	0.431820163168728	0.367857637064692	7474/23098/7043	3
GO:0009746	GO:0009746	response to hexose	2/105	202/18670	0.314542132012386	0.434017324007052	0.369729347705311	55638/23098	2
GO:0050870	GO:0050870	positive regulation of T cell activation	2/105	202/18670	0.314542132012386	0.434017324007052	0.369729347705311	5590/3142	2
GO:0062197	GO:0062197	cellular response to chemical stress	3/105	350/18670	0.314641655730087	0.434017324007052	0.369729347705311	4248/2643/79899	3
GO:0003143	GO:0003143	embryonic heart tube morphogenesis	1/105	67/18670	0.315141255483062	0.434017324007052	0.369729347705311	7474	1
GO:0030858	GO:0030858	positive regulation of epithelial cell differentiation	1/105	67/18670	0.315141255483062	0.434017324007052	0.369729347705311	247	1
GO:0048662	GO:0048662	negative regulation of smooth muscle cell proliferation	1/105	67/18670	0.315141255483062	0.434017324007052	0.369729347705311	7043	1
GO:0048747	GO:0048747	muscle fiber development	1/105	67/18670	0.315141255483062	0.434017324007052	0.369729347705311	7422	1
GO:0050909	GO:0050909	sensory perception of taste	1/105	67/18670	0.315141255483062	0.434017324007052	0.369729347705311	41	1
GO:0060038	GO:0060038	cardiac muscle cell proliferation	1/105	67/18670	0.315141255483062	0.434017324007052	0.369729347705311	2263	1
GO:0061371	GO:0061371	determination of heart left/right asymmetry	1/105	67/18670	0.315141255483062	0.434017324007052	0.369729347705311	7474	1
GO:0007266	GO:0007266	Rho protein signal transduction	2/105	203/18670	0.316610962741482	0.435765626138813	0.371218685966743	643338/10630	2
GO:0031396	GO:0031396	regulation of protein ubiquitination	2/105	204/18670	0.318678439145565	0.43795503577854	0.373083793540058	27085/57761	2
GO:1902905	GO:1902905	positive regulation of supramolecular fiber organization	2/105	204/18670	0.318678439145565	0.43795503577854	0.373083793540058	643338/7043	2
GO:0010812	GO:0010812	negative regulation of cell-substrate adhesion	1/105	68/18670	0.31900677008685	0.43795503577854	0.373083793540058	2192	1
GO:0035924	GO:0035924	cellular response to vascular endothelial growth factor stimulus	1/105	68/18670	0.31900677008685	0.43795503577854	0.373083793540058	7422	1
GO:0002703	GO:0002703	regulation of leukocyte mediated immunity	2/105	205/18670	0.320744511346016	0.439508851819226	0.374407453586328	5590/8809	2
GO:0030100	GO:0030100	regulation of endocytosis	2/105	205/18670	0.320744511346016	0.439508851819226	0.374407453586328	7474/7422	2
GO:0071222	GO:0071222	cellular response to lipopolysaccharide	2/105	205/18670	0.320744511346016	0.439508851819226	0.374407453586328	7474/2919	2
GO:0001505	GO:0001505	regulation of neurotransmitter levels	3/105	355/18670	0.322345765299267	0.441006318445975	0.375683110866564	41/2643/113277	3
GO:0046394	GO:0046394	carboxylic acid biosynthetic process	3/105	355/18670	0.322345765299267	0.441006318445975	0.375683110866564	247/57761/2643	3
GO:0008088	GO:0008088	axo-dendritic transport	1/105	69/18670	0.322850673384392	0.441006318445975	0.375683110866564	55638	1
GO:0051865	GO:0051865	protein autoubiquitination	1/105	69/18670	0.322850673384392	0.441006318445975	0.375683110866564	79845	1
GO:0070227	GO:0070227	lymphocyte apoptotic process	1/105	69/18670	0.322850673384392	0.441006318445975	0.375683110866564	7474	1
GO:0016053	GO:0016053	organic acid biosynthetic process	3/105	356/18670	0.323886988478027	0.442144345626215	0.376652569972796	247/57761/2643	3
GO:0002064	GO:0002064	epithelial cell development	2/105	207/18670	0.324872246580492	0.442656235791578	0.377088637397915	7474/7422	2
GO:0034284	GO:0034284	response to monosaccharide	2/105	207/18670	0.324872246580492	0.442656235791578	0.377088637397915	55638/23098	2
GO:0071456	GO:0071456	cellular response to hypoxia	2/105	207/18670	0.324872246580492	0.442656235791578	0.377088637397915	10397/7422	2
GO:0003341	GO:0003341	cilium movement	1/105	70/18670	0.326673085044768	0.443293412150269	0.377631433241401	55130	1
GO:0034121	GO:0034121	regulation of toll-like receptor signaling pathway	1/105	70/18670	0.326673085044768	0.443293412150269	0.377631433241401	23098	1
GO:0051966	GO:0051966	regulation of synaptic transmission. glutamatergic	1/105	70/18670	0.326673085044768	0.443293412150269	0.377631433241401	4920	1
GO:0061515	GO:0061515	myeloid cell development	1/105	70/18670	0.326673085044768	0.443293412150269	0.377631433241401	161882	1
GO:0007623	GO:0007623	circadian rhythm	2/105	208/18670	0.326933812801324	0.443293412150269	0.377631433241401	22809/4987	2
GO:0016051	GO:0016051	carbohydrate biosynthetic process	2/105	208/18670	0.326933812801324	0.443293412150269	0.377631433241401	55790/89801	2
GO:0045861	GO:0045861	negative regulation of proteolysis	3/105	358/18670	0.326969635340617	0.443293412150269	0.377631433241401	27074/12/7422	3
GO:0045862	GO:0045862	positive regulation of proteolysis	3/105	358/18670	0.326969635340617	0.443293412150269	0.377631433241401	57761/2192/2152	3
GO:0001666	GO:0001666	response to hypoxia	3/105	359/18670	0.328511009437794	0.445105825987945	0.379175386786364	7043/10397/7422	3
GO:0042440	GO:0042440	pigment metabolic process	1/105	71/18670	0.330474124080805	0.447208764925268	0.38096683196275	7474	1
GO:0050795	GO:0050795	regulation of behavior	1/105	71/18670	0.330474124080805	0.447208764925268	0.38096683196275	4987	1
GO:0007163	GO:0007163	establishment or maintenance of cell polarity	2/105	210/18670	0.331052104759284	0.447434397488325	0.381159043138999	5590/7474	2
GO:0030178	GO:0030178	negative regulation of Wnt signaling pathway	2/105	210/18670	0.331052104759284	0.447434397488325	0.381159043138999	7474/4920	2
GO:0002460	GO:0002460	adaptive immune response based on somatic recombination of immune receptors built from immunoglobulin superfamily domains	3/105	361/18670	0.331593736003914	0.447888249251718	0.381545668988136	5590/8809/3142	3
GO:0001654	GO:0001654	eye development	3/105	362/18670	0.333135039691717	0.449412180018088	0.38284387045852	7474/1028/7422	3
GO:0010038	GO:0010038	response to metal ion	3/105	362/18670	0.333135039691717	0.449412180018088	0.38284387045852	7474/387758/10397	3
GO:0019226	GO:0019226	transmission of nerve impulse	1/105	72/18670	0.334253908852648	0.449528124637431	0.382942641005474	1901	1
GO:0032024	GO:0032024	positive regulation of insulin secretion	1/105	72/18670	0.334253908852648	0.449528124637431	0.382942641005474	55638	1
GO:0051881	GO:0051881	regulation of mitochondrial membrane potential	1/105	72/18670	0.334253908852648	0.449528124637431	0.382942641005474	79845	1
GO:0061035	GO:0061035	regulation of cartilage development	1/105	72/18670	0.334253908852648	0.449528124637431	0.382942641005474	7474	1
GO:1903051	GO:1903051	negative regulation of proteolysis involved in cellular protein catabolic process	1/105	72/18670	0.334253908852648	0.449528124637431	0.382942641005474	27074	1
GO:0006888	GO:0006888	endoplasmic reticulum to Golgi vesicle-mediated transport	2/105	212/18670	0.335163632481355	0.449639990307909	0.383037936789971	374/2890	2
GO:0019935	GO:0019935	cyclic-nucleotide-mediated signaling	2/105	212/18670	0.335163632481355	0.449639990307909	0.383037936789971	8844/4987	2
GO:0071219	GO:0071219	cellular response to molecule of bacterial origin	2/105	212/18670	0.335163632481355	0.449639990307909	0.383037936789971	7474/2919	2
GO:1903531	GO:1903531	negative regulation of secretion by cell	2/105	212/18670	0.335163632481355	0.449639990307909	0.383037936789971	29091/41	2
GO:0099003	GO:0099003	vesicle-mediated transport in synapse	2/105	213/18670	0.337216745520321	0.451513397291067	0.384633848988762	273/57706	2
GO:0003208	GO:0003208	cardiac ventricle morphogenesis	1/105	73/18670	0.3380125570713	0.451513397291067	0.384633848988762	2263	1
GO:0006801	GO:0006801	superoxide metabolic process	1/105	73/18670	0.3380125570713	0.451513397291067	0.384633848988762	2643	1
GO:0043627	GO:0043627	response to estrogen	1/105	73/18670	0.3380125570713	0.451513397291067	0.384633848988762	7043	1
GO:0060350	GO:0060350	endochondral bone morphogenesis	1/105	73/18670	0.3380125570713	0.451513397291067	0.384633848988762	55790	1
GO:0061844	GO:0061844	antimicrobial humoral immune response mediated by antimicrobial peptide	1/105	73/18670	0.3380125570713	0.451513397291067	0.384633848988762	2919	1
GO:1903524	GO:1903524	positive regulation of blood circulation	1/105	73/18670	0.3380125570713	0.451513397291067	0.384633848988762	2643	1
GO:0007254	GO:0007254	JNK cascade	2/105	214/18670	0.339268031533595	0.452122023509998	0.385152323626696	7474/4920	2
GO:0045732	GO:0045732	positive regulation of protein catabolic process	2/105	214/18670	0.339268031533595	0.452122023509998	0.385152323626696	7474/57761	2
GO:1903050	GO:1903050	regulation of proteolysis involved in cellular protein catabolic process	2/105	214/18670	0.339268031533595	0.452122023509998	0.385152323626696	27074/57761	2
GO:0150063	GO:0150063	visual system development	3/105	366/18670	0.339299294297714	0.452122023509998	0.385152323626696	7474/1028/7422	3
GO:0008037	GO:0008037	cell recognition	2/105	215/18670	0.341317446350702	0.452891841842549	0.385808114108325	50863/55790	2
GO:0070374	GO:0070374	positive regulation of ERK1 and ERK2 cascade	2/105	215/18670	0.341317446350702	0.452891841842549	0.385808114108325	2263/5590	2
GO:0005977	GO:0005977	glycogen metabolic process	1/105	74/18670	0.341750185802144	0.452891841842549	0.385808114108325	89801	1
GO:0009064	GO:0009064	glutamine family amino acid metabolic process	1/105	74/18670	0.341750185802144	0.452891841842549	0.385808114108325	9945	1
GO:0032677	GO:0032677	regulation of interleukin-8 production	1/105	74/18670	0.341750185802144	0.452891841842549	0.385808114108325	7474	1
GO:0070373	GO:0070373	negative regulation of ERK1 and ERK2 cascade	1/105	74/18670	0.341750185802144	0.452891841842549	0.385808114108325	2192	1
GO:0099601	GO:0099601	regulation of neurotransmitter receptor activity	1/105	74/18670	0.341750185802144	0.452891841842549	0.385808114108325	2890	1
GO:1900076	GO:1900076	regulation of cellular response to insulin stimulus	1/105	74/18670	0.341750185802144	0.452891841842549	0.385808114108325	5590	1
GO:1901616	GO:1901616	organic hydroxy compound catabolic process	1/105	74/18670	0.341750185802144	0.452891841842549	0.385808114108325	197257	1
GO:0048193	GO:0048193	Golgi vesicle transport	3/105	368/18670	0.342380512040645	0.453451000730641	0.386284448668082	374/2890/29091	3
GO:0036294	GO:0036294	cellular response to decreased oxygen levels	2/105	217/18670	0.345410488432954	0.454770719513227	0.387408686659633	10397/7422	2
GO:0046474	GO:0046474	glycerophospholipid biosynthetic process	2/105	217/18670	0.345410488432954	0.454770719513227	0.387408686659633	84992/55650	2
GO:0036293	GO:0036293	response to decreased oxygen levels	3/105	370/18670	0.345460872560824	0.454770719513227	0.387408686659633	7043/10397/7422	3
GO:0006073	GO:0006073	cellular glucan metabolic process	1/105	75/18670	0.345466911468458	0.454770719513227	0.387408686659633	89801	1
GO:0007422	GO:0007422	peripheral nervous system development	1/105	75/18670	0.345466911468458	0.454770719513227	0.387408686659633	10397	1
GO:0021536	GO:0021536	diencephalon development	1/105	75/18670	0.345466911468458	0.454770719513227	0.387408686659633	7474	1
GO:0032482	GO:0032482	Rab protein signal transduction	1/105	75/18670	0.345466911468458	0.454770719513227	0.387408686659633	57706	1
GO:0043242	GO:0043242	negative regulation of protein-containing complex disassembly	1/105	75/18670	0.345466911468458	0.454770719513227	0.387408686659633	79929	1
GO:0044042	GO:0044042	glucan metabolic process	1/105	75/18670	0.345466911468458	0.454770719513227	0.387408686659633	89801	1
GO:0046173	GO:0046173	polyol biosynthetic process	1/105	75/18670	0.345466911468458	0.454770719513227	0.387408686659633	2643	1
GO:0048880	GO:0048880	sensory system development	3/105	371/18670	0.347000673325292	0.456282419682771	0.388696469166679	7474/1028/7422	3
GO:0006814	GO:0006814	sodium ion transport	2/105	218/18670	0.347454030061742	0.456282419682771	0.388696469166679	41/130497	2
GO:0010001	GO:0010001	glial cell differentiation	2/105	218/18670	0.347454030061742	0.456282419682771	0.388696469166679	4920/10397	2
GO:1903039	GO:1903039	positive regulation of leukocyte cell-cell adhesion	2/105	218/18670	0.347454030061742	0.456282419682771	0.388696469166679	5590/3142	2
GO:0000422	GO:0000422	autophagy of mitochondrion	1/105	76/18670	0.349162849854896	0.45742225242881	0.38966746639277	84749	1
GO:0008589	GO:0008589	regulation of smoothened signaling pathway	1/105	76/18670	0.349162849854896	0.45742225242881	0.38966746639277	2263	1
GO:0048844	GO:0048844	artery morphogenesis	1/105	76/18670	0.349162849854896	0.45742225242881	0.38966746639277	7422	1
GO:0061726	GO:0061726	mitochondrion disassembly	1/105	76/18670	0.349162849854896	0.45742225242881	0.38966746639277	84749	1
GO:0006809	GO:0006809	nitric oxide biosynthetic process	1/105	77/18670	0.352838116110959	0.460849784308191	0.392587301744739	2643	1
GO:0016575	GO:0016575	histone deacetylation	1/105	77/18670	0.352838116110959	0.460849784308191	0.392587301744739	7422	1
GO:0035050	GO:0035050	embryonic heart tube development	1/105	77/18670	0.352838116110959	0.460849784308191	0.392587301744739	7474	1
GO:0061418	GO:0061418	regulation of transcription from RNA polymerase II promoter in response to hypoxia	1/105	77/18670	0.352838116110959	0.460849784308191	0.392587301744739	7422	1
GO:1901224	GO:1901224	positive regulation of NIK/NF-kappaB signaling	1/105	77/18670	0.352838116110959	0.460849784308191	0.392587301744739	8809	1
GO:0007188	GO:0007188	adenylate cyclase-modulating G protein-coupled receptor signaling pathway	2/105	221/18670	0.35357223462843	0.461531603210236	0.393168127541228	1901/4987	2
GO:0010827	GO:0010827	regulation of glucose transmembrane transport	1/105	78/18670	0.356492824754445	0.463952384369422	0.395230335175383	57761	1
GO:0031016	GO:0031016	pancreas development	1/105	78/18670	0.356492824754445	0.463952384369422	0.395230335175383	7474	1
GO:0055021	GO:0055021	regulation of cardiac muscle tissue growth	1/105	78/18670	0.356492824754445	0.463952384369422	0.395230335175383	2263	1
GO:1903313	GO:1903313	positive regulation of mRNA metabolic process	1/105	78/18670	0.356492824754445	0.463952384369422	0.395230335175383	79899	1
GO:2000243	GO:2000243	positive regulation of reproductive process	1/105	78/18670	0.356492824754445	0.463952384369422	0.395230335175383	7474	1
GO:0031424	GO:0031424	keratinization	2/105	224/18670	0.359670953699692	0.465895687950384	0.396885790673678	23581/11187	2
GO:0001570	GO:0001570	vasculogenesis	1/105	79/18670	0.360127089674883	0.465895687950384	0.396885790673678	7422	1
GO:0006446	GO:0006446	regulation of translational initiation	1/105	79/18670	0.360127089674883	0.465895687950384	0.396885790673678	64410	1
GO:0007032	GO:0007032	endosome organization	1/105	79/18670	0.360127089674883	0.465895687950384	0.396885790673678	144717	1
GO:0021675	GO:0021675	nerve development	1/105	79/18670	0.360127089674883	0.465895687950384	0.396885790673678	26018	1
GO:0031110	GO:0031110	regulation of microtubule polymerization or depolymerization	1/105	79/18670	0.360127089674883	0.465895687950384	0.396885790673678	79929	1
GO:0043536	GO:0043536	positive regulation of blood vessel endothelial cell migration	1/105	79/18670	0.360127089674883	0.465895687950384	0.396885790673678	7422	1
GO:0045652	GO:0045652	regulation of megakaryocyte differentiation	1/105	79/18670	0.360127089674883	0.465895687950384	0.396885790673678	161882	1
GO:0071260	GO:0071260	cellular response to mechanical stimulus	1/105	79/18670	0.360127089674883	0.465895687950384	0.396885790673678	63895	1
GO:1903312	GO:1903312	negative regulation of mRNA metabolic process	1/105	79/18670	0.360127089674883	0.465895687950384	0.396885790673678	11187	1
GO:0002696	GO:0002696	positive regulation of leukocyte activation	3/105	380/18670	0.360843401215685	0.466545003591997	0.397438927692292	5590/7474/3142	3
GO:0030900	GO:0030900	forebrain development	3/105	381/18670	0.362379353195663	0.468252655910786	0.398893637315642	2263/22809/7474	3
GO:0016197	GO:0016197	endosomal transport	2/105	226/18670	0.363725413633951	0.469434460300995	0.399900389217324	57706/144717	2
GO:0051495	GO:0051495	positive regulation of cytoskeleton organization	2/105	226/18670	0.363725413633951	0.469434460300995	0.399900389217324	643338/7043	2
GO:0014855	GO:0014855	striated muscle cell proliferation	1/105	81/18670	0.367334740783829	0.471853834678638	0.40196139844673	2263	1
GO:0022617	GO:0022617	extracellular matrix disassembly	1/105	81/18670	0.367334740783829	0.471853834678638	0.40196139844673	10630	1
GO:0030512	GO:0030512	negative regulation of transforming growth factor beta receptor signaling pathway	1/105	81/18670	0.367334740783829	0.471853834678638	0.40196139844673	7043	1
GO:0032436	GO:0032436	positive regulation of proteasomal ubiquitin-dependent protein catabolic process	1/105	81/18670	0.367334740783829	0.471853834678638	0.40196139844673	57761	1
GO:0034109	GO:0034109	homotypic cell-cell adhesion	1/105	81/18670	0.367334740783829	0.471853834678638	0.40196139844673	10630	1
GO:0048041	GO:0048041	focal adhesion assembly	1/105	81/18670	0.367334740783829	0.471853834678638	0.40196139844673	7422	1
GO:0048708	GO:0048708	astrocyte differentiation	1/105	81/18670	0.367334740783829	0.471853834678638	0.40196139844673	4920	1
GO:0055072	GO:0055072	iron ion homeostasis	1/105	81/18670	0.367334740783829	0.471853834678638	0.40196139844673	286133	1
GO:1901653	GO:1901653	cellular response to peptide	3/105	385/18670	0.368517885608548	0.473094347542301	0.403018162742836	245973/5590/57761	3
GO:0010594	GO:0010594	regulation of endothelial cell migration	2/105	229/18670	0.369789310697627	0.47444666278186	0.404170168904246	7474/7422	2
GO:0003333	GO:0003333	amino acid transmembrane transport	1/105	82/18670	0.370908351640664	0.474762690100049	0.404439385287436	10630	1
GO:0030279	GO:0030279	negative regulation of ossification	1/105	82/18670	0.370908351640664	0.474762690100049	0.404439385287436	374	1
GO:0032637	GO:0032637	interleukin-8 production	1/105	82/18670	0.370908351640664	0.474762690100049	0.404439385287436	7474	1
GO:0090049	GO:0090049	regulation of cell migration involved in sprouting angiogenesis	1/105	82/18670	0.370908351640664	0.474762690100049	0.404439385287436	7422	1
GO:0009743	GO:0009743	response to carbohydrate	2/105	230/18670	0.371805716650476	0.475631534057282	0.405179533414703	55638/23098	2
GO:0051188	GO:0051188	cofactor biosynthetic process	2/105	231/18670	0.373819615681017	0.476743732890233	0.40612698994761	54956/2643	2
GO:1903320	GO:1903320	regulation of protein modification by small protein conjugation or removal	2/105	231/18670	0.373819615681017	0.476743732890233	0.40612698994761	27085/57761	2
GO:0034502	GO:0034502	protein localization to chromosome	1/105	83/18670	0.374461968117839	0.476743732890233	0.40612698994761	27085	1
GO:0048145	GO:0048145	regulation of fibroblast proliferation	1/105	83/18670	0.374461968117839	0.476743732890233	0.40612698994761	7474	1
GO:0071277	GO:0071277	cellular response to calcium ion	1/105	83/18670	0.374461968117839	0.476743732890233	0.40612698994761	7474	1
GO:1901879	GO:1901879	regulation of protein depolymerization	1/105	83/18670	0.374461968117839	0.476743732890233	0.40612698994761	79929	1
GO:1903845	GO:1903845	negative regulation of cellular response to transforming growth factor beta stimulus	1/105	83/18670	0.374461968117839	0.476743732890233	0.40612698994761	7043	1
GO:2000106	GO:2000106	regulation of leukocyte apoptotic process	1/105	83/18670	0.374461968117839	0.476743732890233	0.40612698994761	7474	1
GO:0045787	GO:0045787	positive regulation of cell cycle	3/105	389/18670	0.374646959210615	0.476743732890233	0.40612698994761	2263/27085/7474	3
GO:0000302	GO:0000302	response to reactive oxygen species	2/105	232/18670	0.375830972270698	0.477970891677989	0.407172378214463	374/2643	2
GO:0010507	GO:0010507	negative regulation of autophagy	1/105	84/18670	0.377995701014359	0.479602708692271	0.408562485491046	84749	1
GO:0048144	GO:0048144	fibroblast proliferation	1/105	84/18670	0.377995701014359	0.479602708692271	0.408562485491046	7474	1
GO:0051453	GO:0051453	regulation of intracellular pH	1/105	84/18670	0.377995701014359	0.479602708692271	0.408562485491046	245973	1
GO:0060420	GO:0060420	regulation of heart growth	1/105	84/18670	0.377995701014359	0.479602708692271	0.408562485491046	2263	1
GO:0071453	GO:0071453	cellular response to oxygen levels	2/105	234/18670	0.379845918401458	0.481669416341243	0.410323066068561	10397/7422	2
GO:0002028	GO:0002028	regulation of sodium ion transport	1/105	85/18670	0.381509660521165	0.482934858228072	0.411401066824513	130497	1
GO:1904705	GO:1904705	regulation of vascular smooth muscle cell proliferation	1/105	85/18670	0.381509660521165	0.482934858228072	0.411401066824513	7043	1
GO:1990874	GO:1990874	vascular smooth muscle cell proliferation	1/105	85/18670	0.381509660521165	0.482934858228072	0.411401066824513	7043	1
GO:0070482	GO:0070482	response to oxygen levels	3/105	394/18670	0.382292977221017	0.483645068856357	0.412006078877731	7043/10397/7422	3
GO:0071216	GO:0071216	cellular response to biotic stimulus	2/105	236/18670	0.383850280230169	0.48533306785639	0.413444046292136	7474/2919	2
GO:0006919	GO:0006919	activation of cysteine-type endopeptidase activity involved in apoptotic process	1/105	86/18670	0.385003956224435	0.48566296159094	0.413725075155594	2152	1
GO:0030101	GO:0030101	natural killer cell activation	1/105	86/18670	0.385003956224435	0.48566296159094	0.413725075155594	8809	1
GO:0032760	GO:0032760	positive regulation of tumor necrosis factor production	1/105	86/18670	0.385003956224435	0.48566296159094	0.413725075155594	7474	1
GO:0060291	GO:0060291	long-term synaptic potentiation	1/105	86/18670	0.385003956224435	0.48566296159094	0.413725075155594	5590	1
GO:0007050	GO:0007050	cell cycle arrest	2/105	237/18670	0.385848408160967	0.486164525858868	0.414152346186855	27085/1028	2
GO:0072330	GO:0072330	monocarboxylic acid biosynthetic process	2/105	237/18670	0.385848408160967	0.486164525858868	0.414152346186855	247/57761	2
GO:0051048	GO:0051048	negative regulation of secretion	2/105	238/18670	0.387843790277385	0.488347570715721	0.416012031748444	29091/41	2
GO:0014068	GO:0014068	positive regulation of phosphatidylinositol 3-kinase signaling	1/105	87/18670	0.388478697108875	0.488347570715721	0.416012031748444	79899	1
GO:0045844	GO:0045844	positive regulation of striated muscle tissue development	1/105	87/18670	0.388478697108875	0.488347570715721	0.416012031748444	2263	1
GO:0048636	GO:0048636	positive regulation of muscle organ development	1/105	87/18670	0.388478697108875	0.488347570715721	0.416012031748444	2263	1
GO:0007015	GO:0007015	actin filament organization	3/105	400/18670	0.391442404342725	0.489861209440956	0.417301465666372	643338/1901/7043	3
GO:0032102	GO:0032102	negative regulation of response to external stimulus	3/105	400/18670	0.391442404342725	0.489861209440956	0.417301465666372	7474/7473/56963	3
GO:0042147	GO:0042147	retrograde transport. endosome to Golgi	1/105	88/18670	0.391933991560986	0.489861209440956	0.417301465666372	144717	1
GO:0070098	GO:0070098	chemokine-mediated signaling pathway	1/105	88/18670	0.391933991560986	0.489861209440956	0.417301465666372	2919	1
GO:0098659	GO:0098659	inorganic cation import across plasma membrane	1/105	88/18670	0.391933991560986	0.489861209440956	0.417301465666372	64116	1
GO:0099587	GO:0099587	inorganic ion import across plasma membrane	1/105	88/18670	0.391933991560986	0.489861209440956	0.417301465666372	64116	1
GO:1900407	GO:1900407	regulation of cellular response to oxidative stress	1/105	88/18670	0.391933991560986	0.489861209440956	0.417301465666372	2643	1
GO:1901863	GO:1901863	positive regulation of muscle tissue development	1/105	88/18670	0.391933991560986	0.489861209440956	0.417301465666372	2263	1
GO:1902476	GO:1902476	chloride transmembrane transport	1/105	88/18670	0.391933991560986	0.489861209440956	0.417301465666372	5172	1
GO:1903557	GO:1903557	positive regulation of tumor necrosis factor superfamily cytokine production	1/105	88/18670	0.391933991560986	0.489861209440956	0.417301465666372	7474	1
GO:0055013	GO:0055013	cardiac muscle cell development	1/105	89/18670	0.395369947372314	0.493588643420628	0.420476780700332	7422	1
GO:1901019	GO:1901019	regulation of calcium ion transmembrane transporter activity	1/105	89/18670	0.395369947372314	0.493588643420628	0.420476780700332	4987	1
GO:0009266	GO:0009266	response to temperature stimulus	2/105	243/18670	0.397778398201829	0.49529668819183	0.42193182464484	100506164/286133	2
GO:0001656	GO:0001656	metanephros development	1/105	90/18670	0.398786671742687	0.49529668819183	0.42193182464484	130497	1
GO:0001843	GO:0001843	neural tube closure	1/105	90/18670	0.398786671742687	0.49529668819183	0.42193182464484	7474	1
GO:0009953	GO:0009953	dorsal/ventral pattern formation	1/105	90/18670	0.398786671742687	0.49529668819183	0.42193182464484	7473	1
GO:0030641	GO:0030641	regulation of cellular pH	1/105	90/18670	0.398786671742687	0.49529668819183	0.42193182464484	245973	1
GO:0031058	GO:0031058	positive regulation of histone modification	1/105	90/18670	0.398786671742687	0.49529668819183	0.42193182464484	7422	1
GO:0032651	GO:0032651	regulation of interleukin-1 beta production	1/105	90/18670	0.398786671742687	0.49529668819183	0.42193182464484	7474	1
GO:0043255	GO:0043255	regulation of carbohydrate biosynthetic process	1/105	90/18670	0.398786671742687	0.49529668819183	0.42193182464484	89801	1
GO:1903035	GO:1903035	negative regulation of response to wounding	1/105	90/18670	0.398786671742687	0.49529668819183	0.42193182464484	56963	1
GO:0043547	GO:0043547	positive regulation of GTPase activity	3/105	405/18670	0.399042577179948	0.495331801450979	0.421961736820421	1901/7474/57706	3
GO:0031334	GO:0031334	positive regulation of protein-containing complex assembly	2/105	244/18670	0.399756642276043	0.495935264305969	0.422475812907707	643338/7422	2
GO:0000280	GO:0000280	nuclear division	3/105	407/18670	0.402075875627401	0.49639987198681	0.422871601474831	27085/7474/1028	3
GO:0001578	GO:0001578	microtubule bundle formation	1/105	91/18670	0.402184271283431	0.49639987198681	0.422871601474831	55130	1
GO:0030510	GO:0030510	regulation of BMP signaling pathway	1/105	91/18670	0.402184271283431	0.49639987198681	0.422871601474831	7474	1
GO:0045638	GO:0045638	negative regulation of myeloid cell differentiation	1/105	91/18670	0.402184271283431	0.49639987198681	0.422871601474831	161882	1
GO:0045639	GO:0045639	positive regulation of myeloid cell differentiation	1/105	91/18670	0.402184271283431	0.49639987198681	0.422871601474831	4920	1
GO:0048814	GO:0048814	regulation of dendrite morphogenesis	1/105	91/18670	0.402184271283431	0.49639987198681	0.422871601474831	23098	1
GO:0051899	GO:0051899	membrane depolarization	1/105	91/18670	0.402184271283431	0.49639987198681	0.422871601474831	5590	1
GO:0060606	GO:0060606	tube closure	1/105	91/18670	0.402184271283431	0.49639987198681	0.422871601474831	7474	1
GO:1901992	GO:1901992	positive regulation of mitotic cell cycle phase transition	1/105	91/18670	0.402184271283431	0.49639987198681	0.422871601474831	27085	1
GO:0048872	GO:0048872	homeostasis of number of cells	2/105	246/18670	0.403704212655265	0.497993405180191	0.424229095647406	161882/7422	2
GO:0006672	GO:0006672	ceramide metabolic process	1/105	92/18670	0.405562852020566	0.499719573044593	0.425699578237001	256435	1
GO:0045833	GO:0045833	negative regulation of lipid metabolic process	1/105	92/18670	0.405562852020566	0.499719573044593	0.425699578237001	57761	1
GO:0019216	GO:0019216	regulation of lipid metabolic process	3/105	410/18670	0.40661811001413	0.500736280356959	0.426565687746035	50486/57761/12	3
GO:0006476	GO:0006476	protein deacetylation	1/105	93/18670	0.408922519397993	0.502436703675908	0.428014239151158	7422	1
GO:0007589	GO:0007589	body fluid secretion	1/105	93/18670	0.408922519397993	0.502436703675908	0.428014239151158	7422	1
GO:0035249	GO:0035249	synaptic transmission. glutamatergic	1/105	93/18670	0.408922519397993	0.502436703675908	0.428014239151158	4920	1
GO:0062207	GO:0062207	regulation of pattern recognition receptor signaling pathway	1/105	93/18670	0.408922519397993	0.502436703675908	0.428014239151158	23098	1
GO:0021537	GO:0021537	telencephalon development	2/105	249/18670	0.409602840631636	0.502988589850135	0.428484378253719	22809/7474	2
GO:0006906	GO:0006906	vesicle fusion	1/105	94/18670	0.412263378280655	0.505684955546057	0.430781349998359	29091	1
GO:1901216	GO:1901216	positive regulation of neuron death	1/105	94/18670	0.412263378280655	0.505684955546057	0.430781349998359	7474	1
GO:0045017	GO:0045017	glycerolipid biosynthetic process	2/105	251/18670	0.413519780215801	0.50665486584999	0.431607594215283	84992/55650	2
GO:0045637	GO:0045637	regulation of myeloid cell differentiation	2/105	251/18670	0.413519780215801	0.50665486584999	0.431607594215283	4920/161882	2
GO:0044070	GO:0044070	regulation of anion transport	1/105	95/18670	0.415585532957686	0.5077563838944	0.432545952030785	130497	1
GO:0055006	GO:0055006	cardiac cell development	1/105	95/18670	0.415585532957686	0.5077563838944	0.432545952030785	7422	1
GO:0060337	GO:0060337	type I interferon signaling pathway	1/105	95/18670	0.415585532957686	0.5077563838944	0.432545952030785	7474	1
GO:0071357	GO:0071357	cellular response to type I interferon	1/105	95/18670	0.415585532957686	0.5077563838944	0.432545952030785	7474	1
GO:2000060	GO:2000060	positive regulation of ubiquitin-dependent protein catabolic process	1/105	95/18670	0.415585532957686	0.5077563838944	0.432545952030785	57761	1
GO:0006835	GO:0006835	dicarboxylic acid transport	1/105	96/18670	0.418889087145543	0.509219359569107	0.433792227264511	5172	1
GO:0008585	GO:0008585	female gonad development	1/105	96/18670	0.418889087145543	0.509219359569107	0.433792227264511	7422	1
GO:0019217	GO:0019217	regulation of fatty acid metabolic process	1/105	96/18670	0.418889087145543	0.509219359569107	0.433792227264511	57761	1
GO:0030219	GO:0030219	megakaryocyte differentiation	1/105	96/18670	0.418889087145543	0.509219359569107	0.433792227264511	161882	1
GO:0032755	GO:0032755	positive regulation of interleukin-6 production	1/105	96/18670	0.418889087145543	0.509219359569107	0.433792227264511	7474	1
GO:0048010	GO:0048010	vascular endothelial growth factor receptor signaling pathway	1/105	96/18670	0.418889087145543	0.509219359569107	0.433792227264511	7422	1
GO:0090277	GO:0090277	positive regulation of peptide hormone secretion	1/105	96/18670	0.418889087145543	0.509219359569107	0.433792227264511	55638	1
GO:0097327	GO:0097327	response to antineoplastic agent	1/105	96/18670	0.418889087145543	0.509219359569107	0.433792227264511	387758	1
GO:0098876	GO:0098876	vesicle-mediated transport to the plasma membrane	1/105	96/18670	0.418889087145543	0.509219359569107	0.433792227264511	29091	1
GO:0006732	GO:0006732	coenzyme metabolic process	2/105	255/18670	0.42131553930358	0.510645323693538	0.435006973212229	54956/2643	2
GO:0007044	GO:0007044	cell-substrate junction assembly	1/105	97/18670	0.422174143991119	0.510645323693538	0.435006973212229	7422	1
GO:0014020	GO:0014020	primary neural tube formation	1/105	97/18670	0.422174143991119	0.510645323693538	0.435006973212229	7474	1
GO:0051591	GO:0051591	response to cAMP	1/105	97/18670	0.422174143991119	0.510645323693538	0.435006973212229	374	1
GO:0090630	GO:0090630	activation of GTPase activity	1/105	97/18670	0.422174143991119	0.510645323693538	0.435006973212229	7474	1
GO:0150115	GO:0150115	cell-substrate junction organization	1/105	97/18670	0.422174143991119	0.510645323693538	0.435006973212229	7422	1
GO:1902882	GO:1902882	regulation of response to oxidative stress	1/105	97/18670	0.422174143991119	0.510645323693538	0.435006973212229	2643	1
GO:1990868	GO:1990868	response to chemokine	1/105	97/18670	0.422174143991119	0.510645323693538	0.435006973212229	2919	1
GO:1990869	GO:1990869	cellular response to chemokine	1/105	97/18670	0.422174143991119	0.510645323693538	0.435006973212229	2919	1
GO:0007187	GO:0007187	G protein-coupled receptor signaling pathway. coupled to cyclic nucleotide second messenger	2/105	256/18670	0.42325638589593	0.511669942060857	0.43587982196651	1901/4987	2
GO:0002042	GO:0002042	cell migration involved in sprouting angiogenesis	1/105	98/18670	0.425440806074839	0.513739841297918	0.437643121384305	7422	1
GO:0099175	GO:0099175	regulation of postsynapse organization	1/105	98/18670	0.425440806074839	0.513739841297918	0.437643121384305	7474	1
GO:0030838	GO:0030838	positive regulation of actin filament polymerization	1/105	99/18670	0.428689175413744	0.516802019778563	0.440251720602772	643338	1
GO:0034340	GO:0034340	response to type I interferon	1/105	99/18670	0.428689175413744	0.516802019778563	0.440251720602772	7474	1
GO:0062014	GO:0062014	negative regulation of small molecule metabolic process	1/105	99/18670	0.428689175413744	0.516802019778563	0.440251720602772	57761	1
GO:0009896	GO:0009896	positive regulation of catabolic process	3/105	425/18670	0.429174637261721	0.517100781108254	0.4405062284886	7474/57761/79899	3
GO:0008654	GO:0008654	phospholipid biosynthetic process	2/105	260/18670	0.430986652046033	0.518398518002683	0.441611740616643	84992/55650	2
GO:0072659	GO:0072659	protein localization to plasma membrane	2/105	260/18670	0.430986652046033	0.518398518002683	0.441611740616643	11187/5590	2
GO:0007215	GO:0007215	glutamate receptor signaling pathway	1/105	100/18670	0.431919353464552	0.518398518002683	0.441611740616643	2890	1
GO:0055024	GO:0055024	regulation of cardiac muscle tissue development	1/105	100/18670	0.431919353464552	0.518398518002683	0.441611740616643	2263	1
GO:0060079	GO:0060079	excitatory postsynaptic potential	1/105	100/18670	0.431919353464552	0.518398518002683	0.441611740616643	5590	1
GO:0060840	GO:0060840	artery development	1/105	100/18670	0.431919353464552	0.518398518002683	0.441611740616643	7422	1
GO:0090174	GO:0090174	organelle membrane fusion	1/105	100/18670	0.431919353464552	0.518398518002683	0.441611740616643	29091	1
GO:0002027	GO:0002027	regulation of heart rate	1/105	101/18670	0.435131441126707	0.520531069759051	0.443428412270554	2643	1
GO:0007631	GO:0007631	feeding behavior	1/105	101/18670	0.435131441126707	0.520531069759051	0.443428412270554	4987	1
GO:0031532	GO:0031532	actin cytoskeleton reorganization	1/105	101/18670	0.435131441126707	0.520531069759051	0.443428412270554	1901	1
GO:0046545	GO:0046545	development of primary female sexual characteristics	1/105	101/18670	0.435131441126707	0.520531069759051	0.443428412270554	7422	1
GO:0048259	GO:0048259	regulation of receptor-mediated endocytosis	1/105	101/18670	0.435131441126707	0.520531069759051	0.443428412270554	7422	1
GO:1903008	GO:1903008	organelle disassembly	1/105	101/18670	0.435131441126707	0.520531069759051	0.443428412270554	84749	1
GO:0000079	GO:0000079	regulation of cyclin-dependent protein serine/threonine kinase activity	1/105	102/18670	0.43832553874541	0.522914677801542	0.445458952983995	1028	1
GO:0030148	GO:0030148	sphingolipid biosynthetic process	1/105	102/18670	0.43832553874541	0.522914677801542	0.445458952983995	256435	1
GO:0035335	GO:0035335	peptidyl-tyrosine dephosphorylation	1/105	102/18670	0.43832553874541	0.522914677801542	0.445458952983995	5792	1
GO:0098869	GO:0098869	cellular oxidant detoxification	1/105	102/18670	0.43832553874541	0.522914677801542	0.445458952983995	2643	1
GO:2000379	GO:2000379	positive regulation of reactive oxygen species metabolic process	1/105	102/18670	0.43832553874541	0.522914677801542	0.445458952983995	113277	1
GO:0140014	GO:0140014	mitotic nuclear division	2/105	264/18670	0.438662788048214	0.523030261256391	0.445557415863248	27085/1028	2
GO:0032652	GO:0032652	regulation of interleukin-1 production	1/105	103/18670	0.441501746114633	0.52555131266162	0.447705041407272	7474	1
GO:0035601	GO:0035601	protein deacylation	1/105	103/18670	0.441501746114633	0.52555131266162	0.447705041407272	7422	1
GO:1905269	GO:1905269	positive regulation of chromatin organization	1/105	103/18670	0.441501746114633	0.52555131266162	0.447705041407272	7422	1
GO:1901617	GO:1901617	organic hydroxy compound biosynthetic process	2/105	266/18670	0.442480103133783	0.526144923086861	0.448210724436901	7474/2643	2
GO:0002683	GO:0002683	negative regulation of immune system process	3/105	435/18670	0.444049742504186	0.526144923086861	0.448210724436901	3142/161882/7043	3
GO:0006892	GO:0006892	post-Golgi vesicle-mediated transport	1/105	104/18670	0.444660162480118	0.526144923086861	0.448210724436901	29091	1
GO:0007218	GO:0007218	neuropeptide signaling pathway	1/105	104/18670	0.444660162480118	0.526144923086861	0.448210724436901	4987	1
GO:0008630	GO:0008630	intrinsic apoptotic signaling pathway in response to DNA damage	1/105	104/18670	0.444660162480118	0.526144923086861	0.448210724436901	23581	1
GO:0014812	GO:0014812	muscle cell migration	1/105	104/18670	0.444660162480118	0.526144923086861	0.448210724436901	7060	1
GO:0019233	GO:0019233	sensory perception of pain	1/105	104/18670	0.444660162480118	0.526144923086861	0.448210724436901	4987	1
GO:0046928	GO:0046928	regulation of neurotransmitter secretion	1/105	104/18670	0.444660162480118	0.526144923086861	0.448210724436901	41	1
GO:0071887	GO:0071887	leukocyte apoptotic process	1/105	104/18670	0.444660162480118	0.526144923086861	0.448210724436901	7474	1
GO:0098732	GO:0098732	macromolecule deacylation	1/105	104/18670	0.444660162480118	0.526144923086861	0.448210724436901	7422	1
GO:1901800	GO:1901800	positive regulation of proteasomal protein catabolic process	1/105	104/18670	0.444660162480118	0.526144923086861	0.448210724436901	57761	1
GO:0001841	GO:0001841	neural tube formation	1/105	105/18670	0.44780088654236	0.528998224275883	0.450641385908393	7474	1
GO:0007009	GO:0007009	plasma membrane organization	1/105	105/18670	0.44780088654236	0.528998224275883	0.450641385908393	10397	1
GO:1902750	GO:1902750	negative regulation of cell cycle G2/M phase transition	1/105	105/18670	0.44780088654236	0.528998224275883	0.450641385908393	22809	1
GO:0019932	GO:0019932	second-messenger-mediated signaling	3/105	439/18670	0.449959135571829	0.530670989624678	0.452066376126673	8844/4987/7422	3
GO:0060249	GO:0060249	anatomical structure homeostasis	3/105	439/18670	0.449959135571829	0.530670989624678	0.452066376126673	1901/12/7422	3
GO:0021510	GO:0021510	spinal cord development	1/105	106/18670	0.450924016459573	0.530670989624678	0.452066376126673	6666	1
GO:0042136	GO:0042136	neurotransmitter biosynthetic process	1/105	106/18670	0.450924016459573	0.530670989624678	0.452066376126673	2643	1
GO:1901989	GO:1901989	positive regulation of cell cycle phase transition	1/105	106/18670	0.450924016459573	0.530670989624678	0.452066376126673	27085	1
GO:1904029	GO:1904029	regulation of cyclin-dependent protein kinase activity	1/105	106/18670	0.450924016459573	0.530670989624678	0.452066376126673	1028	1
GO:2001023	GO:2001023	regulation of response to drug	1/105	106/18670	0.450924016459573	0.530670989624678	0.452066376126673	130497	1
GO:0030330	GO:0030330	DNA damage response. signal transduction by p53 class mediator	1/105	107/18670	0.454029649850639	0.53346032293466	0.45444254483743	10397	1
GO:0050905	GO:0050905	neuromuscular process	1/105	107/18670	0.454029649850639	0.53346032293466	0.45444254483743	2643	1
GO:0051341	GO:0051341	regulation of oxidoreductase activity	1/105	107/18670	0.454029649850639	0.53346032293466	0.45444254483743	2643	1
GO:0006821	GO:0006821	chloride transport	1/105	108/18670	0.457117883798044	0.53564271144025	0.456301671268518	5172	1
GO:0030004	GO:0030004	cellular monovalent inorganic cation homeostasis	1/105	108/18670	0.457117883798044	0.53564271144025	0.456301671268518	245973	1
GO:0051225	GO:0051225	spindle assembly	1/105	108/18670	0.457117883798044	0.53564271144025	0.456301671268518	26112	1
GO:0099565	GO:0099565	chemical synaptic transmission. postsynaptic	1/105	108/18670	0.457117883798044	0.53564271144025	0.456301671268518	5590	1
GO:1904659	GO:1904659	glucose transmembrane transport	1/105	108/18670	0.457117883798044	0.53564271144025	0.456301671268518	57761	1
GO:0043542	GO:0043542	endothelial cell migration	2/105	274/18670	0.457607067061248	0.535927329346219	0.456544130697897	7474/7422	2
GO:0016054	GO:0016054	organic acid catabolic process	2/105	275/18670	0.459481601583887	0.537504487984613	0.457887675764756	197257/414328	2
GO:0046395	GO:0046395	carboxylic acid catabolic process	2/105	275/18670	0.459481601583887	0.537504487984613	0.457887675764756	197257/414328	2
GO:0001676	GO:0001676	long-chain fatty acid metabolic process	1/105	109/18670	0.460188814850797	0.537504487984613	0.457887675764756	247	1
GO:0021761	GO:0021761	limbic system development	1/105	109/18670	0.460188814850797	0.537504487984613	0.457887675764756	2263	1
GO:0051261	GO:0051261	protein depolymerization	1/105	109/18670	0.460188814850797	0.537504487984613	0.457887675764756	79929	1
GO:0033559	GO:0033559	unsaturated fatty acid metabolic process	1/105	110/18670	0.463242539027332	0.540780989765813	0.460678852059596	247	1
GO:0048285	GO:0048285	organelle fission	3/105	449/18670	0.464622900115077	0.542101571394321	0.461803825089686	27085/7474/1028	3
GO:0098661	GO:0098661	inorganic anion transmembrane transport	1/105	111/18670	0.466279151818395	0.543742462141923	0.463201662070398	5172	1
GO:0008645	GO:0008645	hexose transmembrane transport	1/105	112/18670	0.469298748189917	0.545801216494526	0.46495546741818	57761	1
GO:0010906	GO:0010906	regulation of glucose metabolic process	1/105	112/18670	0.469298748189917	0.545801216494526	0.46495546741818	89801	1
GO:0031109	GO:0031109	microtubule polymerization or depolymerization	1/105	112/18670	0.469298748189917	0.545801216494526	0.46495546741818	79929	1
GO:0050868	GO:0050868	negative regulation of T cell activation	1/105	112/18670	0.469298748189917	0.545801216494526	0.46495546741818	3142	1
GO:1990748	GO:1990748	cellular detoxification	1/105	112/18670	0.469298748189917	0.545801216494526	0.46495546741818	2643	1
GO:0031503	GO:0031503	protein-containing complex localization	2/105	281/18670	0.470650634843759	0.547081079818386	0.466045753463709	29091/5590	2
GO:0043244	GO:0043244	regulation of protein-containing complex disassembly	1/105	113/18670	0.472301422585868	0.54870683157867	0.467430693890305	79929	1
GO:0006690	GO:0006690	icosanoid metabolic process	1/105	114/18670	0.475287268931101	0.551292695732449	0.469633531919913	247	1
GO:0015749	GO:0015749	monosaccharide transmembrane transport	1/105	114/18670	0.475287268931101	0.551292695732449	0.469633531919913	57761	1
GO:0042752	GO:0042752	regulation of circadian rhythm	1/105	114/18670	0.475287268931101	0.551292695732449	0.469633531919913	4987	1
GO:0072593	GO:0072593	reactive oxygen species metabolic process	2/105	284/18670	0.476184129317571	0.552038713582864	0.470269047319767	2643/113277	2
GO:0032963	GO:0032963	collagen metabolic process	1/105	115/18670	0.478256380634174	0.553850922969645	0.471812826697729	7043	1
GO:1904375	GO:1904375	regulation of protein localization to cell periphery	1/105	115/18670	0.478256380634174	0.553850922969645	0.471812826697729	5590	1
GO:0015980	GO:0015980	energy derivation by oxidation of organic compounds	2/105	286/18670	0.479853932494238	0.555405402716735	0.473137052140175	9945/89801	2
GO:0034219	GO:0034219	carbohydrate transmembrane transport	1/105	116/18670	0.481208850590165	0.556677543266454	0.474220759332539	57761	1
GO:0001667	GO:0001667	ameboidal-type cell migration	3/105	462/18670	0.483433471326322	0.558953896708862	0.476159932325999	7474/79899/7422	3
GO:0031398	GO:0031398	positive regulation of protein ubiquitination	1/105	117/18670	0.484144771183462	0.559182071175803	0.476354308891539	57761	1
GO:1901222	GO:1901222	regulation of NIK/NF-kappaB signaling	1/105	117/18670	0.484144771183462	0.559182071175803	0.476354308891539	8809	1
GO:0097193	GO:0097193	intrinsic apoptotic signaling pathway	2/105	289/18670	0.48532954519673	0.560253098327896	0.477266692219149	23581/57761	2
GO:0010632	GO:0010632	regulation of epithelial cell migration	2/105	291/18670	0.488960390913531	0.564145180608612	0.480582267343153	7474/7422	2
GO:0009410	GO:0009410	response to xenobiotic stimulus	2/105	292/18670	0.49076990341363	0.565932861594096	0.482105151541797	387758/41	2
GO:0003014	GO:0003014	renal system process	1/105	120/18670	0.492854153029041	0.56743419946624	0.483384106646695	4987	1
GO:0098739	GO:0098739	import across plasma membrane	1/105	120/18670	0.492854153029041	0.56743419946624	0.483384106646695	64116	1
GO:1903052	GO:1903052	positive regulation of proteolysis involved in cellular protein catabolic process	1/105	120/18670	0.492854153029041	0.56743419946624	0.483384106646695	57761	1
GO:0030968	GO:0030968	endoplasmic reticulum unfolded protein response	1/105	121/18670	0.495724789898688	0.570135910581155	0.485685632030483	54956	1
GO:0070252	GO:0070252	actin-mediated cell contraction	1/105	121/18670	0.495724789898688	0.570135910581155	0.485685632030483	10630	1
GO:0016236	GO:0016236	macroautophagy	2/105	295/18670	0.49617464074554	0.570351832151238	0.485869570635802	245973/84749	2
GO:0001818	GO:0001818	negative regulation of cytokine production	2/105	296/18670	0.497968243941382	0.571907551881169	0.48719485239103	161882/7043	2
GO:0019730	GO:0019730	antimicrobial humoral response	1/105	122/18670	0.498579331764052	0.571907551881169	0.48719485239103	2919	1
GO:0032434	GO:0032434	regulation of proteasomal ubiquitin-dependent protein catabolic process	1/105	122/18670	0.498579331764052	0.571907551881169	0.48719485239103	57761	1
GO:1903409	GO:1903409	reactive oxygen species biosynthetic process	1/105	122/18670	0.498579331764052	0.571907551881169	0.48719485239103	2643	1
GO:0002062	GO:0002062	chondrocyte differentiation	1/105	123/18670	0.501417868003257	0.574701667199369	0.489575094784292	130497	1
GO:0090068	GO:0090068	positive regulation of cell cycle process	2/105	298/18670	0.501543412689155	0.574701667199369	0.489575094784292	27085/7474	2
GO:0007098	GO:0007098	centrosome cycle	1/105	124/18670	0.504240487502888	0.57657766726552	0.491173215970675	22809	1
GO:0014066	GO:0014066	regulation of phosphatidylinositol 3-kinase signaling	1/105	124/18670	0.504240487502888	0.57657766726552	0.491173215970675	79899	1
GO:0019751	GO:0019751	polyol metabolic process	1/105	124/18670	0.504240487502888	0.57657766726552	0.491173215970675	2643	1
GO:0046717	GO:0046717	acid secretion	1/105	124/18670	0.504240487502888	0.57657766726552	0.491173215970675	4987	1
GO:0010498	GO:0010498	proteasomal protein catabolic process	3/105	477/18670	0.504751119210792	0.576858421955191	0.491412384415195	27074/79845/57761	3
GO:0031929	GO:0031929	TOR signaling	1/105	125/18670	0.507047278660668	0.578852801529339	0.493111350374016	79899	1
GO:0045471	GO:0045471	response to ethanol	1/105	125/18670	0.507047278660668	0.578852801529339	0.493111350374016	2263	1
GO:0043087	GO:0043087	regulation of GTPase activity	3/105	479/18670	0.507560268988042	0.578852801529339	0.493111350374016	1901/7474/57706	3
GO:0070838	GO:0070838	divalent metal ion transport	3/105	479/18670	0.507560268988042	0.578852801529339	0.493111350374016	4987/64116/41	3
GO:1901987	GO:1901987	regulation of cell cycle phase transition	3/105	480/18670	0.50896182171174	0.580147157697615	0.494213982539425	22809/27085/1028	3
GO:0018107	GO:0018107	peptidyl-threonine phosphorylation	1/105	126/18670	0.509838329388122	0.58084199201495	0.494805895867998	7474	1
GO:1903037	GO:1903037	regulation of leukocyte cell-cell adhesion	2/105	304/18670	0.512171788180882	0.583195086908215	0.496810443133401	5590/3142	2
GO:0046887	GO:0046887	positive regulation of hormone secretion	1/105	127/18670	0.512613727113222	0.583393028346428	0.496979064879092	55638	1
GO:0072511	GO:0072511	divalent inorganic cation transport	3/105	486/18670	0.517328219406931	0.588450708536059	0.501287585977167	4987/64116/41	3
GO:1903038	GO:1903038	negative regulation of leukocyte cell-cell adhesion	1/105	129/18670	0.518117910866281	0.589041052270129	0.501790486187934	3142	1
GO:0031333	GO:0031333	negative regulation of protein-containing complex assembly	1/105	132/18670	0.526258947164526	0.597048732549535	0.508612044320691	5590	1
GO:0042552	GO:0042552	myelination	1/105	132/18670	0.526258947164526	0.597048732549535	0.508612044320691	10397	1
GO:0043280	GO:0043280	positive regulation of cysteine-type endopeptidase activity involved in apoptotic process	1/105	132/18670	0.526258947164526	0.597048732549535	0.508612044320691	2152	1
GO:0055007	GO:0055007	cardiac muscle cell differentiation	1/105	132/18670	0.526258947164526	0.597048732549535	0.508612044320691	7422	1
GO:0009581	GO:0009581	detection of external stimulus	1/105	133/18670	0.528942236114128	0.598844071688003	0.510141452323227	63895	1
GO:0031023	GO:0031023	microtubule organizing center organization	1/105	133/18670	0.528942236114128	0.598844071688003	0.510141452323227	22809	1
GO:0042770	GO:0042770	signal transduction in response to DNA damage	1/105	133/18670	0.528942236114128	0.598844071688003	0.510141452323227	10397	1
GO:0071333	GO:0071333	cellular response to glucose stimulus	1/105	133/18670	0.528942236114128	0.598844071688003	0.510141452323227	55638	1
GO:0006898	GO:0006898	receptor-mediated endocytosis	2/105	314/18670	0.529557010702858	0.598916868653544	0.510203466379108	2890/7422	2
GO:0050863	GO:0050863	regulation of T cell activation	2/105	314/18670	0.529557010702858	0.598916868653544	0.510203466379108	5590/3142	2
GO:0007272	GO:0007272	ensheathment of neurons	1/105	134/18670	0.531610470737207	0.599680862791168	0.510854295363413	10397	1
GO:0008366	GO:0008366	axon ensheathment	1/105	134/18670	0.531610470737207	0.599680862791168	0.510854295363413	10397	1
GO:0018210	GO:0018210	peptidyl-threonine modification	1/105	134/18670	0.531610470737207	0.599680862791168	0.510854295363413	7474	1
GO:0032273	GO:0032273	positive regulation of protein polymerization	1/105	134/18670	0.531610470737207	0.599680862791168	0.510854295363413	643338	1
GO:0046683	GO:0046683	response to organophosphorus	1/105	134/18670	0.531610470737207	0.599680862791168	0.510854295363413	374	1
GO:0001889	GO:0001889	liver development	1/105	135/18670	0.534263734686959	0.601115763536102	0.512076654212014	3142	1
GO:0071331	GO:0071331	cellular response to hexose stimulus	1/105	135/18670	0.534263734686959	0.601115763536102	0.512076654212014	55638	1
GO:1903322	GO:1903322	positive regulation of protein modification by small protein conjugation or removal	1/105	135/18670	0.534263734686959	0.601115763536102	0.512076654212014	57761	1
GO:1903825	GO:1903825	organic acid transmembrane transport	1/105	135/18670	0.534263734686959	0.601115763536102	0.512076654212014	10630	1
GO:1905039	GO:1905039	carboxylic acid transmembrane transport	1/105	135/18670	0.534263734686959	0.601115763536102	0.512076654212014	10630	1
GO:0009582	GO:0009582	detection of abiotic stimulus	1/105	136/18670	0.536902111156226	0.603460224109477	0.514073846099453	63895	1
GO:0071326	GO:0071326	cellular response to monosaccharide stimulus	1/105	136/18670	0.536902111156226	0.603460224109477	0.514073846099453	55638	1
GO:0006650	GO:0006650	glycerophospholipid metabolic process	2/105	319/18670	0.538093165981917	0.603551922256006	0.514151961635462	84992/55650	2
GO:0007204	GO:0007204	positive regulation of cytosolic calcium ion concentration	2/105	319/18670	0.538093165981917	0.603551922256006	0.514151961635462	1901/4987	2
GO:0070588	GO:0070588	calcium ion transmembrane transport	2/105	319/18670	0.538093165981917	0.603551922256006	0.514151961635462	4987/41	2
GO:1990778	GO:1990778	protein localization to cell periphery	2/105	319/18670	0.538093165981917	0.603551922256006	0.514151961635462	11187/5590	2
GO:0010675	GO:0010675	regulation of cellular carbohydrate metabolic process	1/105	137/18670	0.539525682880009	0.604224336565569	0.514724775876532	89801	1
GO:0098754	GO:0098754	detoxification	1/105	137/18670	0.539525682880009	0.604224336565569	0.514724775876532	2643	1
GO:1903670	GO:1903670	regulation of sprouting angiogenesis	1/105	137/18670	0.539525682880009	0.604224336565569	0.514724775876532	7422	1
GO:0007568	GO:0007568	aging	2/105	321/18670	0.541478117450488	0.606098962742933	0.516321726678747	1028/7043	2
GO:0008584	GO:0008584	male gonad development	1/105	138/18670	0.54213453213796	0.606210042102878	0.516416352623437	7474	1
GO:0061008	GO:0061008	hepaticobiliary system development	1/105	138/18670	0.54213453213796	0.606210042102878	0.516416352623437	3142	1
GO:0007189	GO:0007189	adenylate cyclase-activating G protein-coupled receptor signaling pathway	1/105	139/18670	0.544728740756863	0.608173288808073	0.518088797209276	4987	1
GO:0046546	GO:0046546	development of primary male sexual characteristics	1/105	139/18670	0.544728740756863	0.608173288808073	0.518088797209276	7474	1
GO:0051588	GO:0051588	regulation of neurotransmitter transport	1/105	139/18670	0.544728740756863	0.608173288808073	0.518088797209276	41	1
GO:1903311	GO:1903311	regulation of mRNA metabolic process	2/105	324/18670	0.546523760190831	0.609551871950409	0.519263180391191	11187/79899	2
GO:1903829	GO:1903829	positive regulation of cellular protein localization	2/105	324/18670	0.546523760190831	0.609551871950409	0.519263180391191	4248/79899	2
GO:0034620	GO:0034620	cellular response to unfolded protein	1/105	140/18670	0.547308390113106	0.609801872445529	0.519476150046718	54956	1
GO:1903364	GO:1903364	positive regulation of cellular protein catabolic process	1/105	140/18670	0.547308390113106	0.609801872445529	0.519476150046718	57761	1
GO:0006865	GO:0006865	amino acid transport	1/105	141/18670	0.549873561135131	0.612346401755396	0.521643775876186	10630	1
GO:0046677	GO:0046677	response to antibiotic	2/105	327/18670	0.55153111816825	0.613878114135096	0.522948606323483	374/2263	2
GO:0030048	GO:0030048	actin filament-based movement	1/105	143/18670	0.554960789665221	0.616119733832409	0.524858190440631	10630	1
GO:0031056	GO:0031056	regulation of histone modification	1/105	143/18670	0.554960789665221	0.616119733832409	0.524858190440631	7422	1
GO:0035296	GO:0035296	regulation of tube diameter	1/105	143/18670	0.554960789665221	0.616119733832409	0.524858190440631	2643	1
GO:0048813	GO:0048813	dendrite morphogenesis	1/105	143/18670	0.554960789665221	0.616119733832409	0.524858190440631	23098	1
GO:0097746	GO:0097746	regulation of blood vessel diameter	1/105	143/18670	0.554960789665221	0.616119733832409	0.524858190440631	2643	1
GO:0030534	GO:0030534	adult behavior	1/105	144/18670	0.557483006812366	0.617766831737027	0.526261315155236	114798	1
GO:0035150	GO:0035150	regulation of tube size	1/105	144/18670	0.557483006812366	0.617766831737027	0.526261315155236	2643	1
GO:0071322	GO:0071322	cellular response to carbohydrate stimulus	1/105	144/18670	0.557483006812366	0.617766831737027	0.526261315155236	55638	1
GO:0046942	GO:0046942	carboxylic acid transport	2/105	331/18670	0.558147790071229	0.617766831737027	0.526261315155236	5172/10630	2
GO:0071214	GO:0071214	cellular response to abiotic stimulus	2/105	331/18670	0.558147790071229	0.617766831737027	0.526261315155236	63895/41	2
GO:0104004	GO:0104004	cellular response to environmental stimulus	2/105	331/18670	0.558147790071229	0.617766831737027	0.526261315155236	63895/41	2
GO:0071901	GO:0071901	negative regulation of protein serine/threonine kinase activity	1/105	145/18670	0.559991064908269	0.619491894885813	0.527730856663079	1028	1
GO:0002224	GO:0002224	toll-like receptor signaling pathway	1/105	146/18670	0.56248504267802	0.621303275567194	0.529273930086024	23098	1
GO:0042542	GO:0042542	response to hydrogen peroxide	1/105	146/18670	0.56248504267802	0.621303275567194	0.529273930086024	374	1
GO:0051250	GO:0051250	negative regulation of lymphocyte activation	1/105	146/18670	0.56248504267802	0.621303275567194	0.529273930086024	3142	1
GO:0051251	GO:0051251	positive regulation of lymphocyte activation	2/105	334/18670	0.563065273145342	0.621628632351225	0.529551094025981	5590/3142	2
GO:0043524	GO:0043524	negative regulation of neuron apoptotic process	1/105	147/18670	0.564965018413218	0.623409675490448	0.531068323596497	7043	1
GO:0008643	GO:0008643	carbohydrate transport	1/105	148/18670	0.567431069974337	0.625179751019827	0.532576210113155	57761	1
GO:0014065	GO:0014065	phosphatidylinositol 3-kinase signaling	1/105	148/18670	0.567431069974337	0.625179751019827	0.532576210113155	79899	1
GO:0051592	GO:0051592	response to calcium ion	1/105	148/18670	0.567431069974337	0.625179751019827	0.532576210113155	7474	1
GO:0007159	GO:0007159	leukocyte cell-cell adhesion	2/105	337/18670	0.567944041934081	0.625428256704737	0.532787906374343	5590/3142	2
GO:0014074	GO:0014074	response to purine-containing compound	1/105	149/18670	0.569883274793077	0.625979811181088	0.533257762911134	374	1
GO:0050773	GO:0050773	regulation of dendrite development	1/105	149/18670	0.569883274793077	0.625979811181088	0.533257762911134	23098	1
GO:1903900	GO:1903900	regulation of viral life cycle	1/105	149/18670	0.569883274793077	0.625979811181088	0.533257762911134	27074	1
GO:2000058	GO:2000058	regulation of ubiquitin-dependent protein catabolic process	1/105	149/18670	0.569883274793077	0.625979811181088	0.533257762911134	57761	1
GO:2001056	GO:2001056	positive regulation of cysteine-type endopeptidase activity	1/105	149/18670	0.569883274793077	0.625979811181088	0.533257762911134	2152	1
GO:0001678	GO:0001678	cellular glucose homeostasis	1/105	152/18670	0.577157576729399	0.632374061914992	0.538704877627854	55638	1
GO:0016202	GO:0016202	regulation of striated muscle tissue development	1/105	152/18670	0.577157576729399	0.632374061914992	0.538704877627854	2263	1
GO:0030902	GO:0030902	hindbrain development	1/105	152/18670	0.577157576729399	0.632374061914992	0.538704877627854	22809	1
GO:0032675	GO:0032675	regulation of interleukin-6 production	1/105	152/18670	0.577157576729399	0.632374061914992	0.538704877627854	7474	1
GO:1903169	GO:1903169	regulation of calcium ion transmembrane transport	1/105	152/18670	0.577157576729399	0.632374061914992	0.538704877627854	4987	1
GO:0030168	GO:0030168	platelet activation	1/105	153/18670	0.579555160401686	0.6346814439024	0.540670483123126	10630	1
GO:0061025	GO:0061025	membrane fusion	1/105	154/18670	0.581939278139863	0.636971765207416	0.542621555016573	29091	1
GO:1901861	GO:1901861	regulation of muscle tissue development	1/105	155/18670	0.584310004851643	0.638923904802601	0.544284537711581	2263	1
GO:2001236	GO:2001236	regulation of extrinsic apoptotic signaling pathway	1/105	155/18670	0.584310004851643	0.638923904802601	0.544284537711581	50486	1
GO:0043535	GO:0043535	regulation of blood vessel endothelial cell migration	1/105	156/18670	0.586667415032069	0.640857577866356	0.545931789194395	7422	1
GO:0048634	GO:0048634	regulation of muscle organ development	1/105	156/18670	0.586667415032069	0.640857577866356	0.545931789194395	2263	1
GO:2000146	GO:2000146	negative regulation of cell motility	2/105	349/18670	0.587070245045484	0.640975842056685	0.54603253573037	247/2192	2
GO:0043467	GO:0043467	regulation of generation of precursor metabolites and energy	1/105	157/18670	0.589011582765764	0.642772920811586	0.547563425672022	89801	1
GO:0002449	GO:0002449	lymphocyte mediated immunity	2/105	352/18670	0.591754263393985	0.645118876325306	0.549561891064659	5590/8809	2
GO:0010631	GO:0010631	epithelial cell migration	2/105	352/18670	0.591754263393985	0.645118876325306	0.549561891064659	7474/7422	2
GO:0006665	GO:0006665	sphingolipid metabolic process	1/105	159/18670	0.593660485192788	0.646872917265652	0.551056118084758	256435	1
GO:0007519	GO:0007519	skeletal muscle tissue development	1/105	160/18670	0.595965366023362	0.64808627509587	0.552089749634204	3142	1
GO:0021915	GO:0021915	neural tube development	1/105	160/18670	0.595965366023362	0.64808627509587	0.552089749634204	7474	1
[truncated: 177 more rows]
