# Supplementary material for: Effects of Triiodothyronine on Human Osteoblast-Like Cells: Novel Insights From a Global Transcriptome Analysis
Source: Front Cell Dev Biol. 2022 Jun 17;10:886136. doi: 10.3389/fcell.2022.886136 (PMC9248766; doi:10.3389/fcell.2022.886136)
Supplement: Supplementary file 3 [file DataSheet6.CSV]

	ID	Description	GeneRatio	BgRatio	pvalue	p.adjust	qvalue	geneID	Count
GO:0021675	GO:0021675	nerve development	9/220	79/18670	3.74544085641499E-07	0.001206781043937	0.00105818560617	6899/9935/4884/5205/3676/89797/8829/23405/200933	9
GO:0060411	GO:0060411	cardiac septum morphogenesis	8/220	76/18670	3.10130133803574E-06	0.004471081207049	0.003920540350785	23462/6899/9241/7481/4091/8829/8321/2022	8
GO:0003151	GO:0003151	outflow tract morphogenesis	8/220	79/18670	4.163017883658E-06	0.004471081207049	0.003920540350785	6261/6899/9241/7481/4091/8829/8321/2022	8
GO:0003007	GO:0003007	heart morphogenesis	13/220	259/18670	0.00001294533241	0.010427465256239	0.009143492681154	6261/23462/6899/6615/9241/65009/7481/4091/6491/8829/8321/83852/2022	13
GO:0007389	GO:0007389	pattern specification process	17/220	446/18670	0.000023063119428	0.011217845874564	0.009836550794645	50937/23462/1746/6899/9935/6615/56603/9241/65009/5649/4091/6491/80055/8829/4223/83852/2022	17
GO:0060840	GO:0060840	artery development	8/220	100/18670	0.000024031691471	0.011217845874564	0.009836550794645	23462/6899/9241/7481/4091/5396/8829/2022	8
GO:0051961	GO:0051961	negative regulation of nervous system development	14/220	316/18670	0.000024371483899	0.011217845874564	0.009836550794645	6585/1620/4916/4804/23462/1746/9241/10769/3397/11221/8829/23405/152559/4133	14
GO:0060537	GO:0060537	muscle tissue development	16/220	408/18670	0.000028646039572	0.011261887738042	0.009875169619688	6261/10891/89/5999/50937/8516/6899/56603/9241/58529/65009/6546/9734/4223/10611/2022	16
GO:0048844	GO:0048844	artery morphogenesis	7/220	76/18670	0.000031457786978	0.011261887738042	0.009875169619688	23462/6899/9241/7481/5396/8829/2022	7
GO:0007623	GO:0007623	circadian rhythm	11/220	208/18670	0.000037621460526	0.012121634581499	0.010629052637049	9956/10891/1628/4916/4804/8863/687/3397/3363/7071/5927	11
GO:0048511	GO:0048511	rhythmic process	13/220	295/18670	0.00005036058997	0.013488780716184	0.011827856983971	9956/10891/1628/4916/4804/8863/687/3397/3363/7079/2113/7071/5927	13
GO:0050768	GO:0050768	negative regulation of neurogenesis	13/220	295/18670	0.00005036058997	0.013488780716184	0.011827856983971	1620/4916/4804/23462/1746/9241/10769/3397/11221/8829/23405/152559/4133	13
GO:0003279	GO:0003279	cardiac septum development	8/220	112/18670	0.000054424006614	0.013488780716184	0.011827856983971	23462/6899/9241/7481/4091/8829/8321/2022	8
GO:0010721	GO:0010721	negative regulation of cell development	14/220	344/18670	0.000061361159786	0.014121832630792	0.012382958862114	1620/4916/4804/5999/23462/1746/9241/10769/3397/11221/8829/23405/152559/4133	14
GO:0003002	GO:0003002	regionalization	14/220	351/18670	0.000076089794714	0.016344087904609	0.014331579579853	50937/23462/1746/6899/9935/6615/56603/9241/5649/4091/80055/8829/4223/83852	14
GO:0010975	GO:0010975	regulation of neuron projection development	17/220	499/18670	0.00009282482725	0.018692599587533	0.016390910285517	57554/4916/4804/57520/65009/5649/8997/10769/65249/3397/5396/8829/10611/57580/8321/152559/4133	17
GO:0003206	GO:0003206	cardiac chamber morphogenesis	8/220	129/18670	0.000147080771352	0.026684969944563	0.023399150358132	23462/6899/9241/7481/4091/8829/8321/2022	8
GO:0030900	GO:0030900	forebrain development	14/220	381/18670	0.000179702851898	0.026684969944563	0.023399150358132	6585/10891/50937/1746/9241/5649/6546/6331/6491/80055/54407/8829/2113/200933	14
GO:0014014	GO:0014014	negative regulation of gliogenesis	5/220	45/18670	0.000180700305937	0.026684969944563	0.023399150358132	4916/1746/9241/11221/23405	5
GO:0010469	GO:0010469	regulation of signaling receptor activity	9/220	169/18670	0.000182151947353	0.026684969944563	0.023399150358132	57554/10891/4884/9241/152/5649/81831/9655/8829	9
GO:0060538	GO:0060538	skeletal muscle organ development	9/220	169/18670	0.000182151947353	0.026684969944563	0.023399150358132	1271/6261/89/50937/6899/56603/58529/9734/4223	9
GO:0071313	GO:0071313	cellular response to caffeine	3/220	10/18670	0.00018220649869	0.026684969944563	0.023399150358132	6261/10891/6546	3
GO:0003205	GO:0003205	cardiac chamber development	9/220	171/18670	0.000198955441088	0.027871062225397	0.024439194685539	23462/6899/9241/7481/4091/6331/8829/8321/2022	9
GO:0014706	GO:0014706	striated muscle tissue development	14/220	390/18670	0.000228364639331	0.030623067738732	0.026852335525746	6261/89/5999/50937/6899/56603/9241/58529/65009/6546/9734/4223/10611/2022	14
GO:0000188	GO:0000188	inactivation of MAPK activity	4/220	27/18670	0.00026612225223	0.030623067738732	0.026852335525746	5999/1846/161742/11221	4
GO:0003148	GO:0003148	outflow tract septum morphogenesis	4/220	27/18670	0.00026612225223	0.030623067738732	0.026852335525746	6899/4091/8829/2022	4
GO:0048643	GO:0048643	positive regulation of skeletal muscle tissue development	4/220	27/18670	0.00026612225223	0.030623067738732	0.026852335525746	89/50937/6899/56603	4
GO:0060384	GO:0060384	innervation	4/220	27/18670	0.00026612225223	0.030623067738732	0.026852335525746	4884/3676/8829/200933	4
GO:0048813	GO:0048813	dendrite morphogenesis	8/220	143/18670	0.000297960393523	0.033034743634327	0.028967052799678	815/57520/5649/8997/3397/8829/10611/4133	8
GO:0045686	GO:0045686	negative regulation of glial cell differentiation	4/220	28/18670	0.000307625164584	0.033034743634327	0.028967052799678	4916/1746/9241/11221	4
GO:0021545	GO:0021545	cranial nerve development	5/220	51/18670	0.000328091805183	0.033034743634327	0.028967052799678	6899/9935/5205/89797/8829	5
GO:0048641	GO:0048641	regulation of skeletal muscle tissue development	5/220	51/18670	0.000328091805183	0.033034743634327	0.028967052799678	89/50937/6899/56603/9734	5
GO:0021602	GO:0021602	cranial nerve morphogenesis	4/220	29/18670	0.000353569836968	0.034072652503377	0.029877160089864	6899/9935/5205/8829	4
GO:0072132	GO:0072132	mesenchyme morphogenesis	5/220	52/18670	0.000359550026417	0.034072652503377	0.029877160089864	23462/6615/9241/7481/2022	5
GO:0048640	GO:0048640	negative regulation of developmental growth	7/220	113/18670	0.000384921160508	0.034801052340651	0.030515869346371	5999/51316/9241/58529/11221/8829/4133	7
GO:0022617	GO:0022617	extracellular matrix disassembly	6/220	81/18670	0.000388838573639	0.034801052340651	0.030515869346371	1991/222663/780/11096/2113/4324	6
GO:0071415	GO:0071415	cellular response to purine-containing compound	3/220	13/18670	0.000423048124611	0.036839488040479	0.032303304877861	6261/10891/6546	3
GO:0043062	GO:0043062	extracellular structure organization	13/220	369/18670	0.000455479460691	0.036981429137061	0.032427768239365	56155/169044/1991/1298/8516/1286/222663/3676/780/11096/2113/4324/2022	13
GO:0060562	GO:0060562	epithelial tube morphogenesis	12/220	322/18670	0.000457584694409	0.036981429137061	0.032427768239365	5228/6899/5420/9241/65009/7481/6491/780/8829/8321/83852/2022	12
GO:0016358	GO:0016358	dendrite development	10/220	233/18670	0.000459111472838	0.036981429137061	0.032427768239365	815/57520/5649/8997/10769/3397/8829/10611/57580/4133	10
GO:1901861	GO:1901861	regulation of muscle tissue development	8/220	155/18670	0.0005114141023	0.039947006331787	0.035028182885594	10891/89/5999/50937/6899/56603/9241/9734	8
GO:0060317	GO:0060317	cardiac epithelial to mesenchymal transition	4/220	32/18670	0.000520724477323	0.039947006331787	0.035028182885594	23462/6615/9241/2022	4
GO:0055064	GO:0055064	chloride ion homeostasis	3/220	14/18670	0.000533756363867	0.039994488473976	0.035069818375037	1244/6558/9990	3
GO:0007519	GO:0007519	skeletal muscle tissue development	8/220	160/18670	0.000630809817989	0.04511180015777	0.039557016440738	6261/89/50937/6899/56603/58529/9734/4223	8
GO:0048562	GO:0048562	embryonic organ morphogenesis	11/220	288/18670	0.000642162724553	0.04511180015777	0.039557016440738	8516/1746/6899/9935/9241/65009/7481/6491/5396/83852/2022	11
GO:0060021	GO:0060021	roof of mouth development	6/220	89/18670	0.00064405425427	0.04511180015777	0.039557016440738	6899/6615/7481/5396/4223/8321	6
GO:0014874	GO:0014874	response to stimulus involved in regulation of muscle adaptation	3/220	15/18670	0.000661413637359	0.04534201573552	0.039758884718265	10891/89/6331	3
GO:0003203	GO:0003203	endocardial cushion morphogenesis	4/220	35/18670	0.000737558387714	0.049508606775325	0.043412427908449	23462/6615/9241/2022	4
GO:0001947	GO:0001947	heart looping	5/220	61/18670	0.000755422747812	0.049672899866327	0.043556490980177	6899/65009/6491/83852/2022	5
GO:0009880	GO:0009880	embryonic pattern specification	5/220	62/18670	0.000813910036478	0.052448362750668	0.045990200798064	4091/6491/80055/8829/4223	5
GO:0035303	GO:0035303	regulation of dephosphorylation	9/220	209/18670	0.000858426219944	0.053965316606871	0.047320366484643	80034/58529/11123/161742/5519/4249/5610/5529/255919	9
GO:0003231	GO:0003231	cardiac ventricle development	7/220	130/18670	0.000890005852817	0.053965316606871	0.047320366484643	23462/9241/7481/4091/6331/8321/2022	7
GO:0010769	GO:0010769	regulation of cell morphogenesis involved in differentiation	11/220	301/18670	0.000921852264535	0.053965316606871	0.047320366484643	4916/4804/57520/5649/8997/65249/3397/8829/10611/57580/4133	11
GO:0003198	GO:0003198	epithelial to mesenchymal transition involved in endocardial cushion formation	3/220	17/18670	0.000971442694972	0.053965316606871	0.047320366484643	6615/9241/2022	3
GO:0021783	GO:0021783	preganglionic parasympathetic fiber development	3/220	17/18670	0.000971442694972	0.053965316606871	0.047320366484643	6899/89797/8829	3
GO:0031000	GO:0031000	response to caffeine	3/220	17/18670	0.000971442694972	0.053965316606871	0.047320366484643	6261/10891/6546	3
GO:0036270	GO:0036270	response to diuretic	3/220	17/18670	0.000971442694972	0.053965316606871	0.047320366484643	6261/10891/6546	3
GO:1904996	GO:1904996	positive regulation of leukocyte adhesion to vascular endothelial cell	3/220	17/18670	0.000971442694972	0.053965316606871	0.047320366484643	1991/3676/2113	3
GO:0010921	GO:0010921	regulation of phosphatase activity	8/220	175/18670	0.001129539069449	0.060196953482487	0.052784678737298	80034/58529/11123/161742/5519/4249/5610/5529	8
GO:0060977	GO:0060977	coronary vasculature morphogenesis	3/220	18/18670	0.001155646217222	0.060196953482487	0.052784678737298	6899/161742/8829	3
GO:0003143	GO:0003143	embryonic heart tube morphogenesis	5/220	67/18670	0.001158352301649	0.060196953482487	0.052784678737298	6899/65009/6491/83852/2022	5
GO:0061371	GO:0061371	determination of heart left/right asymmetry	5/220	67/18670	0.001158352301649	0.060196953482487	0.052784678737298	6899/65009/6491/83852/2022	5
GO:0007517	GO:0007517	muscle organ development	13/220	410/18670	0.001201632753814	0.061454932266498	0.053887757915411	1271/6261/89/5999/50937/6899/56603/9241/58529/9734/4223/8321/2022	13
GO:0044706	GO:0044706	multi-multicellular organism process	9/220	222/18670	0.001309875052031	0.06286243977596	0.055121953790936	5228/152/8997/7056/1244/780/5673/54407/2113	9
GO:0035304	GO:0035304	regulation of protein dephosphorylation	7/220	139/18670	0.001315313651738	0.06286243977596	0.055121953790936	58529/11123/5519/4249/5610/5529/255919	7
GO:0071300	GO:0071300	cellular response to retinoic acid	5/220	69/18670	0.001322610110229	0.06286243977596	0.055121953790936	1620/4916/6899/56603/7481	5
GO:0048486	GO:0048486	parasympathetic nervous system development	3/220	19/18670	0.001360464248762	0.06286243977596	0.055121953790936	6899/89797/8829	3
GO:0060973	GO:0060973	cell migration involved in heart development	3/220	19/18670	0.001360464248762	0.06286243977596	0.055121953790936	23767/65009/2022	3
GO:0007409	GO:0007409	axonogenesis	14/220	468/18670	0.001365726500409	0.06286243977596	0.055121953790936	6585/4916/4804/23767/4884/9241/5649/4756/65249/3676/8829/23114/4133/200933	14
GO:0042326	GO:0042326	negative regulation of phosphorylation	14/220	468/18670	0.001365726500409	0.06286243977596	0.055121953790936	51085/10891/89/4916/5999/1846/9241/161742/4091/9655/11221/83737/152559/2022	14
GO:0030198	GO:0030198	extracellular matrix organization	12/220	368/18670	0.001456296382349	0.066087140055351	0.057949584732779	169044/1991/1298/8516/1286/222663/3676/780/11096/2113/4324/2022	12
GO:0045666	GO:0045666	positive regulation of neuron differentiation	12/220	371/18670	0.001559147029737	0.068477541744611	0.060045647372517	57554/1620/4916/4804/50937/1746/65009/152/5649/8997/8829/8321	12
GO:0030903	GO:0030903	notochord development	3/220	20/18670	0.001586715155588	0.068477541744611	0.060045647372517	9241/7481/6491	3
GO:0042474	GO:0042474	middle ear morphogenesis	3/220	20/18670	0.001586715155588	0.068477541744611	0.060045647372517	6899/9241/5396	3
GO:0019226	GO:0019226	transmission of nerve impulse	5/220	72/18670	0.001600396987916	0.068477541744611	0.060045647372517	1180/4916/8913/6331/23114	5
GO:0033173	GO:0033173	calcineurin-NFAT signaling cascade	4/220	43/18670	0.001615236863001	0.068477541744611	0.060045647372517	89/58529/11123/5534	4
GO:0016311	GO:0016311	dephosphorylation	14/220	478/18670	0.001663541976151	0.069184276085831	0.06066535888607	80034/162466/1846/58529/11123/161742/5208/11221/5519/4249/5610/5529/5534/255919	14
GO:0045685	GO:0045685	regulation of glial cell differentiation	5/220	73/18670	0.001701859350728	0.069184276085831	0.06066535888607	4916/1746/9241/11221/23405	5
GO:0001822	GO:0001822	kidney development	10/220	278/18670	0.00175632830891	0.069184276085831	0.06066535888607	8516/5228/56603/5420/1286/9241/7481/4091/8710/8829	10
GO:0003197	GO:0003197	endocardial cushion development	4/220	44/18670	0.00176054411057	0.069184276085831	0.06066535888607	23462/6615/9241/2022	4
GO:0060412	GO:0060412	ventricular septum morphogenesis	4/220	44/18670	0.00176054411057	0.069184276085831	0.06066535888607	23462/9241/7481/8321	4
GO:0048568	GO:0048568	embryonic organ development	13/220	428/18670	0.001760741973631	0.069184276085831	0.06066535888607	23462/8516/1746/6899/9935/6615/9241/65009/7481/6491/5396/83852/2022	13
GO:0001933	GO:0001933	negative regulation of protein phosphorylation	13/220	429/18670	0.001797240429941	0.069348279054263	0.060809167559098	51085/10891/4916/5999/1846/9241/161742/4091/9655/11221/83737/152559/2022	13
GO:0099601	GO:0099601	regulation of neurotransmitter receptor activity	5/220	74/18670	0.00180796258242	0.069348279054263	0.060809167559098	57554/10891/4884/5649/81831	5
GO:0048588	GO:0048588	developmental cell growth	9/220	234/18670	0.001880648779786	0.071287651393756	0.062509737770211	6585/4916/5999/23767/3676/780/8829/10611/4133	9
GO:0003281	GO:0003281	ventricular septum development	5/220	75/18670	0.001918832031402	0.071719518065821	0.062888427092902	23462/9241/7481/4091/8321	5
GO:0040013	GO:0040013	negative regulation of locomotion	12/220	381/18670	0.001946214004386	0.071719518065821	0.062888427092902	10891/1991/9241/65009/161742/7481/11221/647135/8829/4223/2022/57561	12
GO:0050773	GO:0050773	regulation of dendrite development	7/220	149/18670	0.001958819860271	0.071719518065821	0.062888427092902	57520/5649/8997/10769/3397/10611/57580	7
GO:0007565	GO:0007565	female pregnancy	8/220	192/18670	0.002031197246723	0.071792809267909	0.062952693676719	5228/152/7056/1244/780/5673/54407/2113	8
GO:0061045	GO:0061045	negative regulation of wound healing	5/220	76/18670	0.002034593526746	0.071792809267909	0.062952693676719	58189/58529/114897/7056/11221	5
GO:0097720	GO:0097720	calcineurin-mediated signaling	4/220	46/18670	0.002077900494752	0.071792809267909	0.062952693676719	89/58529/11123/5534	4
GO:0046599	GO:0046599	regulation of centriole replication	3/220	22/18670	0.002106603636773	0.071792809267909	0.062952693676719	10769/79959/6491	3
GO:0042692	GO:0042692	muscle cell differentiation	12/220	385/18670	0.002121646774018	0.071792809267909	0.062952693676719	6261/5999/50937/23462/8516/6899/56603/58529/6546/9734/10611/2022	12
GO:0006110	GO:0006110	regulation of glycolytic process	5/220	77/18670	0.002155373318124	0.071792809267909	0.062952693676719	51085/10891/89/348995/5208	5
GO:0035050	GO:0035050	embryonic heart tube development	5/220	77/18670	0.002155373318124	0.071792809267909	0.062952693676719	6899/65009/6491/83852/2022	5
GO:0016202	GO:0016202	regulation of striated muscle tissue development	7/220	152/18670	0.00219291021718	0.071792809267909	0.062952693676719	89/5999/50937/6899/56603/9241/9734	7
GO:0006096	GO:0006096	glycolytic process	6/220	113/18670	0.002218323125004	0.071792809267909	0.062952693676719	51085/10891/89/348995/5208/283209	6
GO:0071867	GO:0071867	response to monoamine	6/220	113/18670	0.002218323125004	0.071792809267909	0.062952693676719	10891/1132/5999/111/3397/3363	6
GO:0071869	GO:0071869	response to catecholamine	6/220	113/18670	0.002218323125004	0.071792809267909	0.062952693676719	10891/1132/5999/111/3397/3363	6
GO:0120163	GO:0120163	negative regulation of cold-induced thermogenesis	4/220	47/18670	0.002250488434531	0.071792809267909	0.062952693676719	89/3397/11096/57561	4
GO:1903580	GO:1903580	positive regulation of ATP metabolic process	4/220	47/18670	0.002250488434531	0.071792809267909	0.062952693676719	51085/10891/89/5208	4
GO:0043407	GO:0043407	negative regulation of MAP kinase activity	5/220	78/18670	0.002281298016148	0.072062178510091	0.063188894482369	5999/1846/161742/11221/152559	5
GO:0006757	GO:0006757	ATP generation from ADP	6/220	114/18670	0.002319004186463	0.072542053289158	0.063609680495312	51085/10891/89/348995/5208/283209	6
GO:0086012	GO:0086012	membrane depolarization during cardiac muscle cell action potential	3/220	23/18670	0.002401695297406	0.074406367771549	0.065244435002397	8913/6546/6331	3
GO:0048634	GO:0048634	regulation of muscle organ development	7/220	156/18670	0.002537986761033	0.077879936609986	0.068290290392108	89/5999/50937/6899/56603/9241/9734	7
GO:0072001	GO:0072001	renal system development	10/220	293/18670	0.00257420267897	0.078246047468325	0.068611320658951	8516/5228/56603/5420/1286/9241/7481/4091/8710/8829	10
GO:0030509	GO:0030509	BMP signaling pathway	7/220	157/18670	0.002630444358262	0.078812515470786	0.069108037349665	4093/9241/4756/4091/3397/8321/2022	7
GO:0043666	GO:0043666	regulation of phosphoprotein phosphatase activity	6/220	117/18670	0.00264176029511	0.078812515470786	0.069108037349665	58529/11123/5519/4249/5610/5529	6
GO:0003272	GO:0003272	endocardial cushion formation	3/220	24/18670	0.002721129813938	0.079704366004632	0.069890071010629	6615/9241/2022	3
GO:0062009	GO:0062009	secondary palate development	3/220	24/18670	0.002721129813938	0.079704366004632	0.069890071010629	6899/7481/8321	3
GO:0001503	GO:0001503	ossification	12/220	398/18670	0.002783452023741	0.08074356782214	0.07080131204372	6261/162466/6615/9241/6546/7481/4091/58476/3397/7071/56975/8321	12
GO:0060976	GO:0060976	coronary vasculature development	4/220	50/18670	0.002827081383472	0.08074356782214	0.07080131204372	6899/161742/4091/8829	4
GO:0090049	GO:0090049	regulation of cell migration involved in sprouting angiogenesis	5/220	82/18670	0.002838987418494	0.08074356782214	0.07080131204372	10769/161742/9734/8829/4223	5
GO:0045926	GO:0045926	negative regulation of growth	9/220	249/18670	0.002856848768381	0.08074356782214	0.07080131204372	5999/58189/51316/9241/58529/7481/11221/8829/4133	9
GO:0001704	GO:0001704	formation of primary germ layer	6/220	121/18670	0.003123147136875	0.08750243543489	0.076727935152159	8516/6615/9241/7481/3676/4324	6
GO:0043547	GO:0043547	positive regulation of GTPase activity	12/220	405/18670	0.003204057411688	0.088079697985943	0.077234117218553	4916/5999/55789/8490/8997/7481/9462/23637/8829/1124/57580/23365	12
GO:0031214	GO:0031214	biomineral tissue development	7/220	163/18670	0.003240757034461	0.088079697985943	0.077234117218553	23462/6899/162466/6546/7481/7071/56975	7
GO:0110148	GO:0110148	biomineralization	7/220	163/18670	0.003240757034461	0.088079697985943	0.077234117218553	23462/6899/162466/6546/7481/7071/56975	7
GO:0046031	GO:0046031	ADP metabolic process	6/220	122/18670	0.003253098715185	0.088079697985943	0.077234117218553	51085/10891/89/348995/5208/283209	6
GO:0071559	GO:0071559	response to transforming growth factor beta	9/220	255/18670	0.003344563801651	0.089356002729718	0.078353265812853	10891/25878/8516/4093/4091/2530/3397/26036/2022	9
GO:0050808	GO:0050808	synapse organization	12/220	408/18670	0.00339941521242	0.089356002729718	0.078353265812853	54549/6585/4916/23767/22866/5649/8997/8829/10611/23114/8321/200933	12
GO:0055083	GO:0055083	monovalent inorganic anion homeostasis	3/220	26/18670	0.003435559200569	0.089356002729718	0.078353265812853	1244/6558/9990	3
GO:1903579	GO:1903579	negative regulation of ATP metabolic process	3/220	26/18670	0.003435559200569	0.089356002729718	0.078353265812853	51085/10891/89	3
GO:0051346	GO:0051346	negative regulation of hydrolase activity	13/220	463/18670	0.003466109817935	0.089356002729718	0.078353265812853	80034/4804/58189/58529/1474/161742/9734/8710/7079/4249/132864/4133/5927	13
GO:0034329	GO:0034329	cell junction assembly	12/220	409/18670	0.003466635735945	0.089356002729718	0.078353265812853	54549/6585/89/4916/23767/6615/7481/8829/10611/23114/8321/200933	12
GO:0043470	GO:0043470	regulation of carbohydrate catabolic process	5/220	87/18670	0.003667135208156	0.09377388603712	0.08222715871921	51085/10891/89/348995/5208	5
GO:1990138	GO:1990138	neuron projection extension	7/220	168/18670	0.003827352505953	0.096949736126288	0.085011954576418	6585/4916/23767/3676/780/8829/4133	7
GO:1901863	GO:1901863	positive regulation of muscle tissue development	5/220	88/18670	0.003851510311659	0.096949736126288	0.085011954576418	10891/89/50937/6899/56603	5
GO:0048016	GO:0048016	inositol phosphate-mediated signaling	4/220	55/18670	0.00399971252439	0.099336418685238	0.087104756036192	89/58529/11123/5534	4
GO:0003012	GO:0003012	muscle system process	13/220	472/18670	0.004073405710291	0.099336418685238	0.087104756036192	1180/6261/10891/89/5999/58529/152/8913/6546/6331/3363/10611/23336	13
GO:0071772	GO:0071772	response to BMP	7/220	170/18670	0.004083313690041	0.099336418685238	0.087104756036192	4093/9241/4756/4091/3397/8321/2022	7
GO:0071773	GO:0071773	cellular response to BMP stimulus	7/220	170/18670	0.004083313690041	0.099336418685238	0.087104756036192	4093/9241/4756/4091/3397/8321/2022	7
GO:0050769	GO:0050769	positive regulation of neurogenesis	13/220	474/18670	0.004219419352078	0.099336418685238	0.087104756036192	57554/1620/4916/4804/50937/1746/65009/152/5649/8997/8829/23405/8321	13
GO:0042475	GO:0042475	odontogenesis of dentin-containing tooth	5/220	90/18670	0.004240021702649	0.099336418685238	0.087104756036192	1747/1746/6899/6331/56975	5
GO:1903035	GO:1903035	negative regulation of response to wounding	5/220	90/18670	0.004240021702649	0.099336418685238	0.087104756036192	58189/58529/114897/7056/11221	5
GO:0008045	GO:0008045	motor neuron axon guidance	3/220	28/18670	0.004254632457655	0.099336418685238	0.087104756036192	6585/9241/8829	3
GO:0043501	GO:0043501	skeletal muscle adaptation	3/220	28/18670	0.004254632457655	0.099336418685238	0.087104756036192	10891/89/58529	3
GO:1904994	GO:1904994	regulation of leukocyte adhesion to vascular endothelial cell	3/220	28/18670	0.004254632457655	0.099336418685238	0.087104756036192	1991/3676/2113	3
GO:0043393	GO:0043393	regulation of protein binding	8/220	217/18670	0.004291428835289	0.09947470293022	0.087226012827832	56155/50937/9241/10769/3676/3397/8829/4133	8
GO:1901342	GO:1901342	regulation of vasculature development	12/220	422/18670	0.004442528701948	0.10084430239719	0.088426968419111	4804/23462/5228/10769/161742/9734/8710/3397/8829/4223/2113/2022	12
GO:0030510	GO:0030510	regulation of BMP signaling pathway	5/220	91/18670	0.004444410596028	0.10084430239719	0.088426968419111	9241/4756/4091/8321/2022	5
GO:0048814	GO:0048814	regulation of dendrite morphogenesis	5/220	91/18670	0.004444410596028	0.10084430239719	0.088426968419111	57520/5649/8997/3397/10611	5
GO:0043583	GO:0043583	ear development	8/220	219/18670	0.004532995305493	0.101777204505818	0.08924499882179	4916/8516/6899/9935/9241/5205/780/5396	8
GO:0019320	GO:0019320	hexose catabolic process	4/220	57/18670	0.004548701877355	0.101777204505818	0.08924499882179	89/5208/2530/283209	4
GO:0043087	GO:0043087	regulation of GTPase activity	13/220	479/18670	0.004603047689981	0.10228289418702	0.089688421051965	4916/5999/55789/8490/8997/7481/9462/23637/8829/1124/57580/23365/132864	13
GO:0006165	GO:0006165	nucleoside diphosphate phosphorylation	6/220	132/18670	0.004784414519014	0.104566415830588	0.091690764183507	51085/10891/89/348995/5208/283209	6
GO:0042476	GO:0042476	odontogenesis	6/220	132/18670	0.004784414519014	0.104566415830588	0.091690764183507	1747/1746/6899/6331/11096/56975	6
GO:0035904	GO:0035904	aorta development	4/220	58/18670	0.004841295595302	0.104566415830588	0.091690764183507	23462/6899/4091/2022	4
GO:0055081	GO:0055081	anion homeostasis	4/220	58/18670	0.004841295595302	0.104566415830588	0.091690764183507	51085/1244/6558/9990	4
GO:1903351	GO:1903351	cellular response to dopamine	5/220	93/18670	0.004874083269913	0.104566415830588	0.091690764183507	1132/5999/111/3397/3363	5
GO:0006470	GO:0006470	protein dephosphorylation	10/220	321/18670	0.004900536558168	0.104566415830588	0.091690764183507	1846/58529/11123/11221/5519/4249/5610/5529/5534/255919	10
GO:0022604	GO:0022604	regulation of cell morphogenesis	13/220	484/18670	0.005014339580717	0.105590516633903	0.092588763646443	4916/4804/57520/5649/8997/79830/65249/3397/8829/10611/57580/4133/4651	13
GO:0007416	GO:0007416	synapse assembly	7/220	177/18670	0.00508238665793	0.105590516633903	0.092588763646443	54549/6585/4916/23767/10611/8321/200933	7
GO:1903350	GO:1903350	response to dopamine	5/220	94/18670	0.0050996170277	0.105590516633903	0.092588763646443	1132/5999/111/3397/3363	5
GO:0009135	GO:0009135	purine nucleoside diphosphate metabolic process	6/220	134/18670	0.00514516173542	0.105590516633903	0.092588763646443	51085/10891/89/348995/5208/283209	6
GO:0009179	GO:0009179	purine ribonucleoside diphosphate metabolic process	6/220	134/18670	0.00514516173542	0.105590516633903	0.092588763646443	51085/10891/89/348995/5208/283209	6
GO:0046939	GO:0046939	nucleotide phosphorylation	6/220	134/18670	0.00514516173542	0.105590516633903	0.092588763646443	51085/10891/89/348995/5208/283209	6
GO:0001649	GO:0001649	osteoblast differentiation	8/220	225/18670	0.005320787352201	0.107821238042714	0.094544808032488	6615/9241/7481/4091/58476/3397/56975/8321	8
GO:0045665	GO:0045665	negative regulation of neuron differentiation	8/220	225/18670	0.005320787352201	0.107821238042714	0.094544808032488	4804/23462/1746/10769/3397/8829/152559/4133	8
GO:0050678	GO:0050678	regulation of epithelial cell proliferation	11/220	378/18670	0.005363903692295	0.108015610603581	0.094715246777095	4804/5228/6899/58189/9241/687/6331/3676/3397/11221/8829	11
GO:0009185	GO:0009185	ribonucleoside diphosphate metabolic process	6/220	136/18670	0.005525479116377	0.109483043280672	0.096001989011508	51085/10891/89/348995/5208/283209	6
GO:0043534	GO:0043534	blood vessel endothelial cell migration	7/220	180/18670	0.005562707144806	0.109483043280672	0.096001989011508	10769/161742/9734/3397/8829/4223/2113	7
GO:1903670	GO:1903670	regulation of sprouting angiogenesis	6/220	137/18670	0.005723165403248	0.109483043280672	0.096001989011508	4804/10769/161742/9734/8829/4223	6
GO:0060996	GO:0060996	dendritic spine development	5/220	97/18670	0.005820496075401	0.109483043280672	0.096001989011508	815/5649/8997/10769/10611	5
GO:0003149	GO:0003149	membranous septum morphogenesis	2/220	10/18670	0.005844532415976	0.109483043280672	0.096001989011508	9241/8321	2
GO:0014877	GO:0014877	response to muscle inactivity involved in regulation of muscle adaptation	2/220	10/18670	0.005844532415976	0.109483043280672	0.096001989011508	89/6331	2
GO:0014894	GO:0014894	response to denervation involved in regulation of muscle adaptation	2/220	10/18670	0.005844532415976	0.109483043280672	0.096001989011508	89/6331	2
GO:0021562	GO:0021562	vestibulocochlear nerve development	2/220	10/18670	0.005844532415976	0.109483043280672	0.096001989011508	5205/8829	2
GO:0048570	GO:0048570	notochord morphogenesis	2/220	10/18670	0.005844532415976	0.109483043280672	0.096001989011508	9241/7481	2
GO:0060371	GO:0060371	regulation of atrial cardiac muscle cell membrane depolarization	2/220	10/18670	0.005844532415976	0.109483043280672	0.096001989011508	8913/6331	2
GO:0070942	GO:0070942	neutrophil mediated cytotoxicity	2/220	10/18670	0.005844532415976	0.109483043280672	0.096001989011508	1776/1991	2
GO:0086070	GO:0086070	SA node cell to atrial cardiac muscle cell communication	2/220	10/18670	0.005844532415976	0.109483043280672	0.096001989011508	8913/6331	2
GO:0001655	GO:0001655	urogenital system development	10/220	330/18670	0.005924527274729	0.110340039764034	0.09675346033084	8516/5228/56603/5420/1286/9241/7481/4091/8710/8829	10
GO:0002042	GO:0002042	cell migration involved in sprouting angiogenesis	5/220	98/18670	0.006075957997015	0.11172763560323	0.097970196334107	10769/161742/9734/8829/4223	5
GO:0002040	GO:0002040	sprouting angiogenesis	7/220	183/18670	0.006076281155758	0.11172763560323	0.097970196334107	4804/5228/10769/161742/9734/8829/4223	7
GO:0032835	GO:0032835	glomerulus development	4/220	62/18670	0.006137737896267	0.11172763560323	0.097970196334107	5420/1286/9241/8710	4
GO:0032922	GO:0032922	circadian regulation of gene expression	4/220	62/18670	0.006137737896267	0.11172763560323	0.097970196334107	10891/4804/8863/5927	4
GO:0061311	GO:0061311	cell surface receptor signaling pathway involved in heart development	3/220	32/18670	0.006223207977967	0.112017743603413	0.098224582257363	23462/6615/9241	3
GO:0061384	GO:0061384	heart trabecula morphogenesis	3/220	32/18670	0.006223207977967	0.112017743603413	0.098224582257363	23462/9241/2022	3
GO:0034446	GO:0034446	substrate adhesion-dependent cell spreading	5/220	100/18670	0.006610365018985	0.117721362498718	0.103225893347238	8516/3676/8829/57580/1955	5
GO:0055001	GO:0055001	muscle cell development	7/220	186/18670	0.006624477738023	0.117721362498718	0.103225893347238	6261/5999/58529/6546/9734/10611/2022	7
GO:0010464	GO:0010464	regulation of mesenchymal cell proliferation	3/220	33/18670	0.006786816994844	0.117721362498718	0.103225893347238	6899/7481/5396	3
GO:0072006	GO:0072006	nephron development	6/220	142/18670	0.00678988631607	0.117721362498718	0.103225893347238	5228/5420/1286/9241/7481/8710	6
GO:0060560	GO:0060560	developmental growth involved in morphogenesis	8/220	235/18670	0.006861324704088	0.117721362498718	0.103225893347238	6585/4916/23767/7481/3676/780/8829/4133	8
GO:1900449	GO:1900449	regulation of glutamate receptor signaling pathway	4/220	64/18670	0.006864722403389	0.117721362498718	0.103225893347238	57554/10891/5649/81831	4
GO:0106106	GO:0106106	cold-induced thermogenesis	6/220	143/18670	0.007019413955689	0.117721362498718	0.103225893347238	10891/89/51316/3397/11096/57561	6
GO:0120161	GO:0120161	regulation of cold-induced thermogenesis	6/220	143/18670	0.007019413955689	0.117721362498718	0.103225893347238	10891/89/51316/3397/11096/57561	6
GO:0014870	GO:0014870	response to muscle inactivity	2/220	11/18670	0.007088126730215	0.117721362498718	0.103225893347238	89/6331	2
GO:0060837	GO:0060837	blood vessel endothelial cell differentiation	2/220	11/18670	0.007088126730215	0.117721362498718	0.103225893347238	23462/8829	2
GO:0061314	GO:0061314	Notch signaling involved in heart development	2/220	11/18670	0.007088126730215	0.117721362498718	0.103225893347238	23462/6615	2
GO:0086016	GO:0086016	AV node cell action potential	2/220	11/18670	0.007088126730215	0.117721362498718	0.103225893347238	8913/6331	2
GO:0086027	GO:0086027	AV node cell to bundle of His cell signaling	2/220	11/18670	0.007088126730215	0.117721362498718	0.103225893347238	8913/6331	2
GO:0090193	GO:0090193	positive regulation of glomerulus development	2/220	11/18670	0.007088126730215	0.117721362498718	0.103225893347238	9241/8710	2
GO:1902946	GO:1902946	protein localization to early endosome	2/220	11/18670	0.007088126730215	0.117721362498718	0.103225893347238	57554/8829	2
GO:0070884	GO:0070884	regulation of calcineurin-NFAT signaling cascade	3/220	34/18670	0.007379802119817	0.120699098629704	0.105836969754689	89/58529/11123	3
GO:0106056	GO:0106056	regulation of calcineurin-mediated signaling	3/220	34/18670	0.007379802119817	0.120699098629704	0.105836969754689	89/58529/11123	3
GO:2000273	GO:2000273	positive regulation of signaling receptor activity	3/220	34/18670	0.007379802119817	0.120699098629704	0.105836969754689	152/5649/8829	3
GO:0032091	GO:0032091	negative regulation of protein binding	5/220	103/18670	0.007472480821672	0.121597642461747	0.106624872543151	56155/9241/3676/3397/4133	5
GO:1901888	GO:1901888	regulation of cell junction assembly	7/220	192/18670	0.007830228050465	0.126778868234164	0.111168114718056	6585/4916/23767/6615/8829/10611/8321	7
GO:0090287	GO:0090287	regulation of cellular response to growth factor stimulus	9/220	292/18670	0.007964384929108	0.127644035531585	0.111926750748726	4916/8516/9241/4756/4091/56975/26036/8321/2022	9
GO:0035909	GO:0035909	aorta morphogenesis	3/220	35/18670	0.008002512469702	0.127644035531585	0.111926750748726	23462/6899/2022	3
GO:0071312	GO:0071312	cellular response to alkaloid	3/220	35/18670	0.008002512469702	0.127644035531585	0.111926750748726	6261/10891/6546	3
GO:0046365	GO:0046365	monosaccharide catabolic process	4/220	67/18670	0.008058443802254	0.127902984881093	0.112153814701837	89/5208/2530/283209	4
GO:0051146	GO:0051146	striated muscle cell differentiation	9/220	293/18670	0.008135200563795	0.128488314787005	0.112667070759686	6261/5999/50937/6899/56603/58529/6546/9734/10611	9
GO:0051963	GO:0051963	regulation of synapse assembly	5/220	106/18670	0.008410029639491	0.130740366785793	0.11464181922084	6585/4916/23767/10611/8321	5
GO:0014889	GO:0014889	muscle atrophy	2/220	12/18670	0.008440098166184	0.130740366785793	0.11464181922084	10891/89	2
GO:0060394	GO:0060394	negative regulation of pathway-restricted SMAD protein phosphorylation	2/220	12/18670	0.008440098166184	0.130740366785793	0.11464181922084	9241/4091	2
GO:0086067	GO:0086067	AV node cell to bundle of His cell communication	2/220	12/18670	0.008440098166184	0.130740366785793	0.11464181922084	8913/6331	2
GO:0007178	GO:0007178	transmembrane receptor protein serine/threonine kinase signaling pathway	10/220	349/18670	0.008630866769268	0.132167234938634	0.115892991791726	8516/4093/9241/4756/4091/2530/3397/26036/8321/2022	10
GO:0006007	GO:0006007	glucose catabolic process	3/220	36/18670	0.008655272058365	0.132167234938634	0.115892991791726	89/5208/283209	3
GO:2000310	GO:2000310	regulation of NMDA receptor activity	3/220	36/18670	0.008655272058365	0.132167234938634	0.115892991791726	57554/10891/5649	3
GO:0006090	GO:0006090	pyruvate metabolic process	6/220	150/18670	0.008786187389387	0.133533470606627	0.117090997781106	51085/10891/89/348995/5208/283209	6
GO:0001667	GO:0001667	ameboidal-type cell migration	12/220	462/18670	0.008888618877082	0.134456009492767	0.11789994102342	6899/10769/6546/161742/9734/7481/3676/3397/11221/8829/4223/2113	12
GO:0032526	GO:0032526	response to retinoic acid	5/220	108/18670	0.009078506600879	0.135691453803032	0.118983260481341	1620/4916/6899/56603/7481	5
GO:0016052	GO:0016052	carbohydrate catabolic process	7/220	198/18670	0.009190930140075	0.135691453803032	0.118983260481341	51085/10891/89/348995/5208/2530/283209	7
GO:0030098	GO:0030098	lymphocyte differentiation	10/220	353/18670	0.009305529705122	0.135691453803032	0.118983260481341	9935/56603/9734/9655/3676/11221/286410/3575/57580/6304	10
GO:0007099	GO:0007099	centriole replication	3/220	37/18670	0.009338380481927	0.135691453803032	0.118983260481341	10769/79959/6491	3
GO:0034405	GO:0034405	response to fluid shear stress	3/220	37/18670	0.009338380481927	0.135691453803032	0.118983260481341	4091/9655/2113	3
GO:0086010	GO:0086010	membrane depolarization during action potential	3/220	37/18670	0.009338380481927	0.135691453803032	0.118983260481341	8913/6546/6331	3
GO:0090050	GO:0090050	positive regulation of cell migration involved in sprouting angiogenesis	3/220	37/18670	0.009338380481927	0.135691453803032	0.118983260481341	10769/9734/8829	3
GO:1905314	GO:1905314	semi-lunar valve development	3/220	37/18670	0.009338380481927	0.135691453803032	0.118983260481341	23462/6615/4091	3
GO:0071868	GO:0071868	cellular response to monoamine stimulus	5/220	109/18670	0.009426116982873	0.135691453803032	0.118983260481341	1132/5999/111/3397/3363	5
GO:0071870	GO:0071870	cellular response to catecholamine stimulus	5/220	109/18670	0.009426116982873	0.135691453803032	0.118983260481341	1132/5999/111/3397/3363	5
GO:0007179	GO:0007179	transforming growth factor beta receptor signaling pathway	7/220	199/18670	0.009433546136524	0.135691453803032	0.118983260481341	8516/4093/4091/2530/3397/26036/2022	7
GO:0071560	GO:0071560	cellular response to transforming growth factor beta stimulus	8/220	249/18670	0.00955735346839	0.136119347127683	0.119358465709661	10891/8516/4093/4091/2530/3397/26036/2022	8
GO:0001886	GO:0001886	endothelial cell morphogenesis	2/220	13/18670	0.009897743628288	0.136119347127683	0.119358465709661	1286/3397	2
GO:0006012	GO:0006012	galactose metabolic process	2/220	13/18670	0.009897743628288	0.136119347127683	0.119358465709661	10891/283209	2
GO:0032530	GO:0032530	regulation of microvillus organization	2/220	13/18670	0.009897743628288	0.136119347127683	0.119358465709661	5420/5205	2
GO:0042711	GO:0042711	maternal behavior	2/220	13/18670	0.009897743628288	0.136119347127683	0.119358465709661	1620/8997	2
GO:0045820	GO:0045820	negative regulation of glycolytic process	2/220	13/18670	0.009897743628288	0.136119347127683	0.119358465709661	10891/89	2
GO:0048715	GO:0048715	negative regulation of oligodendrocyte differentiation	2/220	13/18670	0.009897743628288	0.136119347127683	0.119358465709661	1746/11221	2
GO:0060746	GO:0060746	parental behavior	2/220	13/18670	0.009897743628288	0.136119347127683	0.119358465709661	1620/8997	2
GO:0009132	GO:0009132	nucleoside diphosphate metabolic process	6/220	154/18670	0.009928009489449	0.136119347127683	0.119358465709661	51085/10891/89/348995/5208/283209	6
GO:0010770	GO:0010770	positive regulation of cell morphogenesis involved in differentiation	6/220	154/18670	0.009928009489449	0.136119347127683	0.119358465709661	4916/4804/5649/8997/8829/57580	6
GO:1990845	GO:1990845	adaptive thermogenesis	6/220	154/18670	0.009928009489449	0.136119347127683	0.119358465709661	10891/89/51316/3397/11096/57561	6
GO:0007223	GO:0007223	Wnt signaling pathway. calcium modulating pathway	3/220	38/18670	0.010052113589775	0.136657848043264	0.119830659004907	815/7481/5534	3
GO:0015804	GO:0015804	neutral amino acid transport	3/220	38/18670	0.010052113589775	0.136657848043264	0.119830659004907	5999/54407/124935	3
GO:0010977	GO:0010977	negative regulation of neuron projection development	6/220	155/18670	0.010229215890654	0.138481233612131	0.121429524327799	4804/10769/3397/8829/152559/4133	6
GO:0014902	GO:0014902	myotube differentiation	5/220	112/18670	0.010523758540049	0.141457413374636	0.124039236008208	6261/50937/6899/56603/9734	5
GO:0043535	GO:0043535	regulation of blood vessel endothelial cell migration	6/220	156/18670	0.010536865055839	0.141457413374636	0.124039236008208	10769/161742/9734/8829/4223/2113	6
GO:0035637	GO:0035637	multicellular organismal signaling	7/220	204/18670	0.010717492126254	0.143285309671333	0.125642056636237	1180/6261/4916/8913/6546/6331/23114	7
GO:0022409	GO:0022409	positive regulation of cell-cell adhesion	8/220	255/18670	0.010927542512174	0.1454898428687	0.127575137462704	1991/5420/9655/3676/11221/2113/3575/4651	8
GO:0090596	GO:0090596	sensory organ morphogenesis	8/220	256/18670	0.011169338666199	0.147675964525354	0.129492073829935	54549/50937/8516/6899/9935/56603/9241/5396	8
GO:0050679	GO:0050679	positive regulation of epithelial cell proliferation	7/220	206/18670	0.011265070643658	0.147675964525354	0.129492073829935	5228/6899/9241/6331/3676/3397/8829	7
GO:0030282	GO:0030282	bone mineralization	5/220	114/18670	0.011302272432124	0.147675964525354	0.129492073829935	162466/6546/7481/7071/56975	5
GO:0045446	GO:0045446	endothelial cell differentiation	5/220	114/18670	0.011302272432124	0.147675964525354	0.129492073829935	23462/1286/3397/8829/2022	5
GO:0060998	GO:0060998	regulation of dendritic spine development	4/220	74/18670	0.011353000884541	0.147675964525354	0.129492073829935	5649/8997/10769/10611	4
GO:0014854	GO:0014854	response to inactivity	2/220	14/18670	0.011458408172358	0.147675964525354	0.129492073829935	89/6331	2
GO:0070885	GO:0070885	negative regulation of calcineurin-NFAT signaling cascade	2/220	14/18670	0.011458408172358	0.147675964525354	0.129492073829935	89/58529	2
GO:0106057	GO:0106057	negative regulation of calcineurin-mediated signaling	2/220	14/18670	0.011458408172358	0.147675964525354	0.129492073829935	89/58529	2
GO:0098534	GO:0098534	centriole assembly	3/220	40/18670	0.011572442450947	0.148551432577497	0.130259742245092	10769/79959/6491	3
GO:1900542	GO:1900542	regulation of purine nucleotide metabolic process	5/220	115/18670	0.011705871667103	0.14966793060081	0.131238761714716	51085/10891/89/348995/5208	5
GO:0001707	GO:0001707	mesoderm formation	4/220	75/18670	0.011884503355141	0.151351264072186	0.132714820075712	8516/6615/9241/7481	4
GO:0009896	GO:0009896	positive regulation of catabolic process	11/220	425/18670	0.012304593794921	0.15542765119378	0.136289266491589	51085/89/57520/220441/10769/5208/58476/9655/83737/8975/5305	11
GO:0034765	GO:0034765	regulation of ion transmembrane transport	12/220	483/18670	0.012321623527105	0.15542765119378	0.136289266491589	1180/57554/10891/5999/57214/56479/57520/5649/8913/6546/6331/81831	12
GO:0050873	GO:0050873	brown fat cell differentiation	3/220	41/18670	0.012379477014863	0.15542765119378	0.136289266491589	10891/51316/11221	3
GO:0006855	GO:0006855	drug transmembrane transport	4/220	76/18670	0.012431720567829	0.15542765119378	0.136289266491589	5999/5205/1244/4363	4
GO:0016049	GO:0016049	cell growth	12/220	484/18670	0.012507401932522	0.15542765119378	0.136289266491589	6585/4916/5999/23767/58189/7481/3676/780/83737/8829/10611/4133	12
GO:0006140	GO:0006140	regulation of nucleotide metabolic process	5/220	117/18670	0.012542268563123	0.15542765119378	0.136289266491589	51085/10891/89/348995/5208	5
GO:0007613	GO:0007613	memory	5/220	117/18670	0.012542268563123	0.15542765119378	0.136289266491589	1620/8516/5649/8997/10769	5
GO:0099173	GO:0099173	postsynapse organization	6/220	163/18670	0.012876669471453	0.158913452137345	0.139345847801834	4916/22866/5649/8997/8829/10611	6
GO:0042471	GO:0042471	ear morphogenesis	5/220	118/18670	0.012975267545276	0.158913452137345	0.139345847801834	8516/6899/9935/9241/5396	5
GO:0048332	GO:0048332	mesoderm morphogenesis	4/220	77/18670	0.012994808088361	0.158913452137345	0.139345847801834	8516/6615/9241/7481	4
GO:0034616	GO:0034616	response to laminar fluid shear stress	2/220	15/18670	0.013119484254666	0.158913452137345	0.139345847801834	4091/2113	2
GO:0048712	GO:0048712	negative regulation of astrocyte differentiation	2/220	15/18670	0.013119484254666	0.158913452137345	0.139345847801834	4916/9241	2
GO:0090192	GO:0090192	regulation of glomerulus development	2/220	15/18670	0.013119484254666	0.158913452137345	0.139345847801834	9241/8710	2
GO:0007368	GO:0007368	determination of left/right symmetry	5/220	119/18670	0.01341826535684	0.161923786440971	0.1419855084477	6899/65009/6491/83852/2022	5
GO:0035690	GO:0035690	cellular response to drug	11/220	433/18670	0.013969157896804	0.16684620039675	0.14630180726743	6261/10891/1132/5999/111/6546/687/1244/3397/3363/2113	11
GO:0010824	GO:0010824	regulation of centrosome duplication	3/220	43/18670	0.014088223501052	0.16684620039675	0.14630180726743	10769/79959/6491	3
GO:0034198	GO:0034198	cellular response to amino acid starvation	3/220	43/18670	0.014088223501052	0.16684620039675	0.14630180726743	220441/54407/5610	3
GO:0045332	GO:0045332	phospholipid translocation	3/220	43/18670	0.014088223501052	0.16684620039675	0.14630180726743	5205/286410/4363	3
GO:0043536	GO:0043536	positive regulation of blood vessel endothelial cell migration	4/220	79/18670	0.014169192591993	0.16684620039675	0.14630180726743	10769/9734/8829/2113	4
GO:0045913	GO:0045913	positive regulation of carbohydrate metabolic process	4/220	79/18670	0.014169192591993	0.16684620039675	0.14630180726743	51085/10891/89/5208	4
GO:0050673	GO:0050673	epithelial cell proliferation	11/220	434/18670	0.014188658879177	0.16684620039675	0.14630180726743	4804/5228/6899/58189/9241/687/6331/3676/3397/11221/8829	11
GO:1903578	GO:1903578	regulation of ATP metabolic process	5/220	121/18670	0.014334644002329	0.167949901729102	0.14726960575024	51085/10891/89/348995/5208	5
GO:0030033	GO:0030033	microvillus assembly	2/220	16/18670	0.01487841099182	0.168876159809347	0.148081810228458	5420/5205	2
GO:0033631	GO:0033631	cell-cell adhesion mediated by integrin	2/220	16/18670	0.01487841099182	0.168876159809347	0.148081810228458	5420/3676	2
GO:0035970	GO:0035970	peptidyl-threonine dephosphorylation	2/220	16/18670	0.01487841099182	0.168876159809347	0.148081810228458	1846/11221	2
GO:0061548	GO:0061548	ganglion development	2/220	16/18670	0.01487841099182	0.168876159809347	0.148081810228458	5999/8829	2
GO:0097067	GO:0097067	cellular response to thyroid hormone stimulus	2/220	16/18670	0.01487841099182	0.168876159809347	0.148081810228458	10891/687	2
GO:0006814	GO:0006814	sodium ion transport	7/220	218/18670	0.014984568476748	0.168876159809347	0.148081810228458	9498/57520/6546/6331/81831/6558/54407	7
GO:0050807	GO:0050807	regulation of synapse organization	7/220	218/18670	0.014984568476748	0.168876159809347	0.148081810228458	6585/4916/23767/5649/8997/10611/8321	7
GO:0010463	GO:0010463	mesenchymal cell proliferation	3/220	44/18670	0.014990248822307	0.168876159809347	0.148081810228458	6899/7481/5396	3
GO:0034204	GO:0034204	lipid translocation	3/220	44/18670	0.014990248822307	0.168876159809347	0.148081810228458	5205/286410/4363	3
GO:0061001	GO:0061001	regulation of dendritic spine morphogenesis	3/220	44/18670	0.014990248822307	0.168876159809347	0.148081810228458	5649/8997/10611	3
GO:0061756	GO:0061756	leukocyte adhesion to vascular endothelial cell	3/220	44/18670	0.014990248822307	0.168876159809347	0.148081810228458	1991/3676/2113	3
GO:0051100	GO:0051100	negative regulation of binding	6/220	169/18670	0.01515401397375	0.170126247468366	0.149177969945145	56155/23462/9241/3676/3397/4133	6
GO:0045165	GO:0045165	cell fate commitment	8/220	271/18670	0.015288863358992	0.171044158828718	0.14998285546613	4916/50937/1746/6899/56603/7481/5396/8829	8
GO:0048762	GO:0048762	mesenchymal cell differentiation	7/220	220/18670	0.015680391730427	0.174516433927193	0.153027576418892	23462/6899/6615/9241/7481/8829/2022	7
GO:0045765	GO:0045765	regulation of angiogenesis	10/220	383/18670	0.015730749490261	0.174516433927193	0.153027576418892	4804/5228/10769/161742/9734/3397/8829/4223/2113/2022	10
GO:0014013	GO:0014013	regulation of gliogenesis	5/220	124/18670	0.015786578991411	0.174516433927193	0.153027576418892	4916/1746/9241/11221/23405	5
GO:0061448	GO:0061448	connective tissue development	8/220	273/18670	0.015911577880591	0.174516433927193	0.153027576418892	10891/1746/6615/9241/7481/8710/5396/57561	8
GO:0048483	GO:0048483	autonomic nervous system development	3/220	45/18670	0.015924218365796	0.174516433927193	0.153027576418892	6899/89797/8829	3
GO:0048701	GO:0048701	embryonic cranial skeleton morphogenesis	3/220	45/18670	0.015924218365796	0.174516433927193	0.153027576418892	1746/6899/5396	3
GO:0051271	GO:0051271	negative regulation of cellular component movement	10/220	384/18670	0.015990496094244	0.174648740392044	0.153143591496699	10891/9241/65009/161742/7481/11221/647135/8829/4223/2022	10
GO:0060415	GO:0060415	muscle tissue morphogenesis	4/220	82/18670	0.016053412390031	0.174743563245535	0.153226738459608	6899/9241/8321/2022	4
GO:0002693	GO:0002693	positive regulation of cellular extravasation	2/220	17/18670	0.0167326734314	0.174985064402085	0.153438502680648	1991/3676	2
GO:0003184	GO:0003184	pulmonary valve morphogenesis	2/220	17/18670	0.0167326734314	0.174985064402085	0.153438502680648	23462/4091	2
GO:0006089	GO:0006089	lactate metabolic process	2/220	17/18670	0.0167326734314	0.174985064402085	0.153438502680648	89/5208	2
GO:0006895	GO:0006895	Golgi to endosome transport	2/220	17/18670	0.0167326734314	0.174985064402085	0.153438502680648	23033/9980	2
GO:0007379	GO:0007379	segment specification	2/220	17/18670	0.0167326734314	0.174985064402085	0.153438502680648	9935/4223	2
GO:0010715	GO:0010715	regulation of extracellular matrix disassembly	2/220	17/18670	0.0167326734314	0.174985064402085	0.153438502680648	780/2113	2
GO:0015732	GO:0015732	prostaglandin transport	2/220	17/18670	0.0167326734314	0.174985064402085	0.153438502680648	6578/1244	2
GO:0070166	GO:0070166	enamel mineralization	2/220	17/18670	0.0167326734314	0.174985064402085	0.153438502680648	6899/56975	2
GO:0048706	GO:0048706	embryonic skeletal system development	5/220	126/18670	0.016807173360183	0.174985064402085	0.153438502680648	1746/6899/9241/7481/5396	5
GO:0001659	GO:0001659	temperature homeostasis	6/220	173/18670	0.016819042833953	0.174985064402085	0.153438502680648	10891/89/51316/3397/11096/57561	6
GO:0055002	GO:0055002	striated muscle cell development	6/220	173/18670	0.016819042833953	0.174985064402085	0.153438502680648	6261/5999/58529/6546/9734/10611	6
GO:0007411	GO:0007411	axon guidance	8/220	276/18670	0.016879815074609	0.174985064402085	0.153438502680648	6585/23767/9241/5649/4756/65249/8829/23114	8
GO:0045981	GO:0045981	positive regulation of nucleotide metabolic process	3/220	46/18670	0.016890240542846	0.174985064402085	0.153438502680648	51085/10891/5208	3
GO:1900544	GO:1900544	positive regulation of purine nucleotide metabolic process	3/220	46/18670	0.016890240542846	0.174985064402085	0.153438502680648	51085/10891/5208	3
GO:1990928	GO:1990928	response to amino acid starvation	3/220	46/18670	0.016890240542846	0.174985064402085	0.153438502680648	220441/54407/5610	3
GO:0097485	GO:0097485	neuron projection guidance	8/220	277/18670	0.017211809631566	0.177745034079827	0.155858627028082	6585/23767/9241/5649/4756/65249/8829/23114	8
GO:0030336	GO:0030336	negative regulation of cell migration	9/220	334/18670	0.017855708436717	0.182393805031437	0.15993497752438	10891/9241/65009/161742/7481/11221/647135/4223/2022	9
GO:0009855	GO:0009855	determination of bilateral symmetry	5/220	128/18670	0.017870691854423	0.182393805031437	0.15993497752438	6899/65009/6491/83852/2022	5
GO:0061383	GO:0061383	trabecula morphogenesis	3/220	47/18670	0.017888405459322	0.182393805031437	0.15993497752438	23462/9241/2022	3
GO:0061614	GO:0061614	pri-miRNA transcription by RNA polymerase II	3/220	47/18670	0.017888405459322	0.182393805031437	0.15993497752438	4804/4091/2113	3
GO:0002028	GO:0002028	regulation of sodium ion transport	4/220	85/18670	0.018087936559012	0.183268338343192	0.160701826297209	57520/6546/6331/81831	4
GO:0009798	GO:0009798	axis specification	4/220	85/18670	0.018087936559012	0.183268338343192	0.160701826297209	4091/6491/80055/83852	4
GO:0050803	GO:0050803	regulation of synapse structure or activity	7/220	227/18670	0.018296771540244	0.184803128221519	0.162047631790178	6585/4916/23767/5649/8997/10611/8321	7
GO:0009799	GO:0009799	specification of symmetry	5/220	129/18670	0.018418757427477	0.185453863847912	0.162618239918911	6899/65009/6491/83852/2022	5
GO:0010976	GO:0010976	positive regulation of neuron projection development	8/220	281/18670	0.018586941008334	0.186564248999534	0.163591899217469	57554/4916/4804/65009/5649/8997/8829/8321	8
GO:1900543	GO:1900543	negative regulation of purine nucleotide metabolic process	2/220	18/18670	0.018679801833172	0.186914041945594	0.163898620857255	10891/89	2
GO:0043405	GO:0043405	regulation of MAP kinase activity	9/220	337/18670	0.018802998524525	0.187564276303467	0.164468789440526	389432/4916/1991/5999/1846/161742/11221/5610/152559	9
GO:0043500	GO:0043500	muscle adaptation	5/220	130/18670	0.018977802402502	0.188723701669323	0.165485450449366	10891/89/5999/58529/6331	5
GO:0051056	GO:0051056	regulation of small GTPase mediated signal transduction	9/220	338/18670	0.019126737080748	0.189619528843601	0.166270971092236	55789/50937/5649/8997/8829/1124/57580/23365/9855	9
GO:1904018	GO:1904018	positive regulation of vasculature development	7/220	230/18670	0.019506934448035	0.190846660174075	0.167347001178483	5228/10769/9734/8710/8829/2113/2022	7
GO:0045844	GO:0045844	positive regulation of striated muscle tissue development	4/220	87/18670	0.019529369228537	0.190846660174075	0.167347001178483	89/50937/6899/56603	4
GO:0048636	GO:0048636	positive regulation of muscle organ development	4/220	87/18670	0.019529369228537	0.190846660174075	0.167347001178483	89/50937/6899/56603	4
GO:0008361	GO:0008361	regulation of cell size	6/220	179/18670	0.019546678416339	0.190846660174075	0.167347001178483	4916/6558/8829/3575/9990/4133	6
GO:1903034	GO:1903034	regulation of response to wounding	6/220	179/18670	0.019546678416339	0.190846660174075	0.167347001178483	4916/58189/58529/114897/7056/11221	6
GO:0071715	GO:0071715	icosanoid transport	3/220	49/18670	0.019981435649923	0.193916221879675	0.17003859633606	6578/1244/4363	3
GO:1901571	GO:1901571	fatty acid derivative transport	3/220	49/18670	0.019981435649923	0.193916221879675	0.17003859633606	6578/1244/4363	3
GO:0003158	GO:0003158	endothelium development	5/220	132/18670	0.020129145859394	0.194650109846352	0.170682117948188	23462/1286/3397/8829/2022	5
GO:0048644	GO:0048644	muscle organ morphogenesis	4/220	88/18670	0.020275933938864	0.194650109846352	0.170682117948188	6899/9241/8321/2022	4
GO:1904062	GO:1904062	regulation of cation transmembrane transport	9/220	342/18670	0.020462270053213	0.194650109846352	0.170682117948188	57554/10891/5999/57214/57520/5649/6546/6331/81831	9
GO:0051147	GO:0051147	regulation of muscle cell differentiation	6/220	181/18670	0.020519127117455	0.194650109846352	0.170682117948188	5999/50937/6899/56603/9734/2022	6
GO:0032102	GO:0032102	negative regulation of response to external stimulus	10/220	400/18670	0.020593771538351	0.194650109846352	0.170682117948188	1991/58189/58529/114897/7056/9655/11221/83737/8829/2113	10
GO:0010544	GO:0010544	negative regulation of platelet activation	2/220	19/18670	0.02071737096075	0.194650109846352	0.170682117948188	114897/7056	2
GO:0032288	GO:0032288	myelin assembly	2/220	19/18670	0.02071737096075	0.194650109846352	0.170682117948188	23114/23405	2
GO:0034138	GO:0034138	toll-like receptor 3 signaling pathway	2/220	19/18670	0.02071737096075	0.194650109846352	0.170682117948188	23180/57162	2
GO:0045980	GO:0045980	negative regulation of nucleotide metabolic process	2/220	19/18670	0.02071737096075	0.194650109846352	0.170682117948188	10891/89	2
GO:2000251	GO:2000251	positive regulation of actin cytoskeleton reorganization	2/220	19/18670	0.02071737096075	0.194650109846352	0.170682117948188	4916/8829	2
GO:0001508	GO:0001508	action potential	5/220	133/18670	0.020721597665208	0.194650109846352	0.170682117948188	1180/4916/8913/6546/6331	5
GO:0001706	GO:0001706	endoderm formation	3/220	50/18670	0.021076394432888	0.19513834155967	0.171110231874989	9241/3676/4324	3
GO:0010171	GO:0010171	body morphogenesis	3/220	50/18670	0.021076394432888	0.19513834155967	0.171110231874989	50937/6899/9241	3
GO:0046854	GO:0046854	phosphatidylinositol phosphorylation	3/220	50/18670	0.021076394432888	0.19513834155967	0.171110231874989	285172/9655/5305	3
GO:0070534	GO:0070534	protein K63-linked ubiquitination	3/220	50/18670	0.021076394432888	0.19513834155967	0.171110231874989	220441/57162/83737	3
GO:0097035	GO:0097035	regulation of membrane lipid distribution	3/220	50/18670	0.021076394432888	0.19513834155967	0.171110231874989	5205/286410/4363	3
GO:0022407	GO:0022407	regulation of cell-cell adhesion	10/220	402/18670	0.021230861221434	0.196005257465506	0.171870401201417	1991/5420/114897/9655/3676/11221/57162/2113/3575/4651	10
GO:0045785	GO:0045785	positive regulation of cell adhesion	10/220	403/18670	0.021554749032388	0.198426861092443	0.173993823768211	1991/5420/9655/3676/11221/8829/2113/3575/57580/4651	10
GO:0007498	GO:0007498	mesoderm development	5/220	135/18670	0.021940431611331	0.201401910688631	0.176602544443884	8516/6899/6615/9241/7481	5
GO:0043409	GO:0043409	negative regulation of MAPK cascade	6/220	184/18670	0.022038622599576	0.201728528454075	0.17688894454923	5999/1846/161742/11221/83737/152559	6
GO:0045668	GO:0045668	negative regulation of osteoblast differentiation	3/220	51/18670	0.02220368400072	0.202284578580261	0.177376526155517	9241/4091/3397	3
GO:0048638	GO:0048638	regulation of developmental growth	9/220	347/18670	0.022224935076789	0.202284578580261	0.177376526155517	89/4916/5999/51316/9241/58529/11221/8829/4133	9
GO:0098656	GO:0098656	anion transmembrane transport	8/220	291/18670	0.022366474043499	0.202755217668828	0.177789213702876	1180/5999/9498/6558/54407/9990/124935/4363	8
GO:0007369	GO:0007369	gastrulation	6/220	185/18670	0.022561554733827	0.202755217668828	0.177789213702876	8516/6615/9241/7481/3676/4324	6
GO:1903708	GO:1903708	positive regulation of hemopoiesis	6/220	185/18670	0.022561554733827	0.202755217668828	0.177789213702876	9655/11221/286410/2113/3575/7071	6
GO:0014909	GO:0014909	smooth muscle cell migration	4/220	91/18670	0.022620186727279	0.202755217668828	0.177789213702876	10891/65009/780/8829	4
GO:0015914	GO:0015914	phospholipid transport	4/220	91/18670	0.022620186727279	0.202755217668828	0.177789213702876	5205/51054/286410/4363	4
GO:0043586	GO:0043586	tongue development	2/220	20/18670	0.022842999383546	0.202755217668828	0.177789213702876	6899/56603	2
GO:0043931	GO:0043931	ossification involved in bone maturation	2/220	20/18670	0.022842999383546	0.202755217668828	0.177789213702876	6261/162466	2
GO:0048745	GO:0048745	smooth muscle tissue development	2/220	20/18670	0.022842999383546	0.202755217668828	0.177789213702876	8516/2022	2
GO:0071636	GO:0071636	positive regulation of transforming growth factor beta production	2/220	20/18670	0.022842999383546	0.202755217668828	0.177789213702876	7481/8710	2
GO:2000146	GO:2000146	negative regulation of cell motility	9/220	349/18670	0.022959667811234	0.2032309057357	0.178206328529066	10891/9241/65009/161742/7481/11221/647135/4223/2022	9
GO:0031644	GO:0031644	regulation of nervous system process	5/220	137/18670	0.023204978906343	0.204555944366218	0.179368210225401	5999/4884/152/5649/23405	5
GO:0003179	GO:0003179	heart valve morphogenesis	3/220	52/18670	0.02336331084009	0.204555944366218	0.179368210225401	23462/6615/4091	3
GO:0030514	GO:0030514	negative regulation of BMP signaling pathway	3/220	52/18670	0.02336331084009	0.204555944366218	0.179368210225401	9241/4091/8321	3
GO:0035176	GO:0035176	social behavior	3/220	52/18670	0.02336331084009	0.204555944366218	0.179368210225401	1620/6899/8997	3
GO:0030217	GO:0030217	T cell differentiation	7/220	240/18670	0.023944268180502	0.209074341673649	0.183330240469167	9935/56603/9655/11221/3575/57580/6304	7
GO:0031345	GO:0031345	negative regulation of cell projection organization	6/220	188/18670	0.024180376619136	0.20971049646538	0.183888063155634	4804/10769/3397/8829/152559/4133	6
GO:0048704	GO:0048704	embryonic skeletal system morphogenesis	4/220	93/18670	0.024271030577362	0.20971049646538	0.183888063155634	1746/6899/9241/5396	4
GO:0051668	GO:0051668	localization within membrane	4/220	93/18670	0.024271030577362	0.20971049646538	0.183888063155634	57554/5649/23180/3676	4
GO:0090092	GO:0090092	regulation of transmembrane receptor protein serine/threonine kinase signaling pathway	7/220	241/18670	0.024423177672832	0.20971049646538	0.183888063155634	8516/9241/4756/4091/26036/8321/2022	7
GO:0060563	GO:0060563	neuroepithelial cell differentiation	3/220	53/18670	0.024555266217149	0.20971049646538	0.183888063155634	1747/7481/56975	3
GO:0031589	GO:0031589	cell-substrate adhesion	9/220	354/18670	0.024872415464048	0.20971049646538	0.183888063155634	89/8516/4091/3676/780/3397/8829/57580/1955	9
GO:0003177	GO:0003177	pulmonary valve development	2/220	21/18670	0.025054348788878	0.20971049646538	0.183888063155634	23462/4091	2
GO:0031290	GO:0031290	retinal ganglion cell axon guidance	2/220	21/18670	0.025054348788878	0.20971049646538	0.183888063155634	6585/8829	2
GO:0032682	GO:0032682	negative regulation of chemokine production	2/220	21/18670	0.025054348788878	0.20971049646538	0.183888063155634	1991/9655	2
GO:0060972	GO:0060972	left/right pattern formation	2/220	21/18670	0.025054348788878	0.20971049646538	0.183888063155634	6615/83852	2
GO:0061003	GO:0061003	positive regulation of dendritic spine morphogenesis	2/220	21/18670	0.025054348788878	0.20971049646538	0.183888063155634	5649/8997	2
GO:2001014	GO:2001014	regulation of skeletal muscle cell differentiation	2/220	21/18670	0.025054348788878	0.20971049646538	0.183888063155634	6899/56603	2
GO:0045621	GO:0045621	positive regulation of lymphocyte differentiation	4/220	94/18670	0.025123093401791	0.20971049646538	0.183888063155634	9655/11221/286410/3575	4
GO:0070167	GO:0070167	regulation of biomineral tissue development	4/220	94/18670	0.025123093401791	0.20971049646538	0.183888063155634	23462/162466/6546/56975	4
GO:0110149	GO:0110149	regulation of biomineralization	4/220	94/18670	0.025123093401791	0.20971049646538	0.183888063155634	23462/162466/6546/56975	4
GO:0035023	GO:0035023	regulation of Rho protein signal transduction	5/220	140/18670	0.025188690916233	0.20971049646538	0.183888063155634	8997/8829/57580/23365/9855	5
GO:0035725	GO:0035725	sodium ion transmembrane transport	5/220	140/18670	0.025188690916233	0.20971049646538	0.183888063155634	57520/6546/6331/81831/6558	5
GO:0072073	GO:0072073	kidney epithelium development	5/220	140/18670	0.025188690916233	0.20971049646538	0.183888063155634	5228/5420/9241/7481/4091	5
GO:0051703	GO:0051703	intraspecies interaction between organisms	3/220	54/18670	0.025779526653487	0.214076378550347	0.187716357943459	1620/6899/8997	3
GO:0001837	GO:0001837	epithelial to mesenchymal transition	5/220	141/18670	0.025873354073748	0.214303205207241	0.187915254590557	23462/6615/9241/7481/2022	5
GO:0048839	GO:0048839	inner ear development	6/220	192/18670	0.026457378171368	0.218578647354228	0.191664245646296	4916/8516/6899/9935/5205/5396	6
GO:0043113	GO:0043113	receptor clustering	3/220	55/18670	0.027036054391704	0.22252241233781	0.195122400181215	57554/5649/3676	3
GO:0044344	GO:0044344	cellular response to fibroblast growth factor stimulus	5/220	143/18670	0.027278179442817	0.22252241233781	0.195122400181215	23767/6899/9241/161742/56975	5
GO:0009235	GO:0009235	cobalamin metabolic process	2/220	22/18670	0.027349123304088	0.22252241233781	0.195122400181215	4552/4363	2
GO:0021854	GO:0021854	hypothalamus development	2/220	22/18670	0.027349123304088	0.22252241233781	0.195122400181215	8829/2113	2
GO:0043496	GO:0043496	regulation of protein homodimerization activity	2/220	22/18670	0.027349123304088	0.22252241233781	0.195122400181215	3676/3397	2
GO:0046058	GO:0046058	cAMP metabolic process	2/220	22/18670	0.027349123304088	0.22252241233781	0.195122400181215	111/27115	2
GO:0001657	GO:0001657	ureteric bud development	4/220	97/18670	0.027786673251953	0.224382609568402	0.196753544409027	5228/9241/7481/4091	4
GO:0010771	GO:0010771	negative regulation of cell morphogenesis involved in differentiation	4/220	97/18670	0.027786673251953	0.224382609568402	0.196753544409027	4804/3397/8829/4133	4
GO:0030316	GO:0030316	osteoclast differentiation	4/220	97/18670	0.027786673251953	0.224382609568402	0.196753544409027	9935/7071/56975/9855	4
GO:1902107	GO:1902107	positive regulation of leukocyte differentiation	5/220	144/18670	0.027998455302315	0.224685330224003	0.197018989944534	9655/11221/286410/3575/7071	5
GO:0046034	GO:0046034	ATP metabolic process	8/220	304/18670	0.028052307560814	0.224685330224003	0.197018989944534	51085/10891/89/348995/5208/523/283209/56975	8
GO:0031331	GO:0031331	positive regulation of cellular catabolic process	9/220	362/18670	0.02816468150432	0.224685330224003	0.197018989944534	51085/220441/10769/5208/58476/9655/83737/8975/5305	9
GO:0070936	GO:0070936	protein K48-linked ubiquitination	3/220	56/18670	0.028324797850798	0.224685330224003	0.197018989944534	220441/57162/83737	3
GO:0086065	GO:0086065	cell communication involved in cardiac conduction	3/220	56/18670	0.028324797850798	0.224685330224003	0.197018989944534	8913/6546/6331	3
GO:0021537	GO:0021537	telencephalon development	7/220	249/18670	0.028493370242917	0.224685330224003	0.197018989944534	50937/1746/5649/6546/6331/54407/200933	7
GO:0006936	GO:0006936	muscle contraction	9/220	363/18670	0.028596774278185	0.224685330224003	0.197018989944534	1180/6261/89/152/8913/6546/6331/3363/23336	9
GO:0042472	GO:0042472	inner ear morphogenesis	4/220	98/18670	0.028710533475567	0.224685330224003	0.197018989944534	8516/6899/9935/5396	4
GO:0072163	GO:0072163	mesonephric epithelium development	4/220	98/18670	0.028710533475567	0.224685330224003	0.197018989944534	5228/9241/7481/4091	4
GO:0072164	GO:0072164	mesonephric tubule development	4/220	98/18670	0.028710533475567	0.224685330224003	0.197018989944534	5228/9241/7481/4091	4
GO:0099175	GO:0099175	regulation of postsynapse organization	4/220	98/18670	0.028710533475567	0.224685330224003	0.197018989944534	4916/5649/8997/10611	4
GO:0007605	GO:0007605	sensory perception of sound	5/220	145/18670	0.028730712617098	0.224685330224003	0.197018989944534	57214/6899/5205/80055/89797	5
GO:0071901	GO:0071901	negative regulation of protein serine/threonine kinase activity	5/220	145/18670	0.028730712617098	0.224685330224003	0.197018989944534	5999/1846/161742/11221/152559	5
GO:0001763	GO:0001763	morphogenesis of a branching structure	6/220	196/18670	0.028872640304479	0.225248540099346	0.197512849693438	5228/1746/9241/780/8829/2022	6
GO:0019693	GO:0019693	ribose phosphate metabolic process	10/220	424/18670	0.029217072399494	0.227385041717799	0.199386275922302	51085/10891/89/111/27115/348995/5208/283209/5631/6785	10
GO:0009749	GO:0009749	response to glucose	6/220	197/18670	0.029498390627884	0.227492094454958	0.199480146857822	51085/387597/10891/111/6546/5208	6
GO:0048871	GO:0048871	multicellular organismal homeostasis	11/220	486/18670	0.029613272853405	0.227492094454958	0.199480146857822	51085/387597/10891/89/111/56603/51316/58476/3397/11096/57561	11
GO:0014888	GO:0014888	striated muscle adaptation	3/220	57/18670	0.029645692071545	0.227492094454958	0.199480146857822	10891/89/58529	3
GO:0001708	GO:0001708	cell fate specification	4/220	99/18670	0.029652484046283	0.227492094454958	0.199480146857822	4916/50937/6899/8829	4
GO:0045821	GO:0045821	positive regulation of glycolytic process	2/220	23/18670	0.029725068828534	0.227492094454958	0.199480146857822	51085/5208	2
GO:0070977	GO:0070977	bone maturation	2/220	23/18670	0.029725068828534	0.227492094454958	0.199480146857822	6261/162466	2
GO:0072337	GO:0072337	modified amino acid transport	2/220	23/18670	0.029725068828534	0.227492094454958	0.199480146857822	54407/4363	2
GO:0007215	GO:0007215	glutamate receptor signaling pathway	4/220	100/18670	0.030612572339088	0.233368298473015	0.204632792022468	57554/10891/5649/81831	4
GO:0006109	GO:0006109	regulation of carbohydrate metabolic process	6/220	199/18670	0.030776505067556	0.233368298473015	0.204632792022468	51085/10891/89/114897/348995/5208	6
GO:0010676	GO:0010676	positive regulation of cellular carbohydrate metabolic process	3/220	58/18670	0.030998659152067	0.233368298473015	0.204632792022468	10891/89/5208	3
GO:0046605	GO:0046605	regulation of centrosome cycle	3/220	58/18670	0.030998659152067	0.233368298473015	0.204632792022468	10769/79959/6491	3
GO:0060997	GO:0060997	dendritic spine morphogenesis	3/220	58/18670	0.030998659152067	0.233368298473015	0.204632792022468	5649/8997/10611	3
GO:0035148	GO:0035148	tube formation	5/220	148/18670	0.030999885706533	0.233368298473015	0.204632792022468	5420/9241/6491/23405/8321	5
GO:0061041	GO:0061041	regulation of wound healing	5/220	148/18670	0.030999885706533	0.233368298473015	0.204632792022468	58189/58529/114897/7056/11221	5
GO:0002027	GO:0002027	regulation of heart rate	4/220	101/18670	0.031590841275579	0.237262682027775	0.208047645647537	5999/8913/6546/6331	4
GO:0003181	GO:0003181	atrioventricular valve morphogenesis	2/220	24/18670	0.032179972375316	0.238655131006617	0.209268637205319	23462/4091	2
GO:0032528	GO:0032528	microvillus organization	2/220	24/18670	0.032179972375316	0.238655131006617	0.209268637205319	5420/5205	2
GO:0034505	GO:0034505	tooth mineralization	2/220	24/18670	0.032179972375316	0.238655131006617	0.209268637205319	6899/56975	2
GO:0036010	GO:0036010	protein localization to endosome	2/220	24/18670	0.032179972375316	0.238655131006617	0.209268637205319	57554/8829	2
GO:0001885	GO:0001885	endothelial cell development	3/220	59/18670	0.032383608673766	0.238655131006617	0.209268637205319	1286/3397/2022	3
GO:0035567	GO:0035567	non-canonical Wnt signaling pathway	5/220	150/18670	0.032573481710877	0.238655131006617	0.209268637205319	815/7481/22881/5534/8321	5
GO:0048754	GO:0048754	branching morphogenesis of an epithelial tube	5/220	150/18670	0.032573481710877	0.238655131006617	0.209268637205319	5228/9241/780/8829/2022	5
GO:0071774	GO:0071774	response to fibroblast growth factor	5/220	150/18670	0.032573481710877	0.238655131006617	0.209268637205319	23767/6899/9241/161742/56975	5
GO:0001823	GO:0001823	mesonephros development	4/220	102/18670	0.032587329359699	0.238655131006617	0.209268637205319	5228/9241/7481/4091	4
GO:0006163	GO:0006163	purine nucleotide metabolic process	10/220	432/18670	0.032591017269681	0.238655131006617	0.209268637205319	51085/10891/89/111/27115/348995/5208/283209/5631/6785	10
GO:0051090	GO:0051090	regulation of DNA-binding transcription factor activity	10/220	432/18670	0.032591017269681	0.238655131006617	0.209268637205319	815/10891/5649/9969/3397/57162/83737/5610/8321/5927	10
GO:0009746	GO:0009746	response to hexose	6/220	202/18670	0.032760802374037	0.239354433671539	0.209881832132513	51085/387597/10891/111/6546/5208	6
GO:0051098	GO:0051098	regulation of binding	9/220	373/18670	0.033176790593116	0.241845292513622	0.212065982262263	56155/50937/23462/9241/10769/3676/3397/8829/4133	9
GO:0007266	GO:0007266	Rho protein signal transduction	6/220	203/18670	0.033440286066207	0.242668021858829	0.212787405883595	4804/8997/8829/57580/23365/9855	6
GO:0030278	GO:0030278	regulation of ossification	6/220	203/18670	0.033440286066207	0.242668021858829	0.212787405883595	162466/9241/6546/4091/3397/56975	6
GO:0007229	GO:0007229	integrin-mediated signaling pathway	4/220	103/18670	0.033602070714771	0.243294094029194	0.21333638745936	8516/3676/2530/8829	4
GO:0033013	GO:0033013	tetrapyrrole metabolic process	3/220	60/18670	0.033800438117799	0.244181640393606	0.214114646939279	200205/4552/4363	3
GO:0045766	GO:0045766	positive regulation of angiogenesis	6/220	204/18670	0.034128855579539	0.246002623439095	0.21571140557043	5228/10769/9734/8829/2113/2022	6
GO:0010923	GO:0010923	negative regulation of phosphatase activity	4/220	104/18670	0.03463509512179	0.246345755734871	0.216012286710573	80034/58529/161742/4249	4
GO:0014812	GO:0014812	muscle cell migration	4/220	104/18670	0.03463509512179	0.246345755734871	0.216012286710573	10891/65009/780/8829	4
GO:0002053	GO:0002053	positive regulation of mesenchymal cell proliferation	2/220	25/18670	0.034711661422604	0.246345755734871	0.216012286710573	6899/5396	2
GO:0050901	GO:0050901	leukocyte tethering or rolling	2/220	25/18670	0.034711661422604	0.246345755734871	0.216012286710573	1991/3676	2
GO:0050927	GO:0050927	positive regulation of positive chemotaxis	2/220	25/18670	0.034711661422604	0.246345755734871	0.216012286710573	4916/5228	2
GO:0051953	GO:0051953	negative regulation of amine transport	2/220	25/18670	0.034711661422604	0.246345755734871	0.216012286710573	5999/152	2
GO:0097186	GO:0097186	amelogenesis	2/220	25/18670	0.034711661422604	0.246345755734871	0.216012286710573	6899/56975	2
GO:0003170	GO:0003170	heart valve development	3/220	61/18670	0.035249033272283	0.249062248252838	0.2183942874026	23462/6615/4091	3
GO:0032233	GO:0032233	positive regulation of actin filament bundle assembly	3/220	61/18670	0.035249033272283	0.249062248252838	0.2183942874026	7481/3397/8829	3
GO:0055017	GO:0055017	cardiac muscle tissue growth	4/220	105/18670	0.035686428058904	0.251601031084876	0.2206204604632	5999/9241/65009/10611	4
GO:0055067	GO:0055067	monovalent inorganic cation homeostasis	5/220	154/18670	0.035868184953207	0.252330331701385	0.221259959582644	9498/6546/523/6558/9990	5
GO:0034284	GO:0034284	response to monosaccharide	6/220	207/18670	0.036249421084257	0.254456720552234	0.223124518266587	51085/387597/10891/111/6546/5208	6
GO:0010830	GO:0010830	regulation of myotube differentiation	3/220	62/18670	0.036729268630385	0.254742810487814	0.223375380884476	6899/56603/9734	3
GO:0060393	GO:0060393	regulation of pathway-restricted SMAD protein phosphorylation	3/220	62/18670	0.036729268630385	0.254742810487814	0.223375380884476	9241/4091/2022	3
GO:1902305	GO:1902305	regulation of sodium ion transmembrane transport	3/220	62/18670	0.036729268630385	0.254742810487814	0.223375380884476	57520/6331/81831	3
GO:1905268	GO:1905268	negative regulation of chromatin organization	3/220	62/18670	0.036729268630385	0.254742810487814	0.223375380884476	80312/26036/5927	3
GO:0003171	GO:0003171	atrioventricular valve development	2/220	26/18670	0.037318003274441	0.254742810487814	0.223375380884476	23462/4091	2
GO:0006309	GO:0006309	apoptotic DNA fragmentation	2/220	26/18670	0.037318003274441	0.254742810487814	0.223375380884476	1776/23405	2
GO:0022011	GO:0022011	myelination in peripheral nervous system	2/220	26/18670	0.037318003274441	0.254742810487814	0.223375380884476	4916/23405	2
GO:0032292	GO:0032292	peripheral nervous system axon ensheathment	2/220	26/18670	0.037318003274441	0.254742810487814	0.223375380884476	4916/23405	2
GO:0032967	GO:0032967	positive regulation of collagen biosynthetic process	2/220	26/18670	0.037318003274441	0.254742810487814	0.223375380884476	8710/2022	2
GO:0050926	GO:0050926	regulation of positive chemotaxis	2/220	26/18670	0.037318003274441	0.254742810487814	0.223375380884476	4916/5228	2
GO:0060037	GO:0060037	pharyngeal system development	2/220	26/18670	0.037318003274441	0.254742810487814	0.223375380884476	6899/9241	2
GO:0097066	GO:0097066	response to thyroid hormone	2/220	26/18670	0.037318003274441	0.254742810487814	0.223375380884476	10891/687	2
GO:1900120	GO:1900120	regulation of receptor binding	2/220	26/18670	0.037318003274441	0.254742810487814	0.223375380884476	9241/8829	2
GO:0071229	GO:0071229	cellular response to acid chemical	6/220	209/18670	0.037709170708451	0.256868811887163	0.225239599825263	1620/10891/4916/6899/56603/7481	6
GO:0043502	GO:0043502	regulation of muscle adaptation	4/220	107/18670	0.037844100166479	0.257244073283536	0.225568653890363	10891/89/5999/6331	4
GO:0031646	GO:0031646	positive regulation of nervous system process	3/220	63/18670	0.038241007779491	0.259394793822145	0.227454548210865	5999/5649/23405	3
GO:0001764	GO:0001764	neuron migration	5/220	157/18670	0.03846946999868	0.259850382255235	0.227854038345928	815/4916/5649/8829/200933	5
GO:0043467	GO:0043467	regulation of generation of precursor metabolites and energy	5/220	157/18670	0.03846946999868	0.259850382255235	0.227854038345928	51085/10891/89/348995/5208	5
GO:1901653	GO:1901653	cellular response to peptide	9/220	385/18670	0.039315699211119	0.264053813784911	0.231539885719462	815/4804/111/9734/523/3676/3397/7071/132864	9
GO:0046834	GO:0046834	lipid phosphorylation	3/220	64/18670	0.039784103781594	0.264053813784911	0.231539885719462	285172/9655/5305	3
GO:1903672	GO:1903672	positive regulation of sprouting angiogenesis	3/220	64/18670	0.039784103781594	0.264053813784911	0.231539885719462	10769/9734/8829	3
GO:0006884	GO:0006884	cell volume homeostasis	2/220	27/18670	0.039996904430867	0.264053813784911	0.231539885719462	6558/9990	2
GO:0010714	GO:0010714	positive regulation of collagen metabolic process	2/220	27/18670	0.039996904430867	0.264053813784911	0.231539885719462	8710/2022	2
GO:0015721	GO:0015721	bile acid and bile salt transport	2/220	27/18670	0.039996904430867	0.264053813784911	0.231539885719462	5205/1244	2
GO:0048799	GO:0048799	animal organ maturation	2/220	27/18670	0.039996904430867	0.264053813784911	0.231539885719462	6261/162466	2
GO:0061437	GO:0061437	renal system vasculature development	2/220	27/18670	0.039996904430867	0.264053813784911	0.231539885719462	8710/8829	2
GO:0061440	GO:0061440	kidney vasculature development	2/220	27/18670	0.039996904430867	0.264053813784911	0.231539885719462	8710/8829	2
GO:0021761	GO:0021761	limbic system development	4/220	109/18670	0.040075206375177	0.264053813784911	0.231539885719462	1746/5649/8829/2113	4
GO:0051149	GO:0051149	positive regulation of muscle cell differentiation	4/220	109/18670	0.040075206375177	0.264053813784911	0.231539885719462	50937/6899/56603/2022	4
GO:0072009	GO:0072009	nephron epithelium development	4/220	109/18670	0.040075206375177	0.264053813784911	0.231539885719462	5228/5420/9241/7481	4
GO:0006024	GO:0006024	glycosaminoglycan biosynthetic process	4/220	110/18670	0.041218316436346	0.270297694390042	0.237014934085685	9956/57214/2134/9469	4
GO:0048663	GO:0048663	neuron fate commitment	3/220	65/18670	0.041358399545093	0.270297694390042	0.237014934085685	4916/1746/5396	3
GO:0060389	GO:0060389	pathway-restricted SMAD protein phosphorylation	3/220	65/18670	0.041358399545093	0.270297694390042	0.237014934085685	9241/4091/2022	3
GO:0060675	GO:0060675	ureteric bud morphogenesis	3/220	65/18670	0.041358399545093	0.270297694390042	0.237014934085685	5228/9241/7481	3
GO:0032496	GO:0032496	response to lipopolysaccharide	8/220	330/18670	0.042276930796004	0.274907406615844	0.241057035302337	10891/1991/7056/4091/1244/11221/57162/7079	8
GO:0035305	GO:0035305	negative regulation of dephosphorylation	4/220	111/18670	0.042379799882723	0.274907406615844	0.241057035302337	80034/58529/161742/4249	4
GO:1902105	GO:1902105	regulation of leukocyte differentiation	7/220	272/18670	0.042686370456572	0.274907406615844	0.241057035302337	9935/56603/9655/11221/286410/3575/7071	7
GO:0002691	GO:0002691	regulation of cellular extravasation	2/220	28/18670	0.042746309967268	0.274907406615844	0.241057035302337	1991/3676	2
GO:0003180	GO:0003180	aortic valve morphogenesis	2/220	28/18670	0.042746309967268	0.274907406615844	0.241057035302337	6615/4091	2
GO:0033137	GO:0033137	negative regulation of peptidyl-serine phosphorylation	2/220	28/18670	0.042746309967268	0.274907406615844	0.241057035302337	51085/152559	2
GO:0070076	GO:0070076	histone lysine demethylation	2/220	28/18670	0.042746309967268	0.274907406615844	0.241057035302337	55806/5927	2
GO:2000463	GO:2000463	positive regulation of excitatory postsynaptic potential	2/220	28/18670	0.042746309967268	0.274907406615844	0.241057035302337	5999/5649	2
GO:0072171	GO:0072171	mesonephric tubule morphogenesis	3/220	66/18670	0.042963728188144	0.275207022310538	0.241319758202321	5228/9241/7481	3
GO:1904888	GO:1904888	cranial skeletal system development	3/220	66/18670	0.042963728188144	0.275207022310538	0.241319758202321	1746/6899/5396	3
GO:0010906	GO:0010906	regulation of glucose metabolic process	4/220	112/18670	0.043559653265785	0.277369966052092	0.243216370637334	10891/89/114897/5208	4
GO:0043279	GO:0043279	response to alkaloid	4/220	112/18670	0.043559653265785	0.277369966052092	0.243216370637334	6261/10891/5999/6546	4
GO:0060419	GO:0060419	heart growth	4/220	112/18670	0.043559653265785	0.277369966052092	0.243216370637334	5999/9241/65009/10611	4
GO:0060348	GO:0060348	bone development	6/220	217/18670	0.043921527172881	0.279122604637124	0.244753200315607	6261/162466/56603/56975/5305/2022	6
GO:0043542	GO:0043542	endothelial cell migration	7/220	274/18670	0.044103062608401	0.279724542764306	0.245281019562677	10769/161742/9734/3397/8829/4223/2113	7
GO:0051298	GO:0051298	centrosome duplication	3/220	67/18670	0.044599913393733	0.281659872104323	0.246978044603875	10769/79959/6491	3
GO:0010001	GO:0010001	glial cell differentiation	6/220	218/18670	0.044740497702017	0.281659872104323	0.246978044603875	4916/1746/9241/5649/11221/23405	6
GO:1903039	GO:1903039	positive regulation of leukocyte cell-cell adhesion	6/220	218/18670	0.044740497702017	0.281659872104323	0.246978044603875	1991/9655/3676/11221/2113/3575	6
GO:0021987	GO:0021987	cerebral cortex development	4/220	113/18670	0.044757869186038	0.281659872104323	0.246978044603875	50937/5649/54407/200933	4
GO:0014044	GO:0014044	Schwann cell development	2/220	29/18670	0.045564202922789	0.283442523371168	0.248541191390838	4916/23405	2
GO:0016577	GO:0016577	histone demethylation	2/220	29/18670	0.045564202922789	0.283442523371168	0.248541191390838	55806/5927	2
GO:0021799	GO:0021799	cerebral cortex radially oriented cell migration	2/220	29/18670	0.045564202922789	0.283442523371168	0.248541191390838	5649/200933	2
GO:0055075	GO:0055075	potassium ion homeostasis	2/220	29/18670	0.045564202922789	0.283442523371168	0.248541191390838	6558/9990	2
GO:2000171	GO:2000171	negative regulation of dendrite development	2/220	29/18670	0.045564202922789	0.283442523371168	0.248541191390838	10769/3397	2
GO:0009952	GO:0009952	anterior/posterior pattern specification	6/220	219/18670	0.045568971789654	0.283442523371168	0.248541191390838	50937/23462/6899/9241/80055/4223	6
GO:0050954	GO:0050954	sensory perception of mechanical stimulus	5/220	165/18670	0.045958593882398	0.284864680557341	0.249788233073901	57214/6899/5205/80055/89797	5
GO:0008543	GO:0008543	fibroblast growth factor receptor signaling pathway	4/220	114/18670	0.045974436340725	0.284864680557341	0.249788233073901	23767/9241/161742/56975	4
GO:0035914	GO:0035914	skeletal muscle cell differentiation	3/220	68/18670	0.046266769756625	0.285577647808131	0.250413410015689	50937/6899/56603	3
GO:0050918	GO:0050918	positive chemotaxis	3/220	68/18670	0.046266769756625	0.285577647808131	0.250413410015689	4916/5228/8829	3
GO:0006023	GO:0006023	aminoglycan biosynthetic process	4/220	115/18670	0.047209339572207	0.290283381873382	0.25453970954561	9956/57214/2134/9469	4
GO:0032963	GO:0032963	collagen metabolic process	4/220	115/18670	0.047209339572207	0.290283381873382	0.25453970954561	8710/3397/4324/2022	4
GO:0009150	GO:0009150	purine ribonucleotide metabolic process	9/220	399/18670	0.047405084749535	0.290931777262858	0.255108265599501	51085/10891/89/111/27115/348995/5208/283209/6785	9
GO:0060485	GO:0060485	mesenchyme development	7/220	279/18670	0.047776598469938	0.291778319839281	0.255850570240331	23462/6899/6615/9241/7481/8829/2022	7
GO:0030166	GO:0030166	proteoglycan biosynthetic process	3/220	69/18670	0.047964103122343	0.291778319839281	0.255850570240331	9956/2134/9469	3
GO:0050771	GO:0050771	negative regulation of axonogenesis	3/220	69/18670	0.047964103122343	0.291778319839281	0.255850570240331	4804/8829/4133	3
GO:0003209	GO:0003209	cardiac atrium morphogenesis	2/220	30/18670	0.048448603697708	0.291778319839281	0.255850570240331	9241/2022	2
GO:0019098	GO:0019098	reproductive behavior	2/220	30/18670	0.048448603697708	0.291778319839281	0.255850570240331	1620/8997	2
GO:0045880	GO:0045880	positive regulation of smoothened signaling pathway	2/220	30/18670	0.048448603697708	0.291778319839281	0.255850570240331	222663/5396	2
GO:0048384	GO:0048384	retinoic acid receptor signaling pathway	2/220	30/18670	0.048448603697708	0.291778319839281	0.255850570240331	6899/56603	2
GO:0050690	GO:0050690	regulation of defense response to virus by virus	2/220	30/18670	0.048448603697708	0.291778319839281	0.255850570240331	5610/8905	2
GO:0061037	GO:0061037	negative regulation of cartilage development	2/220	30/18670	0.048448603697708	0.291778319839281	0.255850570240331	9241/7481	2
GO:1905606	GO:1905606	regulation of presynapse assembly	2/220	30/18670	0.048448603697708	0.291778319839281	0.255850570240331	4916/8321	2
GO:0072521	GO:0072521	purine-containing compound metabolic process	10/220	464/18670	0.048825290794026	0.293498296526776	0.257358759801976	51085/10891/89/111/27115/348995/5208/283209/5631/6785	10
GO:0070988	GO:0070988	demethylation	3/220	70/18670	0.049691710918329	0.297612047293147	0.260965969138099	55806/80312/5927	3
GO:0051153	GO:0051153	regulation of striated muscle cell differentiation	4/220	117/18670	0.049734074655147	0.297612047293147	0.260965969138099	5999/6899/56603/9734	4
GO:0021543	GO:0021543	pallium development	5/220	169/18670	0.050006939546449	0.297612047293147	0.260965969138099	50937/1746/5649/54407/200933	5
GO:0045619	GO:0045619	regulation of lymphocyte differentiation	5/220	169/18670	0.050006939546449	0.297612047293147	0.260965969138099	56603/9655/11221/286410/3575	5
GO:0050728	GO:0050728	negative regulation of inflammatory response	5/220	169/18670	0.050006939546449	0.297612047293147	0.260965969138099	1991/58189/9655/11221/2113	5
GO:0002237	GO:0002237	response to molecule of bacterial origin	8/220	343/18670	0.050918045034195	0.297612047293147	0.260965969138099	10891/1991/7056/4091/1244/11221/57162/7079	8
GO:0002082	GO:0002082	regulation of oxidative phosphorylation	2/220	31/18670	0.051397569459634	0.297612047293147	0.260965969138099	51085/89	2
GO:0006482	GO:0006482	protein demethylation	2/220	31/18670	0.051397569459634	0.297612047293147	0.260965969138099	55806/5927	2
GO:0008214	GO:0008214	protein dealkylation	2/220	31/18670	0.051397569459634	0.297612047293147	0.260965969138099	55806/5927	2
GO:0009954	GO:0009954	proximal/distal pattern formation	2/220	31/18670	0.051397569459634	0.297612047293147	0.260965969138099	1746/56603	2
GO:0010543	GO:0010543	regulation of platelet activation	2/220	31/18670	0.051397569459634	0.297612047293147	0.260965969138099	114897/7056	2
GO:0019048	GO:0019048	modulation by virus of host process	2/220	31/18670	0.051397569459634	0.297612047293147	0.260965969138099	4916/5610	2
GO:0043457	GO:0043457	regulation of cellular respiration	2/220	31/18670	0.051397569459634	0.297612047293147	0.260965969138099	10891/89	2
GO:0048710	GO:0048710	regulation of astrocyte differentiation	2/220	31/18670	0.051397569459634	0.297612047293147	0.260965969138099	4916/9241	2
GO:0050849	GO:0050849	negative regulation of calcium-mediated signaling	2/220	31/18670	0.051397569459634	0.297612047293147	0.260965969138099	89/58529	2
GO:0071880	GO:0071880	adenylate cyclase-activating adrenergic receptor signaling pathway	2/220	31/18670	0.051397569459634	0.297612047293147	0.260965969138099	152/57561	2
GO:0097106	GO:0097106	postsynaptic density organization	2/220	31/18670	0.051397569459634	0.297612047293147	0.260965969138099	4916/5649	2
GO:0099174	GO:0099174	regulation of presynapse organization	2/220	31/18670	0.051397569459634	0.297612047293147	0.260965969138099	4916/8321	2
GO:1902895	GO:1902895	positive regulation of pri-miRNA transcription by RNA polymerase II	2/220	31/18670	0.051397569459634	0.297612047293147	0.260965969138099	4804/4091	2
GO:0042440	GO:0042440	pigment metabolic process	3/220	71/18670	0.051449382477431	0.297612047293147	0.260965969138099	10891/200205/5631	3
GO:0050795	GO:0050795	regulation of behavior	3/220	71/18670	0.051449382477431	0.297612047293147	0.260965969138099	8863/5649/57561	3
GO:0002698	GO:0002698	negative regulation of immune effector process	4/220	120/18670	0.05365810274338	0.305944889433164	0.268272757436901	9655/11221/83737/3575	4
GO:0010508	GO:0010508	positive regulation of autophagy	4/220	120/18670	0.05365810274338	0.305944889433164	0.268272757436901	220441/10769/58476/5305	4
GO:0017015	GO:0017015	regulation of transforming growth factor beta receptor signaling pathway	4/220	120/18670	0.05365810274338	0.305944889433164	0.268272757436901	8516/4091/26036/2022	4
GO:0098739	GO:0098739	import across plasma membrane	4/220	120/18670	0.05365810274338	0.305944889433164	0.268272757436901	5999/6546/6558/9990	4
GO:0010594	GO:0010594	regulation of endothelial cell migration	6/220	229/18670	0.054380296148243	0.305944889433164	0.268272757436901	10769/161742/9734/8829/4223/2113	6
GO:0001569	GO:0001569	branching involved in blood vessel morphogenesis	2/220	32/18670	0.054409193558412	0.305944889433164	0.268272757436901	8829/2022	2
GO:0001975	GO:0001975	response to amphetamine	2/220	32/18670	0.054409193558412	0.305944889433164	0.268272757436901	5999/9734	2
GO:0003176	GO:0003176	aortic valve development	2/220	32/18670	0.054409193558412	0.305944889433164	0.268272757436901	6615/4091	2
GO:0015012	GO:0015012	heparan sulfate proteoglycan biosynthetic process	2/220	32/18670	0.054409193558412	0.305944889433164	0.268272757436901	9956/2134	2
GO:0046685	GO:0046685	response to arsenic-containing substance	2/220	32/18670	0.054409193558412	0.305944889433164	0.268272757436901	1244/132864	2
GO:0048741	GO:0048741	skeletal muscle fiber development	2/220	32/18670	0.054409193558412	0.305944889433164	0.268272757436901	6261/9734	2
GO:0055022	GO:0055022	negative regulation of cardiac muscle tissue growth	2/220	32/18670	0.054409193558412	0.305944889433164	0.268272757436901	5999/9241	2
GO:0060325	GO:0060325	face morphogenesis	2/220	32/18670	0.054409193558412	0.305944889433164	0.268272757436901	6899/9241	2
GO:0061117	GO:0061117	negative regulation of heart growth	2/220	32/18670	0.054409193558412	0.305944889433164	0.268272757436901	5999/9241	2
GO:0070570	GO:0070570	regulation of neuron projection regeneration	2/220	32/18670	0.054409193558412	0.305944889433164	0.268272757436901	4916/5396	2
GO:0086019	GO:0086019	cell-cell signaling involved in cardiac conduction	2/220	32/18670	0.054409193558412	0.305944889433164	0.268272757436901	8913/6331	2
GO:0015748	GO:0015748	organophosphate ester transport	4/220	121/18670	0.055002494495211	0.307958511815539	0.270038435006993	5205/51054/286410/4363	4
GO:0048675	GO:0048675	axon extension	4/220	121/18670	0.055002494495211	0.307958511815539	0.270038435006993	6585/4916/8829/4133	4
GO:0003208	GO:0003208	cardiac ventricle morphogenesis	3/220	73/18670	0.055054035631828	0.307958511815539	0.270038435006993	23462/9241/2022	3
GO:0009743	GO:0009743	response to carbohydrate	6/220	230/18670	0.055314404050927	0.308878699916964	0.270845316925457	51085/387597/10891/111/6546/5208	6
GO:1903706	GO:1903706	regulation of hemopoiesis	10/220	475/18670	0.055476716748514	0.309249102705384	0.27117011064107	9935/56603/9655/11221/286410/83737/2113/3575/5610/7071	10
GO:1903844	GO:1903844	regulation of cellular response to transforming growth factor beta stimulus	4/220	122/18670	0.056365012467464	0.313616699216532	0.274999908751404	8516/4091/26036/2022	4
GO:0051145	GO:0051145	smooth muscle cell differentiation	3/220	74/18670	0.056900558226784	0.313616699216532	0.274999908751404	23462/8516/2022	3
GO:0070373	GO:0070373	negative regulation of ERK1 and ERK2 cascade	3/220	74/18670	0.056900558226784	0.313616699216532	0.274999908751404	1846/161742/11221	3
GO:0072078	GO:0072078	nephron tubule morphogenesis	3/220	74/18670	0.056900558226784	0.313616699216532	0.274999908751404	5228/9241/7481	3
GO:0086001	GO:0086001	cardiac muscle cell action potential	3/220	74/18670	0.056900558226784	0.313616699216532	0.274999908751404	8913/6546/6331	3
GO:1903671	GO:1903671	negative regulation of sprouting angiogenesis	3/220	74/18670	0.056900558226784	0.313616699216532	0.274999908751404	4804/161742/4223	3
GO:0009259	GO:0009259	ribonucleotide metabolic process	9/220	414/18670	0.057226769520324	0.313616699216532	0.274999908751404	51085/10891/89/111/27115/348995/5208/283209/6785	9
GO:0010632	GO:0010632	regulation of epithelial cell migration	7/220	291/18670	0.057372226319291	0.313616699216532	0.274999908751404	10769/161742/9734/11221/8829/4223/2113	7
GO:0018279	GO:0018279	protein N-linked glycosylation via asparagine	2/220	33/18670	0.05748160494961	0.313616699216532	0.274999908751404	2530/4249	2
GO:0030513	GO:0030513	positive regulation of BMP signaling pathway	2/220	33/18670	0.05748160494961	0.313616699216532	0.274999908751404	4756/2022	2
GO:0048011	GO:0048011	neurotrophin TRK receptor signaling pathway	2/220	33/18670	0.05748160494961	0.313616699216532	0.274999908751404	4916/4804	2
GO:0099084	GO:0099084	postsynaptic specialization organization	2/220	33/18670	0.05748160494961	0.313616699216532	0.274999908751404	4916/5649	2
GO:0010631	GO:0010631	epithelial cell migration	8/220	352/18670	0.057525595666347	0.313616699216532	0.274999908751404	10769/161742/9734/3397/11221/8829/4223/2113	8
GO:0010876	GO:0010876	lipid localization	9/220	415/18670	0.057925033263691	0.315260907391239	0.276441659459011	114897/6578/57614/5205/2583/1244/51054/286410/4363	9
GO:0048738	GO:0048738	cardiac muscle tissue development	6/220	233/18670	0.058174817630476	0.315810526357081	0.276923601797643	5999/9241/65009/6546/10611/2022	6
GO:0009410	GO:0009410	response to xenobiotic stimulus	7/220	292/18670	0.05822205234516	0.315810526357081	0.276923601797643	6261/10891/5999/56603/6546/9734/1244	7
GO:0006941	GO:0006941	striated muscle contraction	5/220	177/18670	0.05871447170037	0.317214412015437	0.278154621794059	89/8913/6546/6331/23336	5
GO:0007422	GO:0007422	peripheral nervous system development	3/220	75/18670	0.058776227179769	0.317214412015437	0.278154621794059	4916/23114/23405	3
GO:0021536	GO:0021536	diencephalon development	3/220	75/18670	0.058776227179769	0.317214412015437	0.278154621794059	9241/8829/2113	3
GO:0090132	GO:0090132	epithelium migration	8/220	355/18670	0.059843715724817	0.318945390756347	0.279672458685365	10769/161742/9734/3397/11221/8829/4223/2113	8
GO:0006469	GO:0006469	negative regulation of protein kinase activity	6/220	235/18670	0.060130234892235	0.318945390756347	0.279672458685365	5999/1846/161742/9655/11221/152559	6
GO:0046777	GO:0046777	protein autophosphorylation	6/220	235/18670	0.060130234892235	0.318945390756347	0.279672458685365	815/9262/780/5610/5529/2022	6
GO:0000737	GO:0000737	DNA catabolic process. endonucleolytic	2/220	34/18670	0.060612967626472	0.318945390756347	0.279672458685365	1776/23405	2
GO:0003382	GO:0003382	epithelial cell morphogenesis	2/220	34/18670	0.060612967626472	0.318945390756347	0.279672458685365	1286/3397	2
GO:0018196	GO:0018196	peptidyl-asparagine modification	2/220	34/18670	0.060612967626472	0.318945390756347	0.279672458685365	2530/4249	2
GO:0019228	GO:0019228	neuronal action potential	2/220	34/18670	0.060612967626472	0.318945390756347	0.279672458685365	8913/6331	2
GO:0032148	GO:0032148	activation of protein kinase B activity	2/220	34/18670	0.060612967626472	0.318945390756347	0.279672458685365	4916/152	2
GO:0043516	GO:0043516	regulation of DNA damage response. signal transduction by p53 class mediator	2/220	34/18670	0.060612967626472	0.318945390756347	0.279672458685365	6615/161742	2
GO:0071875	GO:0071875	adrenergic receptor signaling pathway	2/220	34/18670	0.060612967626472	0.318945390756347	0.279672458685365	152/57561	2
GO:0097009	GO:0097009	energy homeostasis	2/220	34/18670	0.060612967626472	0.318945390756347	0.279672458685365	51085/10891	2
GO:0098664	GO:0098664	G protein-coupled serotonin receptor signaling pathway	2/220	34/18670	0.060612967626472	0.318945390756347	0.279672458685365	1132/3363	2
GO:0007492	GO:0007492	endoderm development	3/220	76/18670	0.060680795944643	0.318945390756347	0.279672458685365	9241/3676/4324	3
GO:0030500	GO:0030500	regulation of bone mineralization	3/220	76/18670	0.060680795944643	0.318945390756347	0.279672458685365	162466/6546/56975	3
GO:0042310	GO:0042310	vasoconstriction	3/220	76/18670	0.060680795944643	0.318945390756347	0.279672458685365	152/6546/3363	3
GO:0072088	GO:0072088	nephron epithelium morphogenesis	3/220	76/18670	0.060680795944643	0.318945390756347	0.279672458685365	5228/9241/7481	3
GO:0050890	GO:0050890	cognition	7/220	296/18670	0.061699163562223	0.323769877846062	0.283902888738224	1620/8516/65009/5649/8997/10769/9980	7
GO:0045667	GO:0045667	regulation of osteoblast differentiation	4/220	126/18670	0.061995412149504	0.324268210950812	0.284339860234565	9241/4091/3397/56975	4
GO:0090101	GO:0090101	negative regulation of transmembrane receptor protein serine/threonine kinase signaling pathway	4/220	126/18670	0.061995412149504	0.324268210950812	0.284339860234565	9241/4091/26036/8321	4
GO:0071466	GO:0071466	cellular response to xenobiotic stimulus	5/220	180/18670	0.062189764709504	0.324757571951415	0.284768964395308	6261/10891/56603/6546/1244	5
GO:1903522	GO:1903522	regulation of blood circulation	7/220	297/18670	0.062587931341847	0.325916551851465	0.285785234790203	6261/5999/152/8913/6546/6331/27129	7
GO:1901224	GO:1901224	positive regulation of NIK/NF-kappaB signaling	3/220	77/18670	0.062614011668547	0.325916551851465	0.285785234790203	389432/4306/5610	3
GO:0035270	GO:0035270	endocrine system development	4/220	127/18670	0.063447831252969	0.328909390006422	0.288409553653251	6899/9241/7481/2113	4
GO:0003230	GO:0003230	cardiac atrium development	2/220	35/18670	0.063801480060215	0.328909390006422	0.288409553653251	9241/2022	2
GO:0014904	GO:0014904	myotube cell development	2/220	35/18670	0.063801480060215	0.328909390006422	0.288409553653251	6261/9734	2
GO:0030262	GO:0030262	apoptotic nuclear changes	2/220	35/18670	0.063801480060215	0.328909390006422	0.288409553653251	1776/23405	2
GO:0071108	GO:0071108	protein K48-linked deubiquitination	2/220	35/18670	0.063801480060215	0.328909390006422	0.288409553653251	57695/8975	2
GO:0098751	GO:0098751	bone cell development	2/220	35/18670	0.063801480060215	0.328909390006422	0.288409553653251	56975/5305	2
GO:0031348	GO:0031348	negative regulation of defense response	6/220	239/18670	0.064157559746146	0.329617344857183	0.289030335390467	1991/58189/9655/11221/83737/2113	6
GO:0048705	GO:0048705	skeletal system morphogenesis	6/220	239/18670	0.064157559746146	0.329617344857183	0.289030335390467	1746/6899/162466/56603/9241/5396	6
GO:0061138	GO:0061138	morphogenesis of a branching epithelium	5/220	182/18670	0.064570090428337	0.329617344857183	0.289030335390467	5228/9241/780/8829/2022	5
GO:0021954	GO:0021954	central nervous system neuron development	3/220	78/18670	0.064575615465652	0.329617344857183	0.289030335390467	8829/4133/200933	3
GO:0061333	GO:0061333	renal tubule morphogenesis	3/220	78/18670	0.064575615465652	0.329617344857183	0.289030335390467	5228/9241/7481	3
GO:0072028	GO:0072028	nephron morphogenesis	3/220	78/18670	0.064575615465652	0.329617344857183	0.289030335390467	5228/9241/7481	3
GO:0090130	GO:0090130	tissue migration	8/220	361/18670	0.064654923013575	0.329617344857183	0.289030335390467	10769/161742/9734/3397/11221/8829/4223/2113	8
GO:0010595	GO:0010595	positive regulation of endothelial cell migration	4/220	128/18670	0.064918061556148	0.330436010006173	0.289748195255176	10769/9734/8829/2113	4
GO:0021953	GO:0021953	central nervous system neuron differentiation	5/220	183/18670	0.065779251887794	0.333764959972395	0.292667239232222	1746/8829/8321/4133/200933	5
GO:0050770	GO:0050770	regulation of axonogenesis	5/220	183/18670	0.065779251887794	0.333764959972395	0.292667239232222	4916/4804/65249/8829/4133	5
GO:0001570	GO:0001570	vasculogenesis	3/220	79/18670	0.066565342684349	0.336480057815668	0.295048016981036	23462/161742/2022	3
GO:0071260	GO:0071260	cellular response to mechanical stimulus	3/220	79/18670	0.066565342684349	0.336480057815668	0.295048016981036	7481/54407/2022	3
GO:0000578	GO:0000578	embryonic axis specification	2/220	36/18670	0.06704537464856	0.336480057815668	0.295048016981036	4091/6491	2
GO:0014808	GO:0014808	release of sequestered calcium ion into cytosol by sarcoplasmic reticulum	2/220	36/18670	0.06704537464856	0.336480057815668	0.295048016981036	6261/6546	2
GO:0033762	GO:0033762	response to glucagon	2/220	36/18670	0.06704537464856	0.336480057815668	0.295048016981036	111/1244	2
GO:0040036	GO:0040036	regulation of fibroblast growth factor receptor signaling pathway	2/220	36/18670	0.06704537464856	0.336480057815668	0.295048016981036	9241/56975	2
GO:0071634	GO:0071634	regulation of transforming growth factor beta production	2/220	36/18670	0.06704537464856	0.336480057815668	0.295048016981036	7481/8710	2
GO:0002088	GO:0002088	lens development in camera-type eye	3/220	80/18670	0.068582923167987	0.343127606284555	0.300877028085774	4916/50937/4810	3
GO:0097061	GO:0097061	dendritic spine organization	3/220	80/18670	0.068582923167987	0.343127606284555	0.300877028085774	5649/8997/10611	3
GO:1903037	GO:1903037	regulation of leukocyte cell-cell adhesion	7/220	304/18670	0.069028222708188	0.343922426599949	0.301573979219924	1991/9655/3676/11221/57162/2113/3575	7
GO:0015711	GO:0015711	organic anion transport	10/220	495/18670	0.069047528976684	0.343922426599949	0.301573979219924	5999/9498/6578/5205/1244/51054/286410/54407/124935/4363	10
GO:0019318	GO:0019318	hexose metabolic process	6/220	244/18670	0.069410195880212	0.343922426599949	0.301573979219924	10891/89/114897/5208/2530/283209	6
GO:0030308	GO:0030308	negative regulation of cell growth	5/220	186/18670	0.069482523631828	0.343922426599949	0.301573979219924	5999/58189/7481/8829/4133	5
GO:0006921	GO:0006921	cellular component disassembly involved in execution phase of apoptosis	2/220	37/18670	0.070342917172367	0.343922426599949	0.301573979219924	1776/23405	2
GO:0014037	GO:0014037	Schwann cell differentiation	2/220	37/18670	0.070342917172367	0.343922426599949	0.301573979219924	4916/23405	2
GO:0014912	GO:0014912	negative regulation of smooth muscle cell migration	2/220	37/18670	0.070342917172367	0.343922426599949	0.301573979219924	10891/65009	2
GO:0030201	GO:0030201	heparan sulfate proteoglycan metabolic process	2/220	37/18670	0.070342917172367	0.343922426599949	0.301573979219924	9956/2134	2
GO:0045923	GO:0045923	positive regulation of fatty acid metabolic process	2/220	37/18670	0.070342917172367	0.343922426599949	0.301573979219924	51085/10891	2
GO:0048846	GO:0048846	axon extension involved in axon guidance	2/220	37/18670	0.070342917172367	0.343922426599949	0.301573979219924	6585/8829	2
GO:0060323	GO:0060323	head morphogenesis	2/220	37/18670	0.070342917172367	0.343922426599949	0.301573979219924	6899/9241	2
GO:1900026	GO:1900026	positive regulation of substrate adhesion-dependent cell spreading	2/220	37/18670	0.070342917172367	0.343922426599949	0.301573979219924	8829/57580	2
GO:1902284	GO:1902284	neuron projection extension involved in neuron projection guidance	2/220	37/18670	0.070342917172367	0.343922426599949	0.301573979219924	6585/8829	2
GO:1903514	GO:1903514	release of sequestered calcium ion into cytosol by endoplasmic reticulum	2/220	37/18670	0.070342917172367	0.343922426599949	0.301573979219924	6261/6546	2
GO:2000249	GO:2000249	regulation of actin cytoskeleton reorganization	2/220	37/18670	0.070342917172367	0.343922426599949	0.301573979219924	4916/8829	2
GO:0055072	GO:0055072	iron ion homeostasis	3/220	81/18670	0.0706280815093	0.344793452459035	0.302337752425773	4756/523/8031	3
GO:0042552	GO:0042552	myelination	4/220	132/18670	0.070975773526819	0.34544402160636	0.302908214574625	4916/7851/23114/23405	4
GO:0072175	GO:0072175	epithelial tube formation	4/220	132/18670	0.070975773526819	0.34544402160636	0.302908214574625	5420/9241/6491/8321	4
GO:0048732	GO:0048732	gland development	9/220	434/18670	0.072245355210646	0.350119409849275	0.307007904876165	1628/6899/9935/9241/8997/7481/780/8829/2113	9
GO:0032535	GO:0032535	regulation of cellular component size	8/220	370/18670	0.072311915017124	0.350119409849275	0.307007904876165	163782/4916/6558/8829/3575/57580/9990/4133	8
GO:0007224	GO:0007224	smoothened signaling pathway	4/220	133/18670	0.072534042545784	0.350119409849275	0.307007904876165	50937/222663/6491/5396	4
GO:0003333	GO:0003333	amino acid transmembrane transport	3/220	82/18670	0.072700537298639	0.350119409849275	0.307007904876165	5999/54407/124935	3
GO:0030279	GO:0030279	negative regulation of ossification	3/220	82/18670	0.072700537298639	0.350119409849275	0.307007904876165	9241/4091/3397	3
GO:0032642	GO:0032642	regulation of chemokine production	3/220	82/18670	0.072700537298639	0.350119409849275	0.307007904876165	1991/9655/5610	3
GO:0003298	GO:0003298	physiological muscle hypertrophy	2/220	38/18670	0.073692406260289	0.350119409849275	0.307007904876165	5999/10611	2
GO:0003301	GO:0003301	physiological cardiac muscle hypertrophy	2/220	38/18670	0.073692406260289	0.350119409849275	0.307007904876165	5999/10611	2
GO:0010831	GO:0010831	positive regulation of myotube differentiation	2/220	38/18670	0.073692406260289	0.350119409849275	0.307007904876165	6899/56603	2
GO:0010907	GO:0010907	positive regulation of glucose metabolic process	2/220	38/18670	0.073692406260289	0.350119409849275	0.307007904876165	10891/89	2
GO:0046329	GO:0046329	negative regulation of JNK cascade	2/220	38/18670	0.073692406260289	0.350119409849275	0.307007904876165	11221/83737	2
GO:0061049	GO:0061049	cell growth involved in cardiac muscle cell development	2/220	38/18670	0.073692406260289	0.350119409849275	0.307007904876165	5999/10611	2
GO:0071604	GO:0071604	transforming growth factor beta production	2/220	38/18670	0.073692406260289	0.350119409849275	0.307007904876165	7481/8710	2
GO:0086091	GO:0086091	regulation of heart rate by cardiac conduction	2/220	38/18670	0.073692406260289	0.350119409849275	0.307007904876165	8913/6331	2
GO:1904037	GO:1904037	positive regulation of epithelial cell apoptotic process	2/220	38/18670	0.073692406260289	0.350119409849275	0.307007904876165	10891/3676	2
GO:0006766	GO:0006766	vitamin metabolic process	4/220	134/18670	0.074109695070517	0.350119409849275	0.307007904876165	6615/56603/4552/4363	4
GO:0007272	GO:0007272	ensheathment of neurons	4/220	134/18670	0.074109695070517	0.350119409849275	0.307007904876165	4916/7851/23114/23405	4
GO:0008366	GO:0008366	axon ensheathment	4/220	134/18670	0.074109695070517	0.350119409849275	0.307007904876165	4916/7851/23114/23405	4
GO:0018210	GO:0018210	peptidyl-threonine modification	4/220	134/18670	0.074109695070517	0.350119409849275	0.307007904876165	815/57214/161742/8693	4
GO:0032355	GO:0032355	response to estradiol	4/220	134/18670	0.074109695070517	0.350119409849275	0.307007904876165	10891/58189/2113/4324	4
GO:0045582	GO:0045582	positive regulation of T cell differentiation	3/220	83/18670	0.074800005366134	0.352347393698368	0.308961548788402	9655/11221/3575	3
GO:0071277	GO:0071277	cellular response to calcium ion	3/220	83/18670	0.074800005366134	0.352347393698368	0.308961548788402	6261/6331/8895	3
GO:0042594	GO:0042594	response to starvation	5/220	191/18670	0.075905963899301	0.356735495938784	0.312809327681301	10891/220441/54407/5610/7071	5
GO:0014910	GO:0014910	regulation of smooth muscle cell migration	3/220	84/18670	0.076926196017898	0.356735495938784	0.312809327681301	10891/65009/8829	3
GO:0046889	GO:0046889	positive regulation of lipid biosynthetic process	3/220	84/18670	0.076926196017898	0.356735495938784	0.312809327681301	51085/10891/255919	3
GO:0097756	GO:0097756	negative regulation of blood vessel diameter	3/220	84/18670	0.076926196017898	0.356735495938784	0.312809327681301	152/6546/3363	3
GO:0007210	GO:0007210	serotonin receptor signaling pathway	2/220	39/18670	0.077092172861297	0.356735495938784	0.312809327681301	1132/3363	2
GO:0030501	GO:0030501	positive regulation of bone mineralization	2/220	39/18670	0.077092172861297	0.356735495938784	0.312809327681301	6546/56975	2
GO:0038179	GO:0038179	neurotrophin signaling pathway	2/220	39/18670	0.077092172861297	0.356735495938784	0.312809327681301	4916/4804	2
GO:0048713	GO:0048713	regulation of oligodendrocyte differentiation	2/220	39/18670	0.077092172861297	0.356735495938784	0.312809327681301	1746/11221	2
GO:0050775	GO:0050775	positive regulation of dendrite morphogenesis	2/220	39/18670	0.077092172861297	0.356735495938784	0.312809327681301	5649/8997	2
GO:0055090	GO:0055090	acylglycerol homeostasis	2/220	39/18670	0.077092172861297	0.356735495938784	0.312809327681301	51085/9969	2
GO:0070328	GO:0070328	triglyceride homeostasis	2/220	39/18670	0.077092172861297	0.356735495938784	0.312809327681301	51085/9969	2
GO:2000826	GO:2000826	regulation of heart morphogenesis	2/220	39/18670	0.077092172861297	0.356735495938784	0.312809327681301	9241/2022	2
GO:0008016	GO:0008016	regulation of heart contraction	6/220	251/18670	0.077170900269811	0.356735495938784	0.312809327681301	6261/5999/8913/6546/6331/27129	6
GO:0007219	GO:0007219	Notch signaling pathway	5/220	193/18670	0.078562693055069	0.362648992870249	0.317994673744241	23462/1746/6615/7079/83737	5
GO:0010675	GO:0010675	regulation of cellular carbohydrate metabolic process	4/220	137/18670	0.078940125757793	0.363869935896436	0.319065277515121	10891/89/114897/5208	4
GO:0050772	GO:0050772	positive regulation of axonogenesis	3/220	85/18670	0.079078815266393	0.363988489697599	0.319169233345865	4916/4804/8829	3
GO:2000027	GO:2000027	regulation of animal organ morphogenesis	6/220	253/18670	0.079475127605982	0.365290814759594	0.320311198279836	6899/9241/7481/22881/8321/2022	6
GO:1902115	GO:1902115	regulation of organelle assembly	5/220	194/18670	0.079909654587447	0.365495419540775	0.320490609313418	4916/10769/79959/6491/5305	5
GO:0001709	GO:0001709	cell fate determination	2/220	40/18670	0.080540579725	0.365495419540775	0.320490609313418	56603/5396	2
GO:0006734	GO:0006734	NADH metabolic process	2/220	40/18670	0.080540579725	0.365495419540775	0.320490609313418	89/283209	2
GO:0009187	GO:0009187	cyclic nucleotide metabolic process	2/220	40/18670	0.080540579725	0.365495419540775	0.320490609313418	111/27115	2
GO:0021795	GO:0021795	cerebral cortex cell migration	2/220	40/18670	0.080540579725	0.365495419540775	0.320490609313418	5649/200933	2
GO:0044003	GO:0044003	modulation by symbiont of host process	2/220	40/18670	0.080540579725	0.365495419540775	0.320490609313418	4916/5610	2
GO:0046621	GO:0046621	negative regulation of organ growth	2/220	40/18670	0.080540579725	0.365495419540775	0.320490609313418	5999/9241	2
GO:0071526	GO:0071526	semaphorin-plexin signaling pathway	2/220	40/18670	0.080540579725	0.365495419540775	0.320490609313418	8829/9855	2
GO:0090184	GO:0090184	positive regulation of kidney development	2/220	40/18670	0.080540579725	0.365495419540775	0.320490609313418	9241/8710	2
GO:0006869	GO:0006869	lipid transport	8/220	380/18670	0.081442260067631	0.369067457015342	0.323622808529902	114897/6578/57614/5205/1244/51054/286410/4363	8
GO:0009914	GO:0009914	hormone transport	7/220	317/18670	0.082006748190884	0.371103571167173	0.325408208374233	387597/111/152/114897/8997/5208/1244	7
GO:0045580	GO:0045580	regulation of T cell differentiation	4/220	139/18670	0.082245765320717	0.371663191954208	0.325898920972621	56603/9655/11221/3575	4
GO:0007611	GO:0007611	learning or memory	6/220	256/18670	0.083003512827914	0.374562070492352	0.328440849815895	1620/8516/65009/5649/8997/10769	6
GO:0006308	GO:0006308	DNA catabolic process	2/220	41/18670	0.084036020889623	0.377108717696885	0.330673918879558	1776/23405	2
GO:0098815	GO:0098815	modulation of excitatory postsynaptic potential	2/220	41/18670	0.084036020889623	0.377108717696885	0.330673918879558	5999/5649	2
GO:1902893	GO:1902893	regulation of pri-miRNA transcription by RNA polymerase II	2/220	41/18670	0.084036020889623	0.377108717696885	0.330673918879558	4804/4091	2
GO:1903053	GO:1903053	regulation of extracellular matrix organization	2/220	41/18670	0.084036020889623	0.377108717696885	0.330673918879558	780/2113	2
GO:0033673	GO:0033673	negative regulation of kinase activity	6/220	257/18670	0.084198793231257	0.377284050674599	0.330827662455691	5999/1846/161742/9655/11221/152559	6
GO:0031346	GO:0031346	positive regulation of cell projection organization	8/220	383/18670	0.08430928506695	0.377284050674599	0.330827662455691	57554/4916/4804/65009/5649/8997/8829/8321	8
GO:0031099	GO:0031099	regeneration	5/220	198/18670	0.085420665572948	0.380303599668965	0.333475403153159	4916/5228/58529/11221/5396	5
GO:0062013	GO:0062013	positive regulation of small molecule metabolic process	4/220	141/18670	0.08561882144365	0.380303599668965	0.333475403153159	51085/10891/89/5208	4
GO:0098659	GO:0098659	inorganic cation import across plasma membrane	3/220	88/18670	0.085692244990586	0.380303599668965	0.333475403153159	6546/6558/9990	3
GO:0099587	GO:0099587	inorganic ion import across plasma membrane	3/220	88/18670	0.085692244990586	0.380303599668965	0.333475403153159	6546/6558/9990	3
GO:0106027	GO:0106027	neuron projection organization	3/220	88/18670	0.085692244990586	0.380303599668965	0.333475403153159	5649/8997/10611	3
GO:1902476	GO:1902476	chloride transmembrane transport	3/220	88/18670	0.085692244990586	0.380303599668965	0.333475403153159	1180/6558/9990	3
GO:0090257	GO:0090257	regulation of muscle system process	6/220	259/18670	0.086617981451739	0.383883268552275	0.336614294094648	10891/89/5999/152/6546/6331	6
GO:0018209	GO:0018209	peptidyl-serine modification	7/220	322/18670	0.087350021240253	0.384956125558097	0.337555046227558	51085/5616/815/4916/10769/8693/152559	7
GO:0010677	GO:0010677	negative regulation of cellular carbohydrate metabolic process	2/220	42/18670	0.087576921177556	0.384956125558097	0.337555046227558	10891/89	2
GO:0021983	GO:0021983	pituitary gland development	2/220	42/18670	0.087576921177556	0.384956125558097	0.337555046227558	9241/2113	2
GO:0030517	GO:0030517	negative regulation of axon extension	2/220	42/18670	0.087576921177556	0.384956125558097	0.337555046227558	8829/4133	2
GO:0031057	GO:0031057	negative regulation of histone modification	2/220	42/18670	0.087576921177556	0.384956125558097	0.337555046227558	26036/5927	2
GO:2001222	GO:2001222	regulation of neuron migration	2/220	42/18670	0.087576921177556	0.384956125558097	0.337555046227558	815/5649	2
GO:0032602	GO:0032602	chemokine production	3/220	89/18670	0.087947560623241	0.385009565663154	0.337601906053744	1991/9655/5610	3
GO:0055013	GO:0055013	cardiac muscle cell development	3/220	89/18670	0.087947560623241	0.385009565663154	0.337601906053744	5999/6546/10611	3
GO:0061053	GO:0061053	somite development	3/220	89/18670	0.087947560623241	0.385009565663154	0.337601906053744	9241/7481/4223	3
GO:0031056	GO:0031056	regulation of histone modification	4/220	143/18670	0.089058507447126	0.388889357023111	0.341003964275223	10891/80312/26036/5927	4
GO:0110053	GO:0110053	regulation of actin filament organization	6/220	261/18670	0.089075215854456	0.388889357023111	0.341003964275223	163782/5999/7481/3397/8829/57580	6
GO:0032970	GO:0032970	regulation of actin filament-based process	8/220	388/18670	0.089218628400001	0.388988390669559	0.341090803540493	163782/4916/5999/7481/6331/3397/8829/57580	8
GO:0001843	GO:0001843	neural tube closure	3/220	90/18670	0.090227778178776	0.39058924523952	0.342494538933932	9241/6491/8321	3
GO:0010717	GO:0010717	regulation of epithelial to mesenchymal transition	3/220	90/18670	0.090227778178776	0.39058924523952	0.342494538933932	6615/9241/2022	3
GO:0015850	GO:0015850	organic hydroxy compound transport	6/220	262/18670	0.090318050664977	0.39058924523952	0.342494538933932	152/114897/57614/5205/1244/80055	6
GO:0003009	GO:0003009	skeletal muscle contraction	2/220	43/18670	0.091161735698361	0.39058924523952	0.342494538933932	89/23336	2
GO:0006775	GO:0006775	fat-soluble vitamin metabolic process	2/220	43/18670	0.091161735698361	0.39058924523952	0.342494538933932	6615/56603	2
GO:0045197	GO:0045197	establishment or maintenance of epithelial cell apical/basal polarity	2/220	43/18670	0.091161735698361	0.39058924523952	0.342494538933932	57554/7481	2
GO:0045746	GO:0045746	negative regulation of Notch signaling pathway	2/220	43/18670	0.091161735698361	0.39058924523952	0.342494538933932	23462/1746	2
GO:0045773	GO:0045773	positive regulation of axon extension	2/220	43/18670	0.091161735698361	0.39058924523952	0.342494538933932	4916/8829	2
GO:0055026	GO:0055026	negative regulation of cardiac muscle tissue development	2/220	43/18670	0.091161735698361	0.39058924523952	0.342494538933932	5999/9241	2
GO:0060612	GO:0060612	adipose tissue development	2/220	43/18670	0.091161735698361	0.39058924523952	0.342494538933932	10891/57561	2
GO:0070296	GO:0070296	sarcoplasmic reticulum calcium ion transport	2/220	43/18670	0.091161735698361	0.39058924523952	0.342494538933932	6261/6546	2
GO:0099054	GO:0099054	presynapse assembly	2/220	43/18670	0.091161735698361	0.39058924523952	0.342494538933932	4916/8321	2
GO:1904646	GO:1904646	cellular response to amyloid-beta	2/220	43/18670	0.091161735698361	0.39058924523952	0.342494538933932	4804/3676	2
GO:0051899	GO:0051899	membrane depolarization	3/220	91/18670	0.092532582432804	0.395411114852116	0.346722673809363	8913/6546/6331	3
GO:0060606	GO:0060606	tube closure	3/220	91/18670	0.092532582432804	0.395411114852116	0.346722673809363	9241/6491/8321	3
GO:0006006	GO:0006006	glucose metabolic process	5/220	204/18670	0.094052315542053	0.399228751418434	0.350070230588088	10891/89/114897/5208/283209	5
GO:0061337	GO:0061337	cardiac conduction	4/220	146/18670	0.094341153389311	0.399228751418434	0.350070230588088	6261/8913/6546/6331	4
GO:2001251	GO:2001251	negative regulation of chromosome organization	4/220	146/18670	0.094341153389311	0.399228751418434	0.350070230588088	56155/80312/26036/5927	4
GO:0007212	GO:0007212	dopamine receptor signaling pathway	2/220	44/18670	0.094788949359125	0.399228751418434	0.350070230588088	5999/111	2
GO:0032965	GO:0032965	regulation of collagen biosynthetic process	2/220	44/18670	0.094788949359125	0.399228751418434	0.350070230588088	8710/2022	2
GO:0038084	GO:0038084	vascular endothelial growth factor signaling pathway	2/220	44/18670	0.094788949359125	0.399228751418434	0.350070230588088	5228/8829	2
GO:0051489	GO:0051489	regulation of filopodium assembly	2/220	44/18670	0.094788949359125	0.399228751418434	0.350070230588088	8829/4651	2
GO:0060999	GO:0060999	positive regulation of dendritic spine development	2/220	44/18670	0.094788949359125	0.399228751418434	0.350070230588088	5649/8997	2
GO:0090051	GO:0090051	negative regulation of cell migration involved in sprouting angiogenesis	2/220	44/18670	0.094788949359125	0.399228751418434	0.350070230588088	161742/4223	2
GO:0090311	GO:0090311	regulation of protein deacetylation	2/220	44/18670	0.094788949359125	0.399228751418434	0.350070230588088	161742/5927	2
GO:1902667	GO:1902667	regulation of axon guidance	2/220	44/18670	0.094788949359125	0.399228751418434	0.350070230588088	65249/8829	2
GO:0006476	GO:0006476	protein deacetylation	3/220	93/18670	0.097214676150752	0.407845946038701	0.357626357988785	161742/9734/5927	3
GO:0072080	GO:0072080	nephron tubule development	3/220	93/18670	0.097214676150752	0.407845946038701	0.357626357988785	5228/9241/7481	3
GO:1901655	GO:1901655	cellular response to ketone	3/220	93/18670	0.097214676150752	0.407845946038701	0.357626357988785	111/687/1244	3
GO:0046942	GO:0046942	carboxylic acid transport	7/220	331/18670	0.0974558605396	0.408326115290755	0.358047402215161	5999/6578/5205/1244/54407/124935/4363	7
GO:0032365	GO:0032365	intracellular lipid transport	2/220	45/18670	0.098457076382071	0.410918005314809	0.360320143181727	57614/51054	2
GO:0035987	GO:0035987	endodermal cell differentiation	2/220	45/18670	0.098457076382071	0.410918005314809	0.360320143181727	3676/4324	2
GO:0048538	GO:0048538	thymus development	2/220	45/18670	0.098457076382071	0.410918005314809	0.360320143181727	6899/9935	2
GO:0070085	GO:0070085	glycosylation	6/220	269/18670	0.09928119044448	0.412193409212029	0.361438501854058	80312/2134/8693/2583/2530/4249	6
GO:0006029	GO:0006029	proteoglycan metabolic process	3/220	94/18670	0.099591321735882	0.412193409212029	0.361438501854058	9956/2134/9469	3
GO:0044728	GO:0044728	DNA methylation or demethylation	3/220	94/18670	0.099591321735882	0.412193409212029	0.361438501854058	64863/80312/4552	3
GO:0060993	GO:0060993	kidney morphogenesis	3/220	94/18670	0.099591321735882	0.412193409212029	0.361438501854058	5228/9241/7481	3
GO:0009267	GO:0009267	cellular response to starvation	4/220	149/18670	0.099768917290332	0.412193409212029	0.361438501854058	220441/54407/5610/7071	4
GO:0014074	GO:0014074	response to purine-containing compound	4/220	149/18670	0.099768917290332	0.412193409212029	0.361438501854058	6261/10891/7056/6546	4
GO:0060041	GO:0060041	retina development in camera-type eye	4/220	149/18670	0.099768917290332	0.412193409212029	0.361438501854058	54549/50937/1746/8829	4
GO:0015849	GO:0015849	organic acid transport	7/220	333/18670	0.099786113961944	0.412193409212029	0.361438501854058	5999/6578/5205/1244/54407/124935/4363	7
GO:0051216	GO:0051216	cartilage development	5/220	209/18670	0.101573844748853	0.414277129355102	0.363265645786891	1746/6615/9241/7481/5396	5
GO:0055006	GO:0055006	cardiac cell development	3/220	95/18670	0.101991266622668	0.414277129355102	0.363265645786891	5999/6546/10611	3
GO:0061326	GO:0061326	renal tubule development	3/220	95/18670	0.101991266622668	0.414277129355102	0.363265645786891	5228/9241/7481	3
GO:0014075	GO:0014075	response to amine	2/220	46/18670	0.102164659829308	0.414277129355102	0.363265645786891	5999/9734	2
GO:0031648	GO:0031648	protein destabilization	2/220	46/18670	0.102164659829308	0.414277129355102	0.363265645786891	440193/3397	2
GO:0035088	GO:0035088	establishment or maintenance of apical/basal cell polarity	2/220	46/18670	0.102164659829308	0.414277129355102	0.363265645786891	57554/7481	2
GO:0050919	GO:0050919	negative chemotaxis	2/220	46/18670	0.102164659829308	0.414277129355102	0.363265645786891	6585/23767	2
GO:0061245	GO:0061245	establishment or maintenance of bipolar cell polarity	2/220	46/18670	0.102164659829308	0.414277129355102	0.363265645786891	57554/7481	2
GO:0071354	GO:0071354	cellular response to interleukin-6	2/220	46/18670	0.102164659829308	0.414277129355102	0.363265645786891	10891/1244	2
GO:0099172	GO:0099172	presynapse organization	2/220	46/18670	0.102164659829308	0.414277129355102	0.363265645786891	4916/8321	2
GO:0009612	GO:0009612	response to mechanical stimulus	5/220	210/18670	0.103113378773172	0.414277129355102	0.363265645786891	6546/7481/54407/2113/2022	5
GO:0055088	GO:0055088	lipid homeostasis	4/220	151/18670	0.103466520242055	0.414277129355102	0.363265645786891	51085/9969/9734/7851	4
GO:0030516	GO:0030516	regulation of axon extension	3/220	96/18670	0.104414183239118	0.414277129355102	0.363265645786891	4916/8829/4133	3
GO:0042632	GO:0042632	cholesterol homeostasis	3/220	96/18670	0.104414183239118	0.414277129355102	0.363265645786891	9969/9734/7851	3
GO:0007159	GO:0007159	leukocyte cell-cell adhesion	7/220	337/18670	0.104537940962806	0.414277129355102	0.363265645786891	1991/9655/3676/11221/57162/2113/3575	7
GO:0001678	GO:0001678	cellular glucose homeostasis	4/220	152/18670	0.10533869264015	0.414277129355102	0.363265645786891	51085/10891/4804/111	4
GO:0030902	GO:0030902	hindbrain development	4/220	152/18670	0.10533869264015	0.414277129355102	0.363265645786891	10891/9935/9241/6331	4
GO:0010799	GO:0010799	regulation of peptidyl-threonine phosphorylation	2/220	47/18670	0.105910271134641	0.414277129355102	0.363265645786891	57214/161742	2
GO:0031952	GO:0031952	regulation of protein autophosphorylation	2/220	47/18670	0.105910271134641	0.414277129355102	0.363265645786891	5529/2022	2
GO:0042551	GO:0042551	neuron maturation	2/220	47/18670	0.105910271134641	0.414277129355102	0.363265645786891	23114/9855	2
GO:0045646	GO:0045646	regulation of erythrocyte differentiation	2/220	47/18670	0.105910271134641	0.414277129355102	0.363265645786891	9935/2113	2
GO:0070169	GO:0070169	positive regulation of biomineral tissue development	2/220	47/18670	0.105910271134641	0.414277129355102	0.363265645786891	6546/56975	2
GO:0110151	GO:0110151	positive regulation of biomineralization	2/220	47/18670	0.105910271134641	0.414277129355102	0.363265645786891	6546/56975	2
GO:0006942	GO:0006942	regulation of striated muscle contraction	3/220	97/18670	0.106859742068495	0.414277129355102	0.363265645786891	89/6546/6331	3
GO:0014020	GO:0014020	primary neural tube formation	3/220	97/18670	0.106859742068495	0.414277129355102	0.363265645786891	9241/6491/8321	3
GO:0032231	GO:0032231	regulation of actin filament bundle assembly	3/220	97/18670	0.106859742068495	0.414277129355102	0.363265645786891	7481/3397/8829	3
GO:0055092	GO:0055092	sterol homeostasis	3/220	97/18670	0.106859742068495	0.414277129355102	0.363265645786891	9969/9734/7851	3
GO:0071496	GO:0071496	cellular response to external stimulus	7/220	339/18670	0.106959243199974	0.414277129355102	0.363265645786891	220441/7481/3676/54407/5610/7071/2022	7
GO:0050848	GO:0050848	regulation of calcium-mediated signaling	3/220	98/18670	0.109327611813535	0.414277129355102	0.363265645786891	89/58529/11123	3
GO:0045732	GO:0045732	positive regulation of protein catabolic process	5/220	214/18670	0.109387087590869	0.414277129355102	0.363265645786891	57520/10769/9655/83737/8975	5
GO:0007140	GO:0007140	male meiotic nuclear division	2/220	48/18670	0.109692509642317	0.414277129355102	0.363265645786891	56155/56603	2
GO:0007595	GO:0007595	lactation	2/220	48/18670	0.109692509642317	0.414277129355102	0.363265645786891	8997/780	2
GO:0045912	GO:0045912	negative regulation of carbohydrate metabolic process	2/220	48/18670	0.109692509642317	0.414277129355102	0.363265645786891	10891/89	2
GO:0055010	GO:0055010	ventricular cardiac muscle tissue morphogenesis	2/220	48/18670	0.109692509642317	0.414277129355102	0.363265645786891	9241/2022	2
GO:0060324	GO:0060324	face development	2/220	48/18670	0.109692509642317	0.414277129355102	0.363265645786891	6899/9241	2
GO:0061647	GO:0061647	histone H3-K9 modification	2/220	48/18670	0.109692509642317	0.414277129355102	0.363265645786891	26036/83852	2
GO:1990573	GO:1990573	potassium ion import across plasma membrane	2/220	48/18670	0.109692509642317	0.414277129355102	0.363265645786891	6558/9990	2
GO:0001768	GO:0001768	establishment of T cell polarity	1/220	10/18670	0.111805582204496	0.414277129355102	0.363265645786891	56603	1
GO:0001840	GO:0001840	neural plate development	1/220	10/18670	0.111805582204496	0.414277129355102	0.363265645786891	9241	1
GO:0003183	GO:0003183	mitral valve morphogenesis	1/220	10/18670	0.111805582204496	0.414277129355102	0.363265645786891	4091	1
GO:0006171	GO:0006171	cAMP biosynthetic process	1/220	10/18670	0.111805582204496	0.414277129355102	0.363265645786891	111	1
GO:0006930	GO:0006930	substrate-dependent cell migration. cell extension	1/220	10/18670	0.111805582204496	0.414277129355102	0.363265645786891	8829	1
GO:0006971	GO:0006971	hypotonic response	1/220	10/18670	0.111805582204496	0.414277129355102	0.363265645786891	9990	1
GO:0007191	GO:0007191	adenylate cyclase-activating dopamine receptor signaling pathway	1/220	10/18670	0.111805582204496	0.414277129355102	0.363265645786891	111	1
GO:0010998	GO:0010998	regulation of translational initiation by eIF2 alpha phosphorylation	1/220	10/18670	0.111805582204496	0.414277129355102	0.363265645786891	5610	1
GO:0018242	GO:0018242	protein O-linked glycosylation via serine	1/220	10/18670	0.111805582204496	0.414277129355102	0.363265645786891	8693	1
GO:0019062	GO:0019062	virion attachment to host cell	1/220	10/18670	0.111805582204496	0.414277129355102	0.363265645786891	131578	1
GO:0021877	GO:0021877	forebrain neuron fate commitment	1/220	10/18670	0.111805582204496	0.414277129355102	0.363265645786891	1746	1
GO:0032328	GO:0032328	alanine transport	1/220	10/18670	0.111805582204496	0.414277129355102	0.363265645786891	54407	1
GO:0032836	GO:0032836	glomerular basement membrane development	1/220	10/18670	0.111805582204496	0.414277129355102	0.363265645786891	1286	1
GO:0033131	GO:0033131	regulation of glucokinase activity	1/220	10/18670	0.111805582204496	0.414277129355102	0.363265645786891	5208	1
GO:0035090	GO:0035090	maintenance of apical/basal cell polarity	1/220	10/18670	0.111805582204496	0.414277129355102	0.363265645786891	7481	1
GO:0035672	GO:0035672	oligopeptide transmembrane transport	1/220	10/18670	0.111805582204496	0.414277129355102	0.363265645786891	4363	1
GO:0035865	GO:0035865	cellular response to potassium ion	1/220	10/18670	0.111805582204496	0.414277129355102	0.363265645786891	10891	1
GO:0035871	GO:0035871	protein K11-linked deubiquitination	1/220	10/18670	0.111805582204496	0.414277129355102	0.363265645786891	57695	1
GO:0038063	GO:0038063	collagen-activated tyrosine kinase receptor signaling pathway	1/220	10/18670	0.111805582204496	0.414277129355102	0.363265645786891	780	1
GO:0044557	GO:0044557	relaxation of smooth muscle	1/220	10/18670	0.111805582204496	0.414277129355102	0.363265645786891	6546	1
GO:0045199	GO:0045199	maintenance of epithelial cell apical/basal polarity	1/220	10/18670	0.111805582204496	0.414277129355102	0.363265645786891	7481	1
GO:0045625	GO:0045625	regulation of T-helper 1 cell differentiation	1/220	10/18670	0.111805582204496	0.414277129355102	0.363265645786891	9655	1
GO:0046532	GO:0046532	regulation of photoreceptor cell differentiation	1/220	10/18670	0.111805582204496	0.414277129355102	0.363265645786891	1746	1
GO:0048340	GO:0048340	paraxial mesoderm morphogenesis	1/220	10/18670	0.111805582204496	0.414277129355102	0.363265645786891	7481	1
GO:0048703	GO:0048703	embryonic viscerocranium morphogenesis	1/220	10/18670	0.111805582204496	0.414277129355102	0.363265645786891	6899	1
GO:0048755	GO:0048755	branching morphogenesis of a nerve	1/220	10/18670	0.111805582204496	0.414277129355102	0.363265645786891	1746	1
GO:0051918	GO:0051918	negative regulation of fibrinolysis	1/220	10/18670	0.111805582204496	0.414277129355102	0.363265645786891	7056	1
GO:0051956	GO:0051956	negative regulation of amino acid transport	1/220	10/18670	0.111805582204496	0.414277129355102	0.363265645786891	5999	1
GO:0060513	GO:0060513	prostatic bud formation	1/220	10/18670	0.111805582204496	0.414277129355102	0.363265645786891	9241	1
GO:0060600	GO:0060600	dichotomous subdivision of an epithelial terminal unit	1/220	10/18670	0.111805582204496	0.414277129355102	0.363265645786891	8829	1
GO:0061299	GO:0061299	retina vasculature morphogenesis in camera-type eye	1/220	10/18670	0.111805582204496	0.414277129355102	0.363265645786891	8829	1
GO:0070472	GO:0070472	regulation of uterine smooth muscle contraction	1/220	10/18670	0.111805582204496	0.414277129355102	0.363265645786891	152	1
GO:0072015	GO:0072015	glomerular visceral epithelial cell development	1/220	10/18670	0.111805582204496	0.414277129355102	0.363265645786891	5420	1
GO:0072124	GO:0072124	regulation of glomerular mesangial cell proliferation	1/220	10/18670	0.111805582204496	0.414277129355102	0.363265645786891	8710	1
GO:0090037	GO:0090037	positive regulation of protein kinase C signaling	1/220	10/18670	0.111805582204496	0.414277129355102	0.363265645786891	7481	1
GO:1900122	GO:1900122	positive regulation of receptor binding	1/220	10/18670	0.111805582204496	0.414277129355102	0.363265645786891	8829	1
GO:1901725	GO:1901725	regulation of histone deacetylase activity	1/220	10/18670	0.111805582204496	0.414277129355102	0.363265645786891	5927	1
GO:1902033	GO:1902033	regulation of hematopoietic stem cell proliferation	1/220	10/18670	0.111805582204496	0.414277129355102	0.363265645786891	5610	1
GO:1902513	GO:1902513	regulation of organelle transport along microtubule	1/220	10/18670	0.111805582204496	0.414277129355102	0.363265645786891	4133	1
GO:1904526	GO:1904526	regulation of microtubule binding	1/220	10/18670	0.111805582204496	0.414277129355102	0.363265645786891	4133	1
GO:2000271	GO:2000271	positive regulation of fibroblast apoptotic process	1/220	10/18670	0.111805582204496	0.414277129355102	0.363265645786891	9262	1
GO:2000574	GO:2000574	regulation of microtubule motor activity	1/220	10/18670	0.111805582204496	0.414277129355102	0.363265645786891	4133	1
GO:2000644	GO:2000644	regulation of receptor catabolic process	1/220	10/18670	0.111805582204496	0.414277129355102	0.363265645786891	83737	1
GO:2000833	GO:2000833	positive regulation of steroid hormone secretion	1/220	10/18670	0.111805582204496	0.414277129355102	0.363265645786891	114897	1
GO:2001054	GO:2001054	negative regulation of mesenchymal cell apoptotic process	1/220	10/18670	0.111805582204496	0.414277129355102	0.363265645786891	6899	1
GO:2001135	GO:2001135	regulation of endocytic recycling	1/220	10/18670	0.111805582204496	0.414277129355102	0.363265645786891	65009	1
GO:0062014	GO:0062014	negative regulation of small molecule metabolic process	3/220	99/18670	0.111817459556262	0.414277129355102	0.363265645786891	10891/89/6615	3
GO:0001101	GO:0001101	response to acid chemical	7/220	343/18670	0.111891880860867	0.414277129355102	0.363265645786891	1620/10891/4916/6899/56603/7481/1244	7
GO:0032956	GO:0032956	regulation of actin cytoskeleton organization	7/220	343/18670	0.111891880860867	0.414277129355102	0.363265645786891	163782/4916/5999/7481/3397/8829/57580	7
GO:0003254	GO:0003254	regulation of membrane depolarization	2/220	49/18670	0.113510002152632	0.414277129355102	0.363265645786891	8913/6331	2
GO:0010712	GO:0010712	regulation of collagen metabolic process	2/220	49/18670	0.113510002152632	0.414277129355102	0.363265645786891	8710/2022	2
GO:0021879	GO:0021879	forebrain neuron differentiation	2/220	49/18670	0.113510002152632	0.414277129355102	0.363265645786891	1746/8829	2
GO:1990090	GO:1990090	cellular response to nerve growth factor stimulus	2/220	49/18670	0.113510002152632	0.414277129355102	0.363265645786891	4916/3397	2
GO:0050920	GO:0050920	regulation of chemotaxis	5/220	217/18670	0.114212053564246	0.414277129355102	0.363265645786891	4916/1991/5228/65249/8829	5
GO:0071805	GO:0071805	potassium ion transmembrane transport	5/220	217/18670	0.114212053564246	0.414277129355102	0.363265645786891	5999/56479/81831/6558/9990	5
GO:0035282	GO:0035282	segmentation	3/220	100/18670	0.114328950913494	0.414277129355102	0.363265645786891	9935/8829/4223	3
GO:0019827	GO:0019827	stem cell population maintenance	4/220	157/18670	0.114928296770731	0.414277129355102	0.363265645786891	9241/80312/5396/7071	4
GO:0019722	GO:0019722	calcium-mediated signaling	5/220	218/18670	0.115842841260542	0.414277129355102	0.363265645786891	89/58529/11123/6546/5534	5
GO:0031532	GO:0031532	actin cytoskeleton reorganization	3/220	101/18670	0.116861750188124	0.414277129355102	0.363265645786891	4916/8829/9855	3
GO:1901890	GO:1901890	positive regulation of cell junction assembly	3/220	101/18670	0.116861750188124	0.414277129355102	0.363265645786891	4916/23767/8829	3
GO:0016482	GO:0016482	cytosolic transport	4/220	158/18670	0.116891069372712	0.414277129355102	0.363265645786891	23033/9980/4133/9581	4
GO:0044262	GO:0044262	cellular carbohydrate metabolic process	6/220	282/18670	0.117124623286075	0.414277129355102	0.363265645786891	10891/89/114897/5208/2134/283209	6
GO:0060047	GO:0060047	heart contraction	6/220	282/18670	0.117124623286075	0.414277129355102	0.363265645786891	6261/5999/8913/6546/6331/27129	6
GO:0002931	GO:0002931	response to ischemia	2/220	50/18670	0.117361402474288	0.414277129355102	0.363265645786891	815/10891	2
GO:0009409	GO:0009409	response to cold	2/220	50/18670	0.117361402474288	0.414277129355102	0.363265645786891	10891/51316	2
GO:0010718	GO:0010718	positive regulation of epithelial to mesenchymal transition	2/220	50/18670	0.117361402474288	0.414277129355102	0.363265645786891	6615/2022	2
GO:0032873	GO:0032873	negative regulation of stress-activated MAPK cascade	2/220	50/18670	0.117361402474288	0.414277129355102	0.363265645786891	11221/83737	2
GO:0060425	GO:0060425	lung morphogenesis	2/220	50/18670	0.117361402474288	0.414277129355102	0.363265645786891	9241/3397	2
GO:0070303	GO:0070303	negative regulation of stress-activated protein kinase signaling cascade	2/220	50/18670	0.117361402474288	0.414277129355102	0.363265645786891	11221/83737	2
GO:0070741	GO:0070741	response to interleukin-6	2/220	50/18670	0.117361402474288	0.414277129355102	0.363265645786891	10891/1244	2
GO:0009101	GO:0009101	glycoprotein biosynthetic process	7/220	348/18670	0.118224788671895	0.414277129355102	0.363265645786891	9956/80312/2134/8693/2530/4249/9469	7
GO:0098727	GO:0098727	maintenance of cell number	4/220	159/18670	0.11886848601931	0.414277129355102	0.363265645786891	9241/80312/5396/7071	4
GO:0001558	GO:0001558	regulation of cell growth	8/220	416/18670	0.119699115545057	0.414277129355102	0.363265645786891	4916/5999/58189/7481/780/83737/8829/4133	8
GO:0021700	GO:0021700	developmental maturation	6/220	284/18670	0.120004441688732	0.414277129355102	0.363265645786891	6261/162466/5649/56975/23114/9855	6
GO:0030203	GO:0030203	glycosaminoglycan metabolic process	4/220	160/18670	0.120860412223401	0.414277129355102	0.363265645786891	9956/57214/2134/9469	4
GO:0019674	GO:0019674	NAD metabolic process	2/220	51/18670	0.121245390983413	0.414277129355102	0.363265645786891	89/283209	2
GO:0030071	GO:0030071	regulation of mitotic metaphase/anaphase transition	2/220	51/18670	0.121245390983413	0.414277129355102	0.363265645786891	56155/57520	2
GO:0051496	GO:0051496	positive regulation of stress fiber assembly	2/220	51/18670	0.121245390983413	0.414277129355102	0.363265645786891	7481/8829	2
GO:0090102	GO:0090102	cochlea development	2/220	51/18670	0.121245390983413	0.414277129355102	0.363265645786891	4916/6899	2
GO:0097366	GO:0097366	response to bronchodilator	2/220	51/18670	0.121245390983413	0.414277129355102	0.363265645786891	5999/9734	2
GO:0051348	GO:0051348	negative regulation of transferase activity	6/220	285/18670	0.121457527889867	0.414277129355102	0.363265645786891	5999/1846/161742/9655/11221/152559	6
GO:0035601	GO:0035601	protein deacylation	3/220	103/18670	0.121989924010303	0.414277129355102	0.363265645786891	161742/9734/5927	3
GO:0051983	GO:0051983	regulation of chromosome segregation	3/220	103/18670	0.121989924010303	0.414277129355102	0.363265645786891	56155/57520/56852	3
GO:0001574	GO:0001574	ganglioside biosynthetic process	1/220	11/18670	0.122277327751925	0.414277129355102	0.363265645786891	2583	1
GO:0001767	GO:0001767	establishment of lymphocyte polarity	1/220	11/18670	0.122277327751925	0.414277129355102	0.363265645786891	56603	1
GO:0001976	GO:0001976	nervous system process involved in regulation of systemic arterial blood pressure	1/220	11/18670	0.122277327751925	0.414277129355102	0.363265645786891	89797	1
GO:0002182	GO:0002182	cytoplasmic translational elongation	1/220	11/18670	0.122277327751925	0.414277129355102	0.363265645786891	132864	1
GO:0003174	GO:0003174	mitral valve development	1/220	11/18670	0.122277327751925	0.414277129355102	0.363265645786891	4091	1
GO:0006857	GO:0006857	oligopeptide transport	1/220	11/18670	0.122277327751925	0.414277129355102	0.363265645786891	4363	1
GO:0007195	GO:0007195	adenylate cyclase-inhibiting dopamine receptor signaling pathway	1/220	11/18670	0.122277327751925	0.414277129355102	0.363265645786891	111	1
GO:0009113	GO:0009113	purine nucleobase biosynthetic process	1/220	11/18670	0.122277327751925	0.414277129355102	0.363265645786891	5631	1
GO:0009950	GO:0009950	dorsal/ventral axis specification	1/220	11/18670	0.122277327751925	0.414277129355102	0.363265645786891	4091	1
GO:0010172	GO:0010172	embryonic body morphogenesis	1/220	11/18670	0.122277327751925	0.414277129355102	0.363265645786891	50937	1
GO:0014883	GO:0014883	transition between fast and slow fiber	1/220	11/18670	0.122277327751925	0.414277129355102	0.363265645786891	89	1
GO:0015014	GO:0015014	heparan sulfate proteoglycan biosynthetic process. polysaccharide chain biosynthetic process	1/220	11/18670	0.122277327751925	0.414277129355102	0.363265645786891	2134	1
GO:0015791	GO:0015791	polyol transport	1/220	11/18670	0.122277327751925	0.414277129355102	0.363265645786891	80055	1
GO:0019371	GO:0019371	cyclooxygenase pathway	1/220	11/18670	0.122277327751925	0.414277129355102	0.363265645786891	6916	1
GO:0021561	GO:0021561	facial nerve development	1/220	11/18670	0.122277327751925	0.414277129355102	0.363265645786891	8829	1
GO:0021604	GO:0021604	cranial nerve structural organization	1/220	11/18670	0.122277327751925	0.414277129355102	0.363265645786891	8829	1
GO:0021610	GO:0021610	facial nerve morphogenesis	1/220	11/18670	0.122277327751925	0.414277129355102	0.363265645786891	8829	1
GO:0021892	GO:0021892	cerebral cortex GABAergic interneuron differentiation	1/220	11/18670	0.122277327751925	0.414277129355102	0.363265645786891	1746	1
GO:0030422	GO:0030422	production of siRNA involved in RNA interference	1/220	11/18670	0.122277327751925	0.414277129355102	0.363265645786891	23405	1
GO:0031987	GO:0031987	locomotion involved in locomotory behavior	1/220	11/18670	0.122277327751925	0.414277129355102	0.363265645786891	57561	1
GO:0032908	GO:0032908	regulation of transforming growth factor beta1 production	1/220	11/18670	0.122277327751925	0.414277129355102	0.363265645786891	8710	1
GO:0033089	GO:0033089	positive regulation of T cell differentiation in thymus	1/220	11/18670	0.122277327751925	0.414277129355102	0.363265645786891	3575	1
GO:0033632	GO:0033632	regulation of cell-cell adhesion mediated by integrin	1/220	11/18670	0.122277327751925	0.414277129355102	0.363265645786891	5420	1
GO:0040015	GO:0040015	negative regulation of multicellular organism growth	1/220	11/18670	0.122277327751925	0.414277129355102	0.363265645786891	51316	1
GO:0045628	GO:0045628	regulation of T-helper 2 cell differentiation	1/220	11/18670	0.122277327751925	0.414277129355102	0.363265645786891	9655	1
GO:0046689	GO:0046689	response to mercury ion	1/220	11/18670	0.122277327751925	0.414277129355102	0.363265645786891	1244	1
GO:0046886	GO:0046886	positive regulation of hormone biosynthetic process	1/220	11/18670	0.122277327751925	0.414277129355102	0.363265645786891	10891	1
GO:0048680	GO:0048680	positive regulation of axon regeneration	1/220	11/18670	0.122277327751925	0.414277129355102	0.363265645786891	4916	1
GO:0048742	GO:0048742	regulation of skeletal muscle fiber development	1/220	11/18670	0.122277327751925	0.414277129355102	0.363265645786891	9734	1
GO:0048853	GO:0048853	forebrain morphogenesis	1/220	11/18670	0.122277327751925	0.414277129355102	0.363265645786891	6585	1
GO:0060159	GO:0060159	regulation of dopamine receptor signaling pathway	1/220	11/18670	0.122277327751925	0.414277129355102	0.363265645786891	5999	1
GO:0060272	GO:0060272	embryonic skeletal joint morphogenesis	1/220	11/18670	0.122277327751925	0.414277129355102	0.363265645786891	9241	1
GO:0060856	GO:0060856	establishment of blood-brain barrier	1/220	11/18670	0.122277327751925	0.414277129355102	0.363265645786891	2022	1
GO:0070278	GO:0070278	extracellular matrix constituent secretion	1/220	11/18670	0.122277327751925	0.414277129355102	0.363265645786891	2022	1
GO:0070471	GO:0070471	uterine smooth muscle contraction	1/220	11/18670	0.122277327751925	0.414277129355102	0.363265645786891	152	1
GO:0070933	GO:0070933	histone H4 deacetylation	1/220	11/18670	0.122277327751925	0.414277129355102	0.363265645786891	9734	1
GO:0071372	GO:0071372	cellular response to follicle-stimulating hormone stimulus	1/220	11/18670	0.122277327751925	0.414277129355102	0.363265645786891	10891	1
GO:0072110	GO:0072110	glomerular mesangial cell proliferation	1/220	11/18670	0.122277327751925	0.414277129355102	0.363265645786891	8710	1
GO:0072310	GO:0072310	glomerular epithelial cell development	1/220	11/18670	0.122277327751925	0.414277129355102	0.363265645786891	5420	1
GO:0098887	GO:0098887	neurotransmitter receptor transport. endosome to postsynaptic membrane	1/220	11/18670	0.122277327751925	0.414277129355102	0.363265645786891	57554	1
GO:0099151	GO:0099151	regulation of postsynaptic density assembly	1/220	11/18670	0.122277327751925	0.414277129355102	0.363265645786891	4916	1
GO:0099624	GO:0099624	atrial cardiac muscle cell membrane repolarization	1/220	11/18670	0.122277327751925	0.414277129355102	0.363265645786891	6331	1
GO:0099639	GO:0099639	neurotransmitter receptor transport. endosome to plasma membrane	1/220	11/18670	0.122277327751925	0.414277129355102	0.363265645786891	57554	1
GO:0106072	GO:0106072	negative regulation of adenylate cyclase-activating G protein-coupled receptor signaling pathway	1/220	11/18670	0.122277327751925	0.414277129355102	0.363265645786891	57561	1
GO:1900247	GO:1900247	regulation of cytoplasmic translational elongation	1/220	11/18670	0.122277327751925	0.414277129355102	0.363265645786891	132864	1
GO:1903299	GO:1903299	regulation of hexokinase activity	1/220	11/18670	0.122277327751925	0.414277129355102	0.363265645786891	5208	1
GO:1904321	GO:1904321	response to forskolin	1/220	11/18670	0.122277327751925	0.414277129355102	0.363265645786891	111	1
GO:1904322	GO:1904322	cellular response to forskolin	1/220	11/18670	0.122277327751925	0.414277129355102	0.363265645786891	111	1
GO:2000615	GO:2000615	regulation of histone H3-K9 acetylation	1/220	11/18670	0.122277327751925	0.414277129355102	0.363265645786891	26036	1
GO:2000786	GO:2000786	positive regulation of autophagosome assembly	1/220	11/18670	0.122277327751925	0.414277129355102	0.363265645786891	5305	1
GO:2001241	GO:2001241	positive regulation of extrinsic apoptotic signaling pathway in absence of ligand	1/220	11/18670	0.122277327751925	0.414277129355102	0.363265645786891	5519	1
GO:0005996	GO:0005996	monosaccharide metabolic process	6/220	287/18670	0.124389856377811	0.416790153770128	0.365469232160157	10891/89/114897/5208/2530/283209	6
GO:0006892	GO:0006892	post-Golgi vesicle-mediated transport	3/220	104/18670	0.12458462189808	0.416790153770128	0.365469232160157	23033/9980/9581	3
GO:0090100	GO:0090100	positive regulation of transmembrane receptor protein serine/threonine kinase signaling pathway	3/220	104/18670	0.12458462189808	0.416790153770128	0.365469232160157	8516/4756/2022	3
GO:0098732	GO:0098732	macromolecule deacylation	3/220	104/18670	0.12458462189808	0.416790153770128	0.365469232160157	161742/9734/5927	3
GO:1901800	GO:1901800	positive regulation of proteasomal protein catabolic process	3/220	104/18670	0.12458462189808	0.416790153770128	0.365469232160157	10769/9655/8975	3
GO:1902903	GO:1902903	regulation of supramolecular fiber organization	7/220	353/18670	0.124740724678594	0.416790153770128	0.365469232160157	163782/5999/7481/3397/8829/57580/4133	7
GO:0031960	GO:0031960	response to corticosteroid	4/220	162/18670	0.124887248059058	0.416790153770128	0.365469232160157	4916/687/1244/2022	4
GO:0055078	GO:0055078	sodium ion homeostasis	2/220	52/18670	0.125160674189146	0.416790153770128	0.365469232160157	6546/6558	2
GO:1900024	GO:1900024	regulation of substrate adhesion-dependent cell spreading	2/220	52/18670	0.125160674189146	0.416790153770128	0.365469232160157	8829/57580	2
GO:1990089	GO:1990089	response to nerve growth factor	2/220	52/18670	0.125160674189146	0.416790153770128	0.365469232160157	4916/3397	2
GO:2000649	GO:2000649	regulation of sodium ion transmembrane transporter activity	2/220	52/18670	0.125160674189146	0.416790153770128	0.365469232160157	57520/81831	2
GO:0001841	GO:0001841	neural tube formation	3/220	105/18670	0.127199274658056	0.416790153770128	0.365469232160157	9241/6491/8321	3
GO:0007160	GO:0007160	cell-matrix adhesion	5/220	225/18670	0.127566076984219	0.416790153770128	0.365469232160157	89/8516/3676/780/8829	5
GO:0042063	GO:0042063	gliogenesis	6/220	290/18670	0.128853124782441	0.416790153770128	0.365469232160157	4916/1746/9241/5649/11221/23405	6
GO:0022029	GO:0022029	telencephalon cell migration	2/220	53/18670	0.129105984305695	0.416790153770128	0.365469232160157	5649/200933	2
GO:0030195	GO:0030195	negative regulation of blood coagulation	2/220	53/18670	0.129105984305695	0.416790153770128	0.365469232160157	114897/7056	2
GO:0032964	GO:0032964	collagen biosynthetic process	2/220	53/18670	0.129105984305695	0.416790153770128	0.365469232160157	8710/2022	2
GO:0035065	GO:0035065	regulation of histone acetylation	2/220	53/18670	0.129105984305695	0.416790153770128	0.365469232160157	10891/26036	2
GO:0043331	GO:0043331	response to dsRNA	2/220	53/18670	0.129105984305695	0.416790153770128	0.365469232160157	23180/57162	2
GO:1902099	GO:1902099	regulation of metaphase/anaphase transition of cell cycle	2/220	53/18670	0.129105984305695	0.416790153770128	0.365469232160157	56155/57520	2
GO:1902475	GO:1902475	L-alpha-amino acid transmembrane transport	2/220	53/18670	0.129105984305695	0.416790153770128	0.365469232160157	5999/124935	2
GO:0050680	GO:0050680	negative regulation of epithelial cell proliferation	4/220	165/18670	0.131032879375118	0.416790153770128	0.365469232160157	4804/58189/687/11221	4
GO:0003015	GO:0003015	heart process	6/220	292/18670	0.131871327064065	0.416790153770128	0.365469232160157	6261/5999/8913/6546/6331/27129	6
GO:0001909	GO:0001909	leukocyte mediated cytotoxicity	3/220	107/18670	0.132487083746456	0.416790153770128	0.365469232160157	1776/1991/3575	3
GO:0030330	GO:0030330	DNA damage response. signal transduction by p53 class mediator	3/220	107/18670	0.132487083746456	0.416790153770128	0.365469232160157	6615/10769/161742	3
GO:0002551	GO:0002551	mast cell chemotaxis	1/220	12/18670	0.132626166805174	0.416790153770128	0.365469232160157	5228	1
GO:0007077	GO:0007077	mitotic nuclear envelope disassembly	1/220	12/18670	0.132626166805174	0.416790153770128	0.365469232160157	255919	1
GO:0009086	GO:0009086	methionine biosynthetic process	1/220	12/18670	0.132626166805174	0.416790153770128	0.365469232160157	4552	1
GO:0009111	GO:0009111	vitamin catabolic process	1/220	12/18670	0.132626166805174	0.416790153770128	0.365469232160157	56603	1
GO:0010623	GO:0010623	programmed cell death involved in cell development	1/220	12/18670	0.132626166805174	0.416790153770128	0.365469232160157	1776	1
GO:0010649	GO:0010649	regulation of cell communication by electrical coupling	1/220	12/18670	0.132626166805174	0.416790153770128	0.365469232160157	6546	1
GO:0015697	GO:0015697	quaternary ammonium group transport	1/220	12/18670	0.132626166805174	0.416790153770128	0.365469232160157	54407	1
GO:0015816	GO:0015816	glycine transport	1/220	12/18670	0.132626166805174	0.416790153770128	0.365469232160157	5999	1
GO:0016081	GO:0016081	synaptic vesicle docking	1/220	12/18670	0.132626166805174	0.416790153770128	0.365469232160157	815	1
GO:0021559	GO:0021559	trigeminal nerve development	1/220	12/18670	0.132626166805174	0.416790153770128	0.365469232160157	8829	1
GO:0021819	GO:0021819	layer formation in cerebral cortex	1/220	12/18670	0.132626166805174	0.416790153770128	0.365469232160157	5649	1
GO:0030002	GO:0030002	cellular anion homeostasis	1/220	12/18670	0.132626166805174	0.416790153770128	0.365469232160157	1244	1
GO:0030259	GO:0030259	lipid glycosylation	1/220	12/18670	0.132626166805174	0.416790153770128	0.365469232160157	2583	1
GO:0030320	GO:0030320	cellular monovalent inorganic anion homeostasis	1/220	12/18670	0.132626166805174	0.416790153770128	0.365469232160157	1244	1
GO:0032042	GO:0032042	mitochondrial DNA metabolic process	1/220	12/18670	0.132626166805174	0.416790153770128	0.365469232160157	10891	1
GO:0032252	GO:0032252	secretory granule localization	1/220	12/18670	0.132626166805174	0.416790153770128	0.365469232160157	4133	1
GO:0032905	GO:0032905	transforming growth factor beta1 production	1/220	12/18670	0.132626166805174	0.416790153770128	0.365469232160157	8710	1
GO:0035630	GO:0035630	bone mineralization involved in bone maturation	1/220	12/18670	0.132626166805174	0.416790153770128	0.365469232160157	162466	1
GO:0038110	GO:0038110	interleukin-2-mediated signaling pathway	1/220	12/18670	0.132626166805174	0.416790153770128	0.365469232160157	3560	1
GO:0042368	GO:0042368	vitamin D biosynthetic process	1/220	12/18670	0.132626166805174	0.416790153770128	0.365469232160157	6615	1
GO:0044650	GO:0044650	adhesion of symbiont to host cell	1/220	12/18670	0.132626166805174	0.416790153770128	0.365469232160157	131578	1
GO:0045161	GO:0045161	neuronal ion channel clustering	1/220	12/18670	0.132626166805174	0.416790153770128	0.365469232160157	23114	1
GO:0045416	GO:0045416	positive regulation of interleukin-8 biosynthetic process	1/220	12/18670	0.132626166805174	0.416790153770128	0.365469232160157	1991	1
GO:0045472	GO:0045472	response to ether	1/220	12/18670	0.132626166805174	0.416790153770128	0.365469232160157	10891	1
GO:0045579	GO:0045579	positive regulation of B cell differentiation	1/220	12/18670	0.132626166805174	0.416790153770128	0.365469232160157	286410	1
GO:0045722	GO:0045722	positive regulation of gluconeogenesis	1/220	12/18670	0.132626166805174	0.416790153770128	0.365469232160157	10891	1
GO:0045760	GO:0045760	positive regulation of action potential	1/220	12/18670	0.132626166805174	0.416790153770128	0.365469232160157	6331	1
GO:0051481	GO:0051481	negative regulation of cytosolic calcium ion concentration	1/220	12/18670	0.132626166805174	0.416790153770128	0.365469232160157	6546	1
GO:0051873	GO:0051873	killing by host of symbiont cells	1/220	12/18670	0.132626166805174	0.416790153770128	0.365469232160157	1991	1
GO:0060707	GO:0060707	trophoblast giant cell differentiation	1/220	12/18670	0.132626166805174	0.416790153770128	0.365469232160157	6615	1
GO:0070572	GO:0070572	positive regulation of neuron projection regeneration	1/220	12/18670	0.132626166805174	0.416790153770128	0.365469232160157	4916	1
GO:0071472	GO:0071472	cellular response to salt stress	1/220	12/18670	0.132626166805174	0.416790153770128	0.365469232160157	9990	1
GO:0071679	GO:0071679	commissural neuron axon guidance	1/220	12/18670	0.132626166805174	0.416790153770128	0.365469232160157	8829	1
GO:0072578	GO:0072578	neurotransmitter-gated ion channel clustering	1/220	12/18670	0.132626166805174	0.416790153770128	0.365469232160157	5649	1
GO:0090085	GO:0090085	regulation of protein deubiquitination	1/220	12/18670	0.132626166805174	0.416790153770128	0.365469232160157	83737	1
GO:0090331	GO:0090331	negative regulation of platelet aggregation	1/220	12/18670	0.132626166805174	0.416790153770128	0.365469232160157	114897	1
GO:0097531	GO:0097531	mast cell migration	1/220	12/18670	0.132626166805174	0.416790153770128	0.365469232160157	5228	1
GO:0098962	GO:0098962	regulation of postsynaptic neurotransmitter receptor activity	1/220	12/18670	0.132626166805174	0.416790153770128	0.365469232160157	4884	1
GO:0099150	GO:0099150	regulation of postsynaptic specialization assembly	1/220	12/18670	0.132626166805174	0.416790153770128	0.365469232160157	4916	1
GO:0099566	GO:0099566	regulation of postsynaptic cytosolic calcium ion concentration	1/220	12/18670	0.132626166805174	0.416790153770128	0.365469232160157	6546	1
GO:0099638	GO:0099638	endosome to plasma membrane protein transport	1/220	12/18670	0.132626166805174	0.416790153770128	0.365469232160157	57554	1
GO:0150052	GO:0150052	regulation of postsynapse assembly	1/220	12/18670	0.132626166805174	0.416790153770128	0.365469232160157	4916	1
GO:0150065	GO:0150065	regulation of deacetylase activity	1/220	12/18670	0.132626166805174	0.416790153770128	0.365469232160157	5927	1
GO:1902287	GO:1902287	semaphorin-plexin signaling pathway involved in axon guidance	1/220	12/18670	0.132626166805174	0.416790153770128	0.365469232160157	8829	1
GO:1904953	GO:1904953	Wnt signaling pathway involved in midbrain dopaminergic neuron differentiation	1/220	12/18670	0.132626166805174	0.416790153770128	0.365469232160157	8321	1
GO:2000650	GO:2000650	negative regulation of sodium ion transmembrane transporter activity	1/220	12/18670	0.132626166805174	0.416790153770128	0.365469232160157	57520	1
GO:2001053	GO:2001053	regulation of mesenchymal cell apoptotic process	1/220	12/18670	0.132626166805174	0.416790153770128	0.365469232160157	6899	1
GO:0006636	GO:0006636	unsaturated fatty acid biosynthetic process	2/220	54/18670	0.13308007883078	0.416790153770128	0.365469232160157	6916/6785	2
GO:0007091	GO:0007091	metaphase/anaphase transition of mitotic cell cycle	2/220	54/18670	0.13308007883078	0.416790153770128	0.365469232160157	56155/57520	2
GO:0043392	GO:0043392	negative regulation of DNA binding	2/220	54/18670	0.13308007883078	0.416790153770128	0.365469232160157	23462/3397	2
GO:1900047	GO:1900047	negative regulation of hemostasis	2/220	54/18670	0.13308007883078	0.416790153770128	0.365469232160157	114897/7056	2
GO:1904645	GO:1904645	response to amyloid-beta	2/220	54/18670	0.13308007883078	0.416790153770128	0.365469232160157	4804/3676	2
GO:0090288	GO:0090288	negative regulation of cellular response to growth factor stimulus	4/220	166/18670	0.133108959723607	0.416790153770128	0.365469232160157	9241/4091/26036/8321	4
GO:0006821	GO:0006821	chloride transport	3/220	108/18670	0.135159558449219	0.416914937562739	0.365578650860332	1180/6558/9990	3
GO:0030004	GO:0030004	cellular monovalent inorganic cation homeostasis	3/220	108/18670	0.135159558449219	0.416914937562739	0.365578650860332	9498/6546/523	3
GO:0060071	GO:0060071	Wnt signaling pathway. planar cell polarity pathway	3/220	108/18670	0.135159558449219	0.416914937562739	0.365578650860332	7481/22881/8321	3
GO:0002011	GO:0002011	morphogenesis of an epithelial sheet	2/220	55/18670	0.137081740130367	0.416914937562739	0.365578650860332	23767/780	2
GO:0003229	GO:0003229	ventricular cardiac muscle tissue development	2/220	55/18670	0.137081740130367	0.416914937562739	0.365578650860332	9241/2022	2
GO:0060042	GO:0060042	retina morphogenesis in camera-type eye	2/220	55/18670	0.137081740130367	0.416914937562739	0.365578650860332	54549/50937	2
GO:0070830	GO:0070830	bicellular tight junction assembly	2/220	55/18670	0.137081740130367	0.416914937562739	0.365578650860332	6615/7481	2
GO:0097120	GO:0097120	receptor localization to synapse	2/220	55/18670	0.137081740130367	0.416914937562739	0.365578650860332	57554/5649	2
GO:0001818	GO:0001818	negative regulation of cytokine production	6/220	296/18670	0.138008598995943	0.416914937562739	0.365578650860332	1991/9734/7481/9655/83737/23405	6
GO:0015698	GO:0015698	inorganic anion transport	4/220	169/18670	0.139417797714572	0.416914937562739	0.365578650860332	1180/9498/6558/9990	4
GO:0071695	GO:0071695	anatomical structure maturation	5/220	232/18670	0.139810488464932	0.416914937562739	0.365578650860332	6261/162466/56975/23114/9855	5
GO:0006939	GO:0006939	smooth muscle contraction	3/220	110/18670	0.140559942080371	0.416914937562739	0.365578650860332	152/6546/3363	3
GO:0061387	GO:0061387	regulation of extent of cell growth	3/220	110/18670	0.140559942080371	0.416914937562739	0.365578650860332	4916/8829/4133	3
GO:0090175	GO:0090175	regulation of establishment of planar polarity	3/220	110/18670	0.140559942080371	0.416914937562739	0.365578650860332	7481/22881/8321	3
GO:0021885	GO:0021885	forebrain cell migration	2/220	56/18670	0.141109775029611	0.416914937562739	0.365578650860332	5649/200933	2
GO:0044784	GO:0044784	metaphase/anaphase transition of cell cycle	2/220	56/18670	0.141109775029611	0.416914937562739	0.365578650860332	56155/57520	2
GO:0046148	GO:0046148	pigment biosynthetic process	2/220	56/18670	0.141109775029611	0.416914937562739	0.365578650860332	200205/5631	2
GO:0050879	GO:0050879	multicellular organismal movement	2/220	56/18670	0.141109775029611	0.416914937562739	0.365578650860332	89/23336	2
GO:0050881	GO:0050881	musculoskeletal movement	2/220	56/18670	0.141109775029611	0.416914937562739	0.365578650860332	89/23336	2
GO:0060688	GO:0060688	regulation of morphogenesis of a branching structure	2/220	56/18670	0.141109775029611	0.416914937562739	0.365578650860332	5228/9241	2
GO:0086002	GO:0086002	cardiac muscle cell action potential involved in contraction	2/220	56/18670	0.141109775029611	0.416914937562739	0.365578650860332	8913/6331	2
GO:0090183	GO:0090183	regulation of kidney development	2/220	56/18670	0.141109775029611	0.416914937562739	0.365578650860332	9241/8710	2
GO:0120192	GO:0120192	tight junction assembly	2/220	56/18670	0.141109775029611	0.416914937562739	0.365578650860332	6615/7481	2
GO:0006022	GO:0006022	aminoglycan metabolic process	4/220	170/18670	0.141547122591969	0.416914937562739	0.365578650860332	9956/57214/2134/9469	4
GO:0043433	GO:0043433	negative regulation of DNA-binding transcription factor activity	4/220	170/18670	0.141547122591969	0.416914937562739	0.365578650860332	9969/3397/57162/83737	4
GO:0018105	GO:0018105	peptidyl-serine phosphorylation	6/220	299/18670	0.142698361977036	0.416914937562739	0.365578650860332	51085/5616/815/4916/10769/152559	6
GO:0001765	GO:0001765	membrane raft assembly	1/220	13/18670	0.142853535403248	0.416914937562739	0.365578650860332	23180	1
GO:0001967	GO:0001967	suckling behavior	1/220	13/18670	0.142853535403248	0.416914937562739	0.365578650860332	1271	1
GO:0001973	GO:0001973	G protein-coupled adenosine receptor signaling pathway	1/220	13/18670	0.142853535403248	0.416914937562739	0.365578650860332	111	1
GO:0002679	GO:0002679	respiratory burst involved in defense response	1/220	13/18670	0.142853535403248	0.416914937562739	0.365578650860332	11221	1
GO:0002829	GO:0002829	negative regulation of type 2 immune response	1/220	13/18670	0.142853535403248	0.416914937562739	0.365578650860332	9655	1
GO:0007183	GO:0007183	SMAD protein complex assembly	1/220	13/18670	0.142853535403248	0.416914937562739	0.365578650860332	4091	1
GO:0010642	GO:0010642	negative regulation of platelet-derived growth factor receptor signaling pathway	1/220	13/18670	0.142853535403248	0.416914937562739	0.365578650860332	65009	1
GO:0010763	GO:0010763	positive regulation of fibroblast migration	1/220	13/18670	0.142853535403248	0.416914937562739	0.365578650860332	6546	1
GO:0010839	GO:0010839	negative regulation of keratinocyte proliferation	1/220	13/18670	0.142853535403248	0.416914937562739	0.365578650860332	687	1
GO:0016322	GO:0016322	neuron remodeling	1/220	13/18670	0.142853535403248	0.416914937562739	0.365578650860332	9855	1
GO:0021554	GO:0021554	optic nerve development	1/220	13/18670	0.142853535403248	0.416914937562739	0.365578650860332	89797	1
GO:0030497	GO:0030497	fatty acid elongation	1/220	13/18670	0.142853535403248	0.416914937562739	0.365578650860332	6785	1
GO:0030656	GO:0030656	regulation of vitamin metabolic process	1/220	13/18670	0.142853535403248	0.416914937562739	0.365578650860332	6615	1
GO:0031115	GO:0031115	negative regulation of microtubule polymerization	1/220	13/18670	0.142853535403248	0.416914937562739	0.365578650860332	4133	1
GO:0031650	GO:0031650	regulation of heat generation	1/220	13/18670	0.142853535403248	0.416914937562739	0.365578650860332	57561	1
GO:0031953	GO:0031953	negative regulation of protein autophosphorylation	1/220	13/18670	0.142853535403248	0.416914937562739	0.365578650860332	2022	1
GO:0032488	GO:0032488	Cdc42 protein signal transduction	1/220	13/18670	0.142853535403248	0.416914937562739	0.365578650860332	8829	1
GO:0033623	GO:0033623	regulation of integrin activation	1/220	13/18670	0.142853535403248	0.416914937562739	0.365578650860332	9855	1
GO:0035588	GO:0035588	G protein-coupled purinergic receptor signaling pathway	1/220	13/18670	0.142853535403248	0.416914937562739	0.365578650860332	111	1
GO:0035627	GO:0035627	ceramide transport	1/220	13/18670	0.142853535403248	0.416914937562739	0.365578650860332	51054	1
GO:0035723	GO:0035723	interleukin-15-mediated signaling pathway	1/220	13/18670	0.142853535403248	0.416914937562739	0.365578650860332	3560	1
GO:0038065	GO:0038065	collagen-activated signaling pathway	1/220	13/18670	0.142853535403248	0.416914937562739	0.365578650860332	780	1
GO:0042761	GO:0042761	very long-chain fatty acid biosynthetic process	1/220	13/18670	0.142853535403248	0.416914937562739	0.365578650860332	6785	1
GO:0043201	GO:0043201	response to leucine	1/220	13/18670	0.142853535403248	0.416914937562739	0.365578650860332	10891	1
GO:0043970	GO:0043970	histone H3-K9 acetylation	1/220	13/18670	0.142853535403248	0.416914937562739	0.365578650860332	26036	1
GO:0045602	GO:0045602	negative regulation of endothelial cell differentiation	1/220	13/18670	0.142853535403248	0.416914937562739	0.365578650860332	3397	1
GO:0046415	GO:0046415	urate metabolic process	1/220	13/18670	0.142853535403248	0.416914937562739	0.365578650860332	5631	1
GO:0051386	GO:0051386	regulation of neurotrophin TRK receptor signaling pathway	1/220	13/18670	0.142853535403248	0.416914937562739	0.365578650860332	4916	1
GO:0060123	GO:0060123	regulation of growth hormone secretion	1/220	13/18670	0.142853535403248	0.416914937562739	0.365578650860332	8997	1
GO:0060347	GO:0060347	heart trabecula formation	1/220	13/18670	0.142853535403248	0.416914937562739	0.365578650860332	23462	1
GO:0060601	GO:0060601	lateral sprouting from an epithelium	1/220	13/18670	0.142853535403248	0.416914937562739	0.365578650860332	9241	1
GO:0061000	GO:0061000	negative regulation of dendritic spine development	1/220	13/18670	0.142853535403248	0.416914937562739	0.365578650860332	10769	1
GO:0061052	GO:0061052	negative regulation of cell growth involved in cardiac muscle cell development	1/220	13/18670	0.142853535403248	0.416914937562739	0.365578650860332	5999	1
GO:0061478	GO:0061478	response to platelet aggregation inhibitor	1/220	13/18670	0.142853535403248	0.416914937562739	0.365578650860332	111	1
GO:0070208	GO:0070208	protein heterotrimerization	1/220	13/18670	0.142853535403248	0.416914937562739	0.365578650860332	114897	1
GO:0070986	GO:0070986	left/right axis specification	1/220	13/18670	0.142853535403248	0.416914937562739	0.365578650860332	83852	1
GO:0071350	GO:0071350	cellular response to interleukin-15	1/220	13/18670	0.142853535403248	0.416914937562739	0.365578650860332	3560	1
GO:0071352	GO:0071352	cellular response to interleukin-2	1/220	13/18670	0.142853535403248	0.416914937562739	0.365578650860332	3560	1
GO:0071696	GO:0071696	ectodermal placode development	1/220	13/18670	0.142853535403248	0.416914937562739	0.365578650860332	8829	1
GO:0090179	GO:0090179	planar cell polarity pathway involved in neural tube closure	1/220	13/18670	0.142853535403248	0.416914937562739	0.365578650860332	8321	1
GO:0090308	GO:0090308	regulation of DNA methylation-dependent heterochromatin assembly	1/220	13/18670	0.142853535403248	0.416914937562739	0.365578650860332	80312	1
GO:0097152	GO:0097152	mesenchymal cell apoptotic process	1/220	13/18670	0.142853535403248	0.416914937562739	0.365578650860332	6899	1
GO:1900225	GO:1900225	regulation of NLRP3 inflammasome complex assembly	1/220	13/18670	0.142853535403248	0.416914937562739	0.365578650860332	5610	1
GO:1902285	GO:1902285	semaphorin-plexin signaling pathway involved in neuron projection guidance	1/220	13/18670	0.142853535403248	0.416914937562739	0.365578650860332	8829	1
GO:1902306	GO:1902306	negative regulation of sodium ion transmembrane transport	1/220	13/18670	0.142853535403248	0.416914937562739	0.365578650860332	57520	1
GO:1903651	GO:1903651	positive regulation of cytoplasmic transport	1/220	13/18670	0.142853535403248	0.416914937562739	0.365578650860332	4133	1
GO:1903960	GO:1903960	negative regulation of anion transmembrane transport	1/220	13/18670	0.142853535403248	0.416914937562739	0.365578650860332	5999	1
GO:2000052	GO:2000052	positive regulation of non-canonical Wnt signaling pathway	1/220	13/18670	0.142853535403248	0.416914937562739	0.365578650860332	22881	1
GO:2001171	GO:2001171	positive regulation of ATP biosynthetic process	1/220	13/18670	0.142853535403248	0.416914937562739	0.365578650860332	10891	1
GO:0098661	GO:0098661	inorganic anion transmembrane transport	3/220	111/18670	0.143287168252528	0.417802041728185	0.366356522590888	1180/6558/9990	3
GO:0006937	GO:0006937	regulation of muscle contraction	4/220	171/18670	0.143689390897493	0.41821790196181	0.366721176407429	89/152/6546/6331	4
GO:0010634	GO:0010634	positive regulation of epithelial cell migration	4/220	171/18670	0.143689390897493	0.41821790196181	0.366721176407429	10769/9734/8829/2113	4
GO:0001755	GO:0001755	neural crest cell migration	2/220	57/18670	0.145163014409904	0.420607223407113	0.368816291817666	6899/8829	2
GO:0010965	GO:0010965	regulation of mitotic sister chromatid separation	2/220	57/18670	0.145163014409904	0.420607223407113	0.368816291817666	56155/57520	2
GO:0048008	GO:0048008	platelet-derived growth factor receptor signaling pathway	2/220	57/18670	0.145163014409904	0.420607223407113	0.368816291817666	65009/8829	2
GO:0050819	GO:0050819	negative regulation of coagulation	2/220	57/18670	0.145163014409904	0.420607223407113	0.368816291817666	114897/7056	2
GO:2000272	GO:2000272	negative regulation of signaling receptor activity	2/220	57/18670	0.145163014409904	0.420607223407113	0.368816291817666	10891/9655	2
GO:0001938	GO:0001938	positive regulation of endothelial cell proliferation	3/220	112/18670	0.146031962242989	0.422365334243186	0.370357919928358	5228/3676/8829	3
GO:0002065	GO:0002065	columnar/cuboidal epithelial cell differentiation	3/220	112/18670	0.146031962242989	0.422365334243186	0.370357919928358	1747/7481/56975	3
GO:0016525	GO:0016525	negative regulation of angiogenesis	4/220	173/18670	0.148012160486641	0.423361821594372	0.371231706086215	4804/10769/161742/4223	4
GO:0019932	GO:0019932	second-messenger-mediated signaling	8/220	439/18670	0.14839252986337	0.423361821594372	0.371231706086215	89/111/58529/152/11123/6546/5534/57561	8
GO:0032872	GO:0032872	regulation of stress-activated MAPK cascade	5/220	237/18670	0.148861257449525	0.423361821594372	0.371231706086215	389432/11221/22881/83737/5610	5
GO:0061951	GO:0061951	establishment of protein localization to plasma membrane	2/220	58/18670	0.14924031281197	0.423361821594372	0.371231706086215	57554/9581	2
GO:0071385	GO:0071385	cellular response to glucocorticoid stimulus	2/220	58/18670	0.14924031281197	0.423361821594372	0.371231706086215	687/1244	2
GO:0046488	GO:0046488	phosphatidylinositol metabolic process	4/220	174/18670	0.150192360829987	0.423361821594372	0.371231706086215	285172/9655/80055/5305	4
GO:0030258	GO:0030258	lipid modification	5/220	238/18670	0.15070085177842	0.423361821594372	0.371231706086215	10891/285172/2583/9655/5305	5
GO:0046578	GO:0046578	regulation of Ras protein signal transduction	5/220	238/18670	0.15070085177842	0.423361821594372	0.371231706086215	8997/8829/57580/23365/9855	5
GO:0010633	GO:0010633	negative regulation of epithelial cell migration	3/220	114/18670	0.151572889628183	0.423361821594372	0.371231706086215	161742/11221/4223	3
GO:0042752	GO:0042752	regulation of circadian rhythm	3/220	114/18670	0.151572889628183	0.423361821594372	0.371231706086215	10891/8863/7071	3
GO:0120032	GO:0120032	regulation of plasma membrane bounded cell projection assembly	4/220	175/18670	0.152384902804003	0.423361821594372	0.371231706086215	5420/5205/8829/4651	4
GO:2000181	GO:2000181	negative regulation of blood vessel morphogenesis	4/220	175/18670	0.152384902804003	0.423361821594372	0.371231706086215	4804/10769/161742/4223	4
GO:0070302	GO:0070302	regulation of stress-activated protein kinase signaling cascade	5/220	239/18670	0.152550067420135	0.423361821594372	0.371231706086215	389432/11221/22881/83737/5610	5
GO:0002523	GO:0002523	leukocyte migration involved in inflammatory response	1/220	14/18670	0.152960852882547	0.423361821594372	0.371231706086215	1991	1
GO:0003188	GO:0003188	heart valve formation	1/220	14/18670	0.152960852882547	0.423361821594372	0.371231706086215	23462	1
GO:0007175	GO:0007175	negative regulation of epidermal growth factor-activated receptor activity	1/220	14/18670	0.152960852882547	0.423361821594372	0.371231706086215	9655	1
GO:0009214	GO:0009214	cyclic nucleotide catabolic process	1/220	14/18670	0.152960852882547	0.423361821594372	0.371231706086215	27115	1
GO:0010867	GO:0010867	positive regulation of triglyceride biosynthetic process	1/220	14/18670	0.152960852882547	0.423361821594372	0.371231706086215	255919	1
GO:0014819	GO:0014819	regulation of skeletal muscle contraction	1/220	14/18670	0.152960852882547	0.423361821594372	0.371231706086215	89	1
GO:0030213	GO:0030213	hyaluronan biosynthetic process	1/220	14/18670	0.152960852882547	0.423361821594372	0.371231706086215	57214	1
GO:0033169	GO:0033169	histone H3-K9 demethylation	1/220	14/18670	0.152960852882547	0.423361821594372	0.371231706086215	55806	1
GO:0036295	GO:0036295	cellular response to increased oxygen levels	1/220	14/18670	0.152960852882547	0.423361821594372	0.371231706086215	523	1
GO:0036376	GO:0036376	sodium ion export across plasma membrane	1/220	14/18670	0.152960852882547	0.423361821594372	0.371231706086215	6546	1
GO:0038166	GO:0038166	angiotensin-activated signaling pathway	1/220	14/18670	0.152960852882547	0.423361821594372	0.371231706086215	815	1
GO:0043374	GO:0043374	CD8-positive. alpha-beta T cell differentiation	1/220	14/18670	0.152960852882547	0.423361821594372	0.371231706086215	6304	1
GO:0043558	GO:0043558	regulation of translational initiation in response to stress	1/220	14/18670	0.152960852882547	0.423361821594372	0.371231706086215	5610	1
GO:0044090	GO:0044090	positive regulation of vacuole organization	1/220	14/18670	0.152960852882547	0.423361821594372	0.371231706086215	5305	1
GO:0044546	GO:0044546	NLRP3 inflammasome complex assembly	1/220	14/18670	0.152960852882547	0.423361821594372	0.371231706086215	5610	1
GO:0045064	GO:0045064	T-helper 2 cell differentiation	1/220	14/18670	0.152960852882547	0.423361821594372	0.371231706086215	9655	1
GO:0045591	GO:0045591	positive regulation of regulatory T cell differentiation	1/220	14/18670	0.152960852882547	0.423361821594372	0.371231706086215	11221	1
GO:0050667	GO:0050667	homocysteine metabolic process	1/220	14/18670	0.152960852882547	0.423361821594372	0.371231706086215	4552	1
GO:0050930	GO:0050930	induction of positive chemotaxis	1/220	14/18670	0.152960852882547	0.423361821594372	0.371231706086215	5228	1
GO:0051917	GO:0051917	regulation of fibrinolysis	1/220	14/18670	0.152960852882547	0.423361821594372	0.371231706086215	7056	1
GO:0070669	GO:0070669	response to interleukin-2	1/220	14/18670	0.152960852882547	0.423361821594372	0.371231706086215	3560	1
GO:0070672	GO:0070672	response to interleukin-15	1/220	14/18670	0.152960852882547	0.423361821594372	0.371231706086215	3560	1
GO:0072498	GO:0072498	embryonic skeletal joint development	1/220	14/18670	0.152960852882547	0.423361821594372	0.371231706086215	9241	1
GO:0086069	GO:0086069	bundle of His cell to Purkinje myocyte communication	1/220	14/18670	0.152960852882547	0.423361821594372	0.371231706086215	6331	1
GO:0090128	GO:0090128	regulation of synapse maturation	1/220	14/18670	0.152960852882547	0.423361821594372	0.371231706086215	5649	1
GO:0090178	GO:0090178	regulation of establishment of planar polarity involved in neural tube closure	1/220	14/18670	0.152960852882547	0.423361821594372	0.371231706086215	8321	1
GO:0097154	GO:0097154	GABAergic neuron differentiation	1/220	14/18670	0.152960852882547	0.423361821594372	0.371231706086215	1746	1
GO:0106070	GO:0106070	regulation of adenylate cyclase-activating G protein-coupled receptor signaling pathway	1/220	14/18670	0.152960852882547	0.423361821594372	0.371231706086215	57561	1
GO:1900121	GO:1900121	negative regulation of receptor binding	1/220	14/18670	0.152960852882547	0.423361821594372	0.371231706086215	9241	1
GO:1901722	GO:1901722	regulation of cell proliferation involved in kidney development	1/220	14/18670	0.152960852882547	0.423361821594372	0.371231706086215	8710	1
GO:1904889	GO:1904889	regulation of excitatory synapse assembly	1/220	14/18670	0.152960852882547	0.423361821594372	0.371231706086215	4916	1
GO:2001212	GO:2001212	regulation of vasculogenesis	1/220	14/18670	0.152960852882547	0.423361821594372	0.371231706086215	23462	1
GO:0001658	GO:0001658	branching involved in ureteric bud morphogenesis	2/220	59/18670	0.153340548044889	0.423361821594372	0.371231706086215	5228/9241	2
GO:0021872	GO:0021872	forebrain generation of neurons	2/220	59/18670	0.153340548044889	0.423361821594372	0.371231706086215	1746/8829	2
GO:0030521	GO:0030521	androgen receptor signaling pathway	2/220	59/18670	0.153340548044889	0.423361821594372	0.371231706086215	10891/8031	2
GO:0031102	GO:0031102	neuron projection regeneration	2/220	59/18670	0.153340548044889	0.423361821594372	0.371231706086215	4916/5396	2
GO:0033619	GO:0033619	membrane protein proteolysis	2/220	59/18670	0.153340548044889	0.423361821594372	0.371231706086215	4804/7079	2
GO:0045843	GO:0045843	negative regulation of striated muscle tissue development	2/220	59/18670	0.153340548044889	0.423361821594372	0.371231706086215	5999/9241	2
GO:0046847	GO:0046847	filopodium assembly	2/220	59/18670	0.153340548044889	0.423361821594372	0.371231706086215	8829/4651	2
GO:2000756	GO:2000756	regulation of peptidyl-lysine acetylation	2/220	59/18670	0.153340548044889	0.423361821594372	0.371231706086215	10891/26036	2
GO:0050727	GO:0050727	regulation of inflammatory response	7/220	374/18670	0.154030039207925	0.424901358157477	0.372581673787013	1776/1991/58189/9655/11221/2113/4363	7
GO:0010927	GO:0010927	cellular component assembly involved in morphogenesis	3/220	115/18670	0.154368341861825	0.425218136622605	0.372859446141681	58529/23114/23405	3
GO:0006813	GO:0006813	potassium ion transport	5/220	240/18670	0.154408820561281	0.425218136622605	0.372859446141681	5999/56479/81831/6558/9990	5
GO:0001936	GO:0001936	regulation of endothelial cell proliferation	4/220	176/18670	0.154589633837542	0.425352519406113	0.372977281873308	4804/5228/3676/8829	4
GO:0060491	GO:0060491	regulation of cell projection assembly	4/220	177/18670	0.156806400592158	0.430682991698479	0.377651393289136	5420/5205/8829/4651	4
GO:0006304	GO:0006304	DNA modification	3/220	116/18670	0.157179999789565	0.430682991698479	0.377651393289136	64863/80312/4552	3
GO:0046879	GO:0046879	hormone secretion	6/220	308/18670	0.157200066987871	0.430682991698479	0.377651393289136	387597/111/152/114897/8997/5208	6
GO:0032515	GO:0032515	negative regulation of phosphoprotein phosphatase activity	2/220	60/18670	0.157462620800996	0.430682991698479	0.377651393289136	58529/4249	2
GO:0048635	GO:0048635	negative regulation of muscle organ development	2/220	60/18670	0.157462620800996	0.430682991698479	0.377651393289136	5999/9241	2
GO:0051306	GO:0051306	mitotic sister chromatid separation	2/220	60/18670	0.157462620800996	0.430682991698479	0.377651393289136	56155/57520	2
GO:0120193	GO:0120193	tight junction organization	2/220	60/18670	0.157462620800996	0.430682991698479	0.377651393289136	6615/7481	2
GO:0090090	GO:0090090	negative regulation of canonical Wnt signaling pathway	4/220	178/18670	0.15903504900197	0.430700049311201	0.37766635053457	9241/7481/22881/8321	4
GO:1901222	GO:1901222	regulation of NIK/NF-kappaB signaling	3/220	117/18670	0.160007524135208	0.430700049311201	0.37766635053457	389432/4306/5610	3
GO:0009266	GO:0009266	response to temperature stimulus	5/220	243/18670	0.160041456611047	0.430700049311201	0.37766635053457	815/10891/51316/348995/1244	5
GO:0048736	GO:0048736	appendage development	4/220	179/18670	0.161275424313028	0.430700049311201	0.37766635053457	56603/9241/5396/4223	4
GO:0060173	GO:0060173	limb development	4/220	179/18670	0.161275424313028	0.430700049311201	0.37766635053457	56603/9241/5396/4223	4
GO:0034113	GO:0034113	heterotypic cell-cell adhesion	2/220	61/18670	0.161605454276545	0.430700049311201	0.37766635053457	3676/23114	2
GO:0042490	GO:0042490	mechanoreceptor differentiation	2/220	61/18670	0.161605454276545	0.430700049311201	0.37766635053457	4916/5205	2
GO:0045123	GO:0045123	cellular extravasation	2/220	61/18670	0.161605454276545	0.430700049311201	0.37766635053457	1991/3676	2
GO:0071384	GO:0071384	cellular response to corticosteroid stimulus	2/220	61/18670	0.161605454276545	0.430700049311201	0.37766635053457	687/1244	2
GO:0000098	GO:0000098	sulfur amino acid catabolic process	1/220	15/18670	0.162949522070253	0.430700049311201	0.37766635053457	4552	1
GO:0006000	GO:0006000	fructose metabolic process	1/220	15/18670	0.162949522070253	0.430700049311201	0.37766635053457	5208	1
GO:0006491	GO:0006491	N-glycan processing	1/220	15/18670	0.162949522070253	0.430700049311201	0.37766635053457	2530	1
GO:0006646	GO:0006646	phosphatidylethanolamine biosynthetic process	1/220	15/18670	0.162949522070253	0.430700049311201	0.37766635053457	162466	1
GO:0009812	GO:0009812	flavonoid metabolic process	1/220	15/18670	0.162949522070253	0.430700049311201	0.37766635053457	10891	1
GO:0031054	GO:0031054	pre-miRNA processing	1/220	15/18670	0.162949522070253	0.430700049311201	0.37766635053457	23405	1
GO:0032352	GO:0032352	positive regulation of hormone metabolic process	1/220	15/18670	0.162949522070253	0.430700049311201	0.37766635053457	10891	1
GO:0032486	GO:0032486	Rap protein signal transduction	1/220	15/18670	0.162949522070253	0.430700049311201	0.37766635053457	10769	1
GO:0033604	GO:0033604	negative regulation of catecholamine secretion	1/220	15/18670	0.162949522070253	0.430700049311201	0.37766635053457	152	1
GO:0033689	GO:0033689	negative regulation of osteoblast proliferation	1/220	15/18670	0.162949522070253	0.430700049311201	0.37766635053457	5610	1
GO:0034111	GO:0034111	negative regulation of homotypic cell-cell adhesion	1/220	15/18670	0.162949522070253	0.430700049311201	0.37766635053457	114897	1
GO:0035067	GO:0035067	negative regulation of histone acetylation	1/220	15/18670	0.162949522070253	0.430700049311201	0.37766635053457	26036	1
GO:0035864	GO:0035864	response to potassium ion	1/220	15/18670	0.162949522070253	0.430700049311201	0.37766635053457	10891	1
GO:0042074	GO:0042074	cell migration involved in gastrulation	1/220	15/18670	0.162949522070253	0.430700049311201	0.37766635053457	7481	1
GO:0042362	GO:0042362	fat-soluble vitamin biosynthetic process	1/220	15/18670	0.162949522070253	0.430700049311201	0.37766635053457	6615	1
GO:0043508	GO:0043508	negative regulation of JUN kinase activity	1/220	15/18670	0.162949522070253	0.430700049311201	0.37766635053457	11221	1
GO:0043517	GO:0043517	positive regulation of DNA damage response. signal transduction by p53 class mediator	1/220	15/18670	0.162949522070253	0.430700049311201	0.37766635053457	161742	1
GO:0043518	GO:0043518	negative regulation of DNA damage response. signal transduction by p53 class mediator	1/220	15/18670	0.162949522070253	0.430700049311201	0.37766635053457	6615	1
GO:0044406	GO:0044406	adhesion of symbiont to host	1/220	15/18670	0.162949522070253	0.430700049311201	0.37766635053457	131578	1
GO:0045073	GO:0045073	regulation of chemokine biosynthetic process	1/220	15/18670	0.162949522070253	0.430700049311201	0.37766635053457	1991	1
GO:0046321	GO:0046321	positive regulation of fatty acid oxidation	1/220	15/18670	0.162949522070253	0.430700049311201	0.37766635053457	10891	1
GO:0051883	GO:0051883	killing of cells in other organism involved in symbiotic interaction	1/220	15/18670	0.162949522070253	0.430700049311201	0.37766635053457	1991	1
GO:0055089	GO:0055089	fatty acid homeostasis	1/220	15/18670	0.162949522070253	0.430700049311201	0.37766635053457	51085	1
GO:0060026	GO:0060026	convergent extension	1/220	15/18670	0.162949522070253	0.430700049311201	0.37766635053457	7481	1
GO:0060253	GO:0060253	negative regulation of glial cell proliferation	1/220	15/18670	0.162949522070253	0.430700049311201	0.37766635053457	23405	1
GO:0060841	GO:0060841	venous blood vessel development	1/220	15/18670	0.162949522070253	0.430700049311201	0.37766635053457	2022	1
GO:0072148	GO:0072148	epithelial cell fate commitment	1/220	15/18670	0.162949522070253	0.430700049311201	0.37766635053457	8829	1
GO:0090177	GO:0090177	establishment of planar polarity involved in neural tube closure	1/220	15/18670	0.162949522070253	0.430700049311201	0.37766635053457	8321	1
GO:0098719	GO:0098719	sodium ion import across plasma membrane	1/220	15/18670	0.162949522070253	0.430700049311201	0.37766635053457	6546	1
GO:1905065	GO:1905065	positive regulation of vascular smooth muscle cell differentiation	1/220	15/18670	0.162949522070253	0.430700049311201	0.37766635053457	2022	1
GO:1905874	GO:1905874	regulation of postsynaptic density organization	1/220	15/18670	0.162949522070253	0.430700049311201	0.37766635053457	4916	1
GO:2000095	GO:2000095	regulation of Wnt signaling pathway. planar cell polarity pathway	1/220	15/18670	0.162949522070253	0.430700049311201	0.37766635053457	22881	1
GO:0022408	GO:0022408	negative regulation of cell-cell adhesion	4/220	180/18670	0.163527371122199	0.431166276395846	0.378075169344458	5420/114897/9655/57162	4
GO:1905330	GO:1905330	regulation of morphogenesis of an epithelium	4/220	180/18670	0.163527371122199	0.431166276395846	0.378075169344458	9241/7481/22881/8321	4
GO:2001257	GO:2001257	regulation of cation channel activity	4/220	180/18670	0.163527371122199	0.431166276395846	0.378075169344458	57554/10891/5649/81831	4
GO:0007585	GO:0007585	respiratory gaseous exchange by respiratory system	2/220	62/18670	0.165767993798084	0.435648022852713	0.382005061693188	9935/2530	2
GO:0051205	GO:0051205	protein insertion into membrane	2/220	62/18670	0.165767993798084	0.435648022852713	0.382005061693188	64108/5534	2
GO:1901862	GO:1901862	negative regulation of muscle tissue development	2/220	62/18670	0.165767993798084	0.435648022852713	0.382005061693188	5999/9241	2
GO:1905818	GO:1905818	regulation of chromosome separation	2/220	62/18670	0.165767993798084	0.435648022852713	0.382005061693188	56155/57520	2
GO:0048545	GO:0048545	response to steroid hormone	7/220	383/18670	0.167483449333783	0.438448058874018	0.384460318866302	10891/4916/4306/687/1244/8031/2022	7
GO:0022612	GO:0022612	gland morphogenesis	3/220	120/18670	0.168581913786981	0.438448058874018	0.384460318866302	9241/780/8829	3
GO:1903052	GO:1903052	positive regulation of proteolysis involved in cellular protein catabolic process	3/220	120/18670	0.168581913786981	0.438448058874018	0.384460318866302	10769/9655/8975	3
GO:0016570	GO:0016570	histone modification	8/220	454/18670	0.168762244830496	0.438448058874018	0.384460318866302	55806/10891/80312/9734/26036/6304/83852/5927	8
GO:0031098	GO:0031098	stress-activated protein kinase signaling cascade	6/220	315/18670	0.168909194720574	0.438448058874018	0.384460318866302	389432/440193/11221/22881/83737/5610	6
GO:0071383	GO:0071383	cellular response to steroid hormone stimulus	5/220	248/18670	0.169611918656455	0.438448058874018	0.384460318866302	10891/4306/687/1244/8031	5
GO:0006879	GO:0006879	cellular iron ion homeostasis	2/220	63/18670	0.169949206454431	0.438448058874018	0.384460318866302	523/8031	2
GO:0046530	GO:0046530	photoreceptor cell differentiation	2/220	63/18670	0.169949206454431	0.438448058874018	0.384460318866302	54549/1746	2
GO:0038061	GO:0038061	NIK/NF-kappaB signaling	4/220	183/18670	0.170351077572057	0.438448058874018	0.384460318866302	389432/4306/5610/23405	4
GO:0070252	GO:0070252	actin-mediated cell contraction	3/220	121/18670	0.171469526141857	0.438448058874018	0.384460318866302	89/8913/6331	3
GO:0003222	GO:0003222	ventricular trabecula myocardium morphogenesis	1/220	16/18670	0.172820929475482	0.438448058874018	0.384460318866302	2022	1
GO:0006004	GO:0006004	fucose metabolic process	1/220	16/18670	0.172820929475482	0.438448058874018	0.384460318866302	2530	1
GO:0006555	GO:0006555	methionine metabolic process	1/220	16/18670	0.172820929475482	0.438448058874018	0.384460318866302	4552	1
GO:0007567	GO:0007567	parturition	1/220	16/18670	0.172820929475482	0.438448058874018	0.384460318866302	8997	1
GO:0010566	GO:0010566	regulation of ketone biosynthetic process	1/220	16/18670	0.172820929475482	0.438448058874018	0.384460318866302	10891	1
GO:0014061	GO:0014061	regulation of norepinephrine secretion	1/220	16/18670	0.172820929475482	0.438448058874018	0.384460318866302	152	1
GO:0030214	GO:0030214	hyaluronan catabolic process	1/220	16/18670	0.172820929475482	0.438448058874018	0.384460318866302	57214	1
GO:0030252	GO:0030252	growth hormone secretion	1/220	16/18670	0.172820929475482	0.438448058874018	0.384460318866302	8997	1
GO:0030397	GO:0030397	membrane disassembly	1/220	16/18670	0.172820929475482	0.438448058874018	0.384460318866302	255919	1
GO:0030575	GO:0030575	nuclear body organization	1/220	16/18670	0.172820929475482	0.438448058874018	0.384460318866302	2113	1
GO:0032354	GO:0032354	response to follicle-stimulating hormone	1/220	16/18670	0.172820929475482	0.438448058874018	0.384460318866302	10891	1
GO:0042033	GO:0042033	chemokine biosynthetic process	1/220	16/18670	0.172820929475482	0.438448058874018	0.384460318866302	1991	1
GO:0042448	GO:0042448	progesterone metabolic process	1/220	16/18670	0.172820929475482	0.438448058874018	0.384460318866302	10891	1
GO:0043252	GO:0043252	sodium-independent organic anion transport	1/220	16/18670	0.172820929475482	0.438448058874018	0.384460318866302	6578	1
GO:0044849	GO:0044849	estrous cycle	1/220	16/18670	0.172820929475482	0.438448058874018	0.384460318866302	2113	1
GO:0045623	GO:0045623	negative regulation of T-helper cell differentiation	1/220	16/18670	0.172820929475482	0.438448058874018	0.384460318866302	9655	1
GO:0045986	GO:0045986	negative regulation of smooth muscle contraction	1/220	16/18670	0.172820929475482	0.438448058874018	0.384460318866302	152	1
GO:0048012	GO:0048012	hepatocyte growth factor receptor signaling pathway	1/220	16/18670	0.172820929475482	0.438448058874018	0.384460318866302	8829	1
GO:0048385	GO:0048385	regulation of retinoic acid receptor signaling pathway	1/220	16/18670	0.172820929475482	0.438448058874018	0.384460318866302	56603	1
GO:0050755	GO:0050755	chemokine metabolic process	1/220	16/18670	0.172820929475482	0.438448058874018	0.384460318866302	1991	1
GO:0050774	GO:0050774	negative regulation of dendrite morphogenesis	1/220	16/18670	0.172820929475482	0.438448058874018	0.384460318866302	3397	1
GO:0051081	GO:0051081	nuclear envelope disassembly	1/220	16/18670	0.172820929475482	0.438448058874018	0.384460318866302	255919	1
GO:0055119	GO:0055119	relaxation of cardiac muscle	1/220	16/18670	0.172820929475482	0.438448058874018	0.384460318866302	6546	1
GO:0060572	GO:0060572	morphogenesis of an epithelial bud	1/220	16/18670	0.172820929475482	0.438448058874018	0.384460318866302	9241	1
GO:0060850	GO:0060850	regulation of transcription involved in cell fate commitment	1/220	16/18670	0.172820929475482	0.438448058874018	0.384460318866302	1746	1
GO:0071871	GO:0071871	response to epinephrine	1/220	16/18670	0.172820929475482	0.438448058874018	0.384460318866302	10891	1
GO:0072109	GO:0072109	glomerular mesangium development	1/220	16/18670	0.172820929475482	0.438448058874018	0.384460318866302	8710	1
GO:0072176	GO:0072176	nephric duct development	1/220	16/18670	0.172820929475482	0.438448058874018	0.384460318866302	7481	1
GO:0090036	GO:0090036	regulation of protein kinase C signaling	1/220	16/18670	0.172820929475482	0.438448058874018	0.384460318866302	7481	1
GO:0090335	GO:0090335	regulation of brown fat cell differentiation	1/220	16/18670	0.172820929475482	0.438448058874018	0.384460318866302	11221	1
GO:1900451	GO:1900451	positive regulation of glutamate receptor signaling pathway	1/220	16/18670	0.172820929475482	0.438448058874018	0.384460318866302	5649	1
GO:1904294	GO:1904294	positive regulation of ERAD pathway	1/220	16/18670	0.172820929475482	0.438448058874018	0.384460318866302	8975	1
GO:2000846	GO:2000846	regulation of corticosteroid hormone secretion	1/220	16/18670	0.172820929475482	0.438448058874018	0.384460318866302	114897	1
GO:2001224	GO:2001224	positive regulation of neuron migration	1/220	16/18670	0.172820929475482	0.438448058874018	0.384460318866302	5649	1
GO:0010951	GO:0010951	negative regulation of endopeptidase activity	5/220	250/18670	0.173502005109618	0.439483852565401	0.385368571428513	4804/58189/1474/8710/7079	5
GO:0030072	GO:0030072	peptide hormone secretion	5/220	250/18670	0.173502005109618	0.439483852565401	0.385368571428513	387597/111/152/8997/5208	5
GO:0043297	GO:0043297	apical junction assembly	2/220	64/18670	0.1741480807342	0.439737551822565	0.385591031752676	6615/7481	2
GO:0045670	GO:0045670	regulation of osteoclast differentiation	2/220	64/18670	0.1741480807342	0.439737551822565	0.385591031752676	9935/7071	2
GO:0048278	GO:0048278	vesicle docking	2/220	64/18670	0.1741480807342	0.439737551822565	0.385591031752676	815/65009	2
GO:0050922	GO:0050922	negative regulation of chemotaxis	2/220	64/18670	0.1741480807342	0.439737551822565	0.385591031752676	1991/8829	2
GO:0045216	GO:0045216	cell-cell junction organization	4/220	185/18670	0.174955197883003	0.440739364799872	0.386469487772504	54549/6615/7481/23114	4
GO:0046328	GO:0046328	regulation of JNK cascade	4/220	185/18670	0.174955197883003	0.440739364799872	0.386469487772504	389432/11221/22881/83737	4
GO:1902275	GO:1902275	regulation of chromatin organization	4/220	185/18670	0.174955197883003	0.440739364799872	0.386469487772504	10891/80312/26036/5927	4
GO:0045017	GO:0045017	glycerolipid biosynthetic process	5/220	251/18670	0.17545995439498	0.441665603953614	0.38728167565471	162466/80055/8895/255919/5305	5
GO:0006650	GO:0006650	glycerophospholipid metabolic process	6/220	319/18670	0.175761023372873	0.441733242829482	0.387340985904253	162466/285172/9655/80055/8895/5305	6
GO:0043010	GO:0043010	camera-type eye development	6/220	319/18670	0.175761023372873	0.441733242829482	0.387340985904253	54549/4916/50937/1746/4810/8829	6
GO:0070507	GO:0070507	regulation of microtubule cytoskeleton organization	4/220	186/18670	0.177273278635776	0.445186674796938	0.390369183950793	10769/79959/6491/4133	4
GO:0009247	GO:0009247	glycolipid biosynthetic process	2/220	65/18670	0.178363626168775	0.445360091403268	0.390521247125477	2583/80055	2
GO:0035308	GO:0035308	negative regulation of protein dephosphorylation	2/220	65/18670	0.178363626168775	0.445360091403268	0.390521247125477	58529/4249	2
GO:0072678	GO:0072678	T cell migration	2/220	65/18670	0.178363626168775	0.445360091403268	0.390521247125477	3676/6558	2
GO:1901343	GO:1901343	negative regulation of vasculature development	4/220	187/18670	0.179601828050142	0.445360091403268	0.390521247125477	4804/10769/161742/4223	4
GO:0001736	GO:0001736	establishment of planar polarity	3/220	124/18670	0.180216121565102	0.445360091403268	0.390521247125477	7481/22881/8321	3
GO:0001838	GO:0001838	embryonic epithelial tube formation	3/220	124/18670	0.180216121565102	0.445360091403268	0.390521247125477	9241/6491/8321	3
GO:0007098	GO:0007098	centrosome cycle	3/220	124/18670	0.180216121565102	0.445360091403268	0.390521247125477	10769/79959/6491	3
GO:0007164	GO:0007164	establishment of tissue polarity	3/220	124/18670	0.180216121565102	0.445360091403268	0.390521247125477	7481/22881/8321	3
GO:0014066	GO:0014066	regulation of phosphatidylinositol 3-kinase signaling	3/220	124/18670	0.180216121565102	0.445360091403268	0.390521247125477	4916/5649/5305	3
GO:0051209	GO:0051209	release of sequestered calcium ion into cytosol	3/220	124/18670	0.180216121565102	0.445360091403268	0.390521247125477	6261/57214/6546	3
GO:0006367	GO:0006367	transcription initiation from RNA polymerase II promoter	4/220	188/18670	0.181940686870016	0.445360091403268	0.390521247125477	10891/4306/9969/26036	4
GO:0071248	GO:0071248	cellular response to metal ion	4/220	188/18670	0.181940686870016	0.445360091403268	0.390521247125477	6261/10891/6331/8895	4
GO:0000097	GO:0000097	sulfur amino acid biosynthetic process	1/220	17/18670	0.182576445478237	0.445360091403268	0.390521247125477	4552	1
GO:0006883	GO:0006883	cellular sodium ion homeostasis	1/220	17/18670	0.182576445478237	0.445360091403268	0.390521247125477	6546	1
GO:0014733	GO:0014733	regulation of skeletal muscle adaptation	1/220	17/18670	0.182576445478237	0.445360091403268	0.390521247125477	89	1
GO:0016246	GO:0016246	RNA interference	1/220	17/18670	0.182576445478237	0.445360091403268	0.390521247125477	23405	1
GO:0030011	GO:0030011	maintenance of cell polarity	1/220	17/18670	0.182576445478237	0.445360091403268	0.390521247125477	7481	1
GO:0031643	GO:0031643	positive regulation of myelination	1/220	17/18670	0.182576445478237	0.445360091403268	0.390521247125477	23405	1
GO:0031649	GO:0031649	heat generation	1/220	17/18670	0.182576445478237	0.445360091403268	0.390521247125477	57561	1
GO:0035729	GO:0035729	cellular response to hepatocyte growth factor stimulus	1/220	17/18670	0.182576445478237	0.445360091403268	0.390521247125477	8829	1
GO:0035855	GO:0035855	megakaryocyte development	1/220	17/18670	0.182576445478237	0.445360091403268	0.390521247125477	5305	1
GO:0035930	GO:0035930	corticosteroid hormone secretion	1/220	17/18670	0.182576445478237	0.445360091403268	0.390521247125477	114897	1
GO:0042249	GO:0042249	establishment of planar polarity of embryonic epithelium	1/220	17/18670	0.182576445478237	0.445360091403268	0.390521247125477	8321	1
GO:0045187	GO:0045187	regulation of circadian sleep/wake cycle. sleep	1/220	17/18670	0.182576445478237	0.445360091403268	0.390521247125477	8863	1
GO:0046500	GO:0046500	S-adenosylmethionine metabolic process	1/220	17/18670	0.182576445478237	0.445360091403268	0.390521247125477	4552	1
GO:0048243	GO:0048243	norepinephrine secretion	1/220	17/18670	0.182576445478237	0.445360091403268	0.390521247125477	152	1
GO:0048521	GO:0048521	negative regulation of behavior	1/220	17/18670	0.182576445478237	0.445360091403268	0.390521247125477	57561	1
GO:0048532	GO:0048532	anatomical structure arrangement	1/220	17/18670	0.182576445478237	0.445360091403268	0.390521247125477	8829	1
GO:0048535	GO:0048535	lymph node development	1/220	17/18670	0.182576445478237	0.445360091403268	0.390521247125477	3575	1
GO:0060263	GO:0060263	regulation of respiratory burst	1/220	17/18670	0.182576445478237	0.445360091403268	0.390521247125477	11221	1
GO:0061298	GO:0061298	retina vasculature development in camera-type eye	1/220	17/18670	0.182576445478237	0.445360091403268	0.390521247125477	8829	1
GO:0061318	GO:0061318	renal filtration cell differentiation	1/220	17/18670	0.182576445478237	0.445360091403268	0.390521247125477	5420	1
GO:0061687	GO:0061687	detoxification of inorganic compound	1/220	17/18670	0.182576445478237	0.445360091403268	0.390521247125477	1244	1
GO:0072112	GO:0072112	glomerular visceral epithelial cell differentiation	1/220	17/18670	0.182576445478237	0.445360091403268	0.390521247125477	5420	1
GO:0097107	GO:0097107	postsynaptic density assembly	1/220	17/18670	0.182576445478237	0.445360091403268	0.390521247125477	4916	1
GO:0097329	GO:0097329	response to antimetabolite	1/220	17/18670	0.182576445478237	0.445360091403268	0.390521247125477	1244	1
GO:1904948	GO:1904948	midbrain dopaminergic neuron differentiation	1/220	17/18670	0.182576445478237	0.445360091403268	0.390521247125477	8321	1
GO:1902108	GO:1902108	regulation of mitochondrial membrane permeability involved in apoptotic process	2/220	66/18670	0.18259487298067	0.445360091403268	0.390521247125477	815/5534	2
GO:0042110	GO:0042110	T cell activation	8/220	464/18670	0.183017782373276	0.445386091186845	0.390544045459013	9935/56603/9655/11221/57162/3575/57580/6304	8
GO:0010639	GO:0010639	negative regulation of organelle organization	7/220	393/18670	0.183019719349311	0.445386091186845	0.390544045459013	56155/163782/10891/80312/26036/4133/5927	7
GO:0030326	GO:0030326	embryonic limb morphogenesis	3/220	125/18670	0.183158463942449	0.445386091186845	0.390544045459013	56603/9241/5396	3
GO:0035113	GO:0035113	embryonic appendage morphogenesis	3/220	125/18670	0.183158463942449	0.445386091186845	0.390544045459013	56603/9241/5396	3
GO:0010959	GO:0010959	regulation of metal ion transport	7/220	394/18670	0.18460592418589	0.447812394642905	0.392671589147492	815/5999/57214/57520/6546/6331/81831	7
GO:0070482	GO:0070482	response to oxygen levels	7/220	394/18670	0.18460592418589	0.447812394642905	0.392671589147492	6261/10891/5228/6546/523/2113/132864	7
GO:0007187	GO:0007187	G protein-coupled receptor signaling pathway. coupled to cyclic nucleotide second messenger	5/220	256/18670	0.18537510979145	0.447812394642905	0.392671589147492	1132/111/152/3363/57561	5
GO:0018107	GO:0018107	peptidyl-threonine phosphorylation	3/220	126/18670	0.186113660327642	0.447812394642905	0.392671589147492	815/57214/161742	3
GO:0051283	GO:0051283	negative regulation of sequestering of calcium ion	3/220	126/18670	0.186113660327642	0.447812394642905	0.392671589147492	6261/57214/6546	3
GO:0015807	GO:0015807	L-amino acid transport	2/220	67/18670	0.186840871737191	0.447812394642905	0.392671589147492	5999/124935	2
GO:0048662	GO:0048662	negative regulation of smooth muscle cell proliferation	2/220	67/18670	0.186840871737191	0.447812394642905	0.392671589147492	10891/65009	2
GO:0048747	GO:0048747	muscle fiber development	2/220	67/18670	0.186840871737191	0.447812394642905	0.392671589147492	6261/9734	2
GO:0060038	GO:0060038	cardiac muscle cell proliferation	2/220	67/18670	0.186840871737191	0.447812394642905	0.392671589147492	9241/65009	2
GO:0048863	GO:0048863	stem cell differentiation	5/220	257/18670	0.187382576389866	0.447812394642905	0.392671589147492	6899/83737/8829/5610/8321	5
GO:0001935	GO:0001935	endothelial cell proliferation	4/220	191/18670	0.189017522582514	0.447812394642905	0.392671589147492	4804/5228/3676/8829	4
GO:0098657	GO:0098657	import into cell	4/220	191/18670	0.189017522582514	0.447812394642905	0.392671589147492	5999/6546/6558/9990	4
GO:0006486	GO:0006486	protein glycosylation	5/220	258/18670	0.189397970744045	0.447812394642905	0.392671589147492	80312/2134/8693/2530/4249	5
GO:0043413	GO:0043413	macromolecule glycosylation	5/220	258/18670	0.189397970744045	0.447812394642905	0.392671589147492	80312/2134/8693/2530/4249	5
GO:0046677	GO:0046677	response to antibiotic	6/220	327/18670	0.18979810629951	0.447812394642905	0.392671589147492	4916/5999/111/6546/3397/2113	6
GO:0003407	GO:0003407	neural retina development	2/220	68/18670	0.191100693009329	0.447812394642905	0.392671589147492	54549/1746	2
GO:0033047	GO:0033047	regulation of mitotic sister chromatid segregation	2/220	68/18670	0.191100693009329	0.447812394642905	0.392671589147492	56155/57520	2
GO:0033627	GO:0033627	cell adhesion mediated by integrin	2/220	68/18670	0.191100693009329	0.447812394642905	0.392671589147492	5420/3676	2
GO:0035924	GO:0035924	cellular response to vascular endothelial growth factor stimulus	2/220	68/18670	0.191100693009329	0.447812394642905	0.392671589147492	5228/8829	2
GO:0050891	GO:0050891	multicellular organismal water homeostasis	2/220	68/18670	0.191100693009329	0.447812394642905	0.392671589147492	111/56603	2
GO:0051965	GO:0051965	positive regulation of synapse assembly	2/220	68/18670	0.191100693009329	0.447812394642905	0.392671589147492	4916/23767	2
GO:0006164	GO:0006164	purine nucleotide biosynthetic process	4/220	192/18670	0.191396020539633	0.447812394642905	0.392671589147492	10891/111/5631/6785	4
GO:0046390	GO:0046390	ribose phosphate biosynthetic process	4/220	192/18670	0.191396020539633	0.447812394642905	0.392671589147492	10891/111/5631/6785	4
GO:0010506	GO:0010506	regulation of autophagy	6/220	328/18670	0.191582830594202	0.447812394642905	0.392671589147492	220441/10769/58476/523/8975/5305	6
GO:0002687	GO:0002687	positive regulation of leukocyte migration	3/220	128/18670	0.192061301689428	0.447812394642905	0.392671589147492	1991/5228/3676	3
GO:0051282	GO:0051282	regulation of sequestering of calcium ion	3/220	128/18670	0.192061301689428	0.447812394642905	0.392671589147492	6261/57214/6546	3
GO:0001911	GO:0001911	negative regulation of leukocyte mediated cytotoxicity	1/220	18/18670	0.192217424516182	0.447812394642905	0.392671589147492	3575	1
GO:0009312	GO:0009312	oligosaccharide biosynthetic process	1/220	18/18670	0.192217424516182	0.447812394642905	0.392671589147492	2530	1
GO:0010766	GO:0010766	negative regulation of sodium ion transport	1/220	18/18670	0.192217424516182	0.447812394642905	0.392671589147492	57520	1
GO:0019054	GO:0019054	modulation by virus of host cellular process	1/220	18/18670	0.192217424516182	0.447812394642905	0.392671589147492	4916	1
GO:0031293	GO:0031293	membrane protein intracellular domain proteolysis	1/220	18/18670	0.192217424516182	0.447812394642905	0.392671589147492	4804	1
GO:0031445	GO:0031445	regulation of heterochromatin assembly	1/220	18/18670	0.192217424516182	0.447812394642905	0.392671589147492	80312	1
GO:0034199	GO:0034199	activation of protein kinase A activity	1/220	18/18670	0.192217424516182	0.447812394642905	0.392671589147492	111	1
GO:0035994	GO:0035994	response to muscle stretch	1/220	18/18670	0.192217424516182	0.447812394642905	0.392671589147492	6546	1
GO:0036035	GO:0036035	osteoclast development	1/220	18/18670	0.192217424516182	0.447812394642905	0.392671589147492	56975	1
GO:0043555	GO:0043555	regulation of translation in response to stress	1/220	18/18670	0.192217424516182	0.447812394642905	0.392671589147492	5610	1
GO:0048339	GO:0048339	paraxial mesoderm development	1/220	18/18670	0.192217424516182	0.447812394642905	0.392671589147492	7481	1
GO:0051782	GO:0051782	negative regulation of cell division	1/220	18/18670	0.192217424516182	0.447812394642905	0.392671589147492	56155	1
GO:0060192	GO:0060192	negative regulation of lipase activity	1/220	18/18670	0.192217424516182	0.447812394642905	0.392671589147492	9734	1
GO:0060546	GO:0060546	negative regulation of necroptotic process	1/220	18/18670	0.192217424516182	0.447812394642905	0.392671589147492	57162	1
GO:0060749	GO:0060749	mammary gland alveolus development	1/220	18/18670	0.192217424516182	0.447812394642905	0.392671589147492	780	1
GO:0061377	GO:0061377	mammary gland lobule development	1/220	18/18670	0.192217424516182	0.447812394642905	0.392671589147492	780	1
GO:0062099	GO:0062099	negative regulation of programmed necrotic cell death	1/220	18/18670	0.192217424516182	0.447812394642905	0.392671589147492	57162	1
GO:0070233	GO:0070233	negative regulation of T cell apoptotic process	1/220	18/18670	0.192217424516182	0.447812394642905	0.392671589147492	3575	1
GO:0070633	GO:0070633	transepithelial transport	1/220	18/18670	0.192217424516182	0.447812394642905	0.392671589147492	6558	1
GO:0071371	GO:0071371	cellular response to gonadotropin stimulus	1/220	18/18670	0.192217424516182	0.447812394642905	0.392671589147492	10891	1
GO:0071605	GO:0071605	monocyte chemotactic protein-1 production	1/220	18/18670	0.192217424516182	0.447812394642905	0.392671589147492	9655	1
GO:0071625	GO:0071625	vocalization behavior	1/220	18/18670	0.192217424516182	0.447812394642905	0.392671589147492	1620	1
GO:0071637	GO:0071637	regulation of monocyte chemotactic protein-1 production	1/220	18/18670	0.192217424516182	0.447812394642905	0.392671589147492	9655	1
GO:0072079	GO:0072079	nephron tubule formation	1/220	18/18670	0.192217424516182	0.447812394642905	0.392671589147492	9241	1
GO:0072311	GO:0072311	glomerular epithelial cell differentiation	1/220	18/18670	0.192217424516182	0.447812394642905	0.392671589147492	5420	1
GO:0090190	GO:0090190	positive regulation of branching involved in ureteric bud morphogenesis	1/220	18/18670	0.192217424516182	0.447812394642905	0.392671589147492	9241	1
GO:0090330	GO:0090330	regulation of platelet aggregation	1/220	18/18670	0.192217424516182	0.447812394642905	0.392671589147492	114897	1
GO:0098877	GO:0098877	neurotransmitter receptor transport to plasma membrane	1/220	18/18670	0.192217424516182	0.447812394642905	0.392671589147492	57554	1
GO:0098969	GO:0098969	neurotransmitter receptor transport to postsynaptic membrane	1/220	18/18670	0.192217424516182	0.447812394642905	0.392671589147492	57554	1
GO:1904262	GO:1904262	negative regulation of TORC1 signaling	1/220	18/18670	0.192217424516182	0.447812394642905	0.392671589147492	220441	1
GO:1905276	GO:1905276	regulation of epithelial tube formation	1/220	18/18670	0.192217424516182	0.447812394642905	0.392671589147492	8321	1
GO:2000757	GO:2000757	negative regulation of peptidyl-lysine acetylation	1/220	18/18670	0.192217424516182	0.447812394642905	0.392671589147492	26036	1
GO:0032412	GO:0032412	regulation of ion transmembrane transporter activity	5/220	260/18670	0.193452166453794	0.45003818073222	0.394623305918285	57554/10891/57520/5649/81831	5
GO:0072659	GO:0072659	protein localization to plasma membrane	5/220	260/18670	0.193452166453794	0.45003818073222	0.394623305918285	57554/131578/285172/23114/9581	5
GO:1901654	GO:1901654	response to ketone	4/220	193/18670	0.193784027470523	0.450484946976931	0.395015060173832	4916/111/687/1244	4
GO:0007043	GO:0007043	cell-cell junction assembly	3/220	129/18670	0.19505309365136	0.452819043276451	0.397061750515859	6615/7481/23114	3
GO:0042698	GO:0042698	ovulation cycle	2/220	69/18670	0.195373427035806	0.452819043276451	0.397061750515859	7079/2113	2
GO:0051865	GO:0051865	protein autoubiquitination	2/220	69/18670	0.195373427035806	0.452819043276451	0.397061750515859	56852/83737	2
GO:0055008	GO:0055008	cardiac muscle tissue morphogenesis	2/220	69/18670	0.195373427035806	0.452819043276451	0.397061750515859	9241/2022	2
GO:0051091	GO:0051091	positive regulation of DNA-binding transcription factor activity	5/220	261/18670	0.195490778770187	0.452819043276451	0.397061750515859	815/10891/5649/5610/8321	5
GO:0010466	GO:0010466	negative regulation of peptidase activity	5/220	262/18670	0.19753694079558	0.454879672062673	0.398868646416484	4804/58189/1474/8710/7079	5
GO:0046883	GO:0046883	regulation of hormone secretion	5/220	262/18670	0.19753694079558	0.454879672062673	0.398868646416484	111/152/114897/8997/5208	5
GO:0016569	GO:0016569	covalent chromatin modification	8/220	474/18670	0.197779405262965	0.454879672062673	0.398868646416484	55806/10891/80312/9734/26036/6304/83852/5927	8
GO:0090150	GO:0090150	establishment of protein localization to membrane	6/220	332/18670	0.198785926460509	0.454879672062673	0.398868646416484	57554/57214/64108/23180/5534/9581	6
GO:0033077	GO:0033077	T cell differentiation in thymus	2/220	70/18670	0.199658183392203	0.454879672062673	0.398868646416484	9935/3575	2
GO:0061515	GO:0061515	myeloid cell development	2/220	70/18670	0.199658183392203	0.454879672062673	0.398868646416484	56975/5305	2
GO:0030183	GO:0030183	B cell differentiation	3/220	131/18670	0.201070999350384	0.454879672062673	0.398868646416484	9734/3676/286410	3
GO:0051208	GO:0051208	sequestering of calcium ion	3/220	131/18670	0.201070999350384	0.454879672062673	0.398868646416484	6261/57214/6546	3
GO:0001573	GO:0001573	ganglioside metabolic process	1/220	19/18670	0.201745205269261	0.454879672062673	0.398868646416484	2583	1
GO:0002710	GO:0002710	negative regulation of T cell mediated immunity	1/220	19/18670	0.201745205269261	0.454879672062673	0.398868646416484	3575	1
GO:0006044	GO:0006044	N-acetylglucosamine metabolic process	1/220	19/18670	0.201745205269261	0.454879672062673	0.398868646416484	9469	1
GO:0006448	GO:0006448	regulation of translational elongation	1/220	19/18670	0.201745205269261	0.454879672062673	0.398868646416484	132864	1
GO:0007213	GO:0007213	G protein-coupled acetylcholine receptor signaling pathway	1/220	19/18670	0.201745205269261	0.454879672062673	0.398868646416484	1132	1
GO:0007350	GO:0007350	blastoderm segmentation	1/220	19/18670	0.201745205269261	0.454879672062673	0.398868646416484	8829	1
GO:0010663	GO:0010663	positive regulation of striated muscle cell apoptotic process	1/220	19/18670	0.201745205269261	0.454879672062673	0.398868646416484	815	1
GO:0010666	GO:0010666	positive regulation of cardiac muscle cell apoptotic process	1/220	19/18670	0.201745205269261	0.454879672062673	0.398868646416484	815	1
GO:0021533	GO:0021533	cell differentiation in hindbrain	1/220	19/18670	0.201745205269261	0.454879672062673	0.398868646416484	9241	1
GO:0033189	GO:0033189	response to vitamin A	1/220	19/18670	0.201745205269261	0.454879672062673	0.398868646416484	56603	1
GO:0035338	GO:0035338	long-chain fatty-acyl-CoA biosynthetic process	1/220	19/18670	0.201745205269261	0.454879672062673	0.398868646416484	6785	1
GO:0035728	GO:0035728	response to hepatocyte growth factor	1/220	19/18670	0.201745205269261	0.454879672062673	0.398868646416484	8829	1
GO:0042693	GO:0042693	muscle cell fate commitment	1/220	19/18670	0.201745205269261	0.454879672062673	0.398868646416484	6899	1
GO:0042908	GO:0042908	xenobiotic transport	1/220	19/18670	0.201745205269261	0.454879672062673	0.398868646416484	4363	1
GO:0045063	GO:0045063	T-helper 1 cell differentiation	1/220	19/18670	0.201745205269261	0.454879672062673	0.398868646416484	9655	1
GO:0045414	GO:0045414	regulation of interleukin-8 biosynthetic process	1/220	19/18670	0.201745205269261	0.454879672062673	0.398868646416484	1991	1
GO:0045956	GO:0045956	positive regulation of calcium ion-dependent exocytosis	1/220	19/18670	0.201745205269261	0.454879672062673	0.398868646416484	8913	1
GO:0046112	GO:0046112	nucleobase biosynthetic process	1/220	19/18670	0.201745205269261	0.454879672062673	0.398868646416484	5631	1
GO:0048490	GO:0048490	anterograde synaptic vesicle transport	1/220	19/18670	0.201745205269261	0.454879672062673	0.398868646416484	4133	1
GO:0060004	GO:0060004	reflex	1/220	19/18670	0.201745205269261	0.454879672062673	0.398868646416484	6304	1
GO:0060716	GO:0060716	labyrinthine layer blood vessel development	1/220	19/18670	0.201745205269261	0.454879672062673	0.398868646416484	23462	1
GO:0070989	GO:0070989	oxidative demethylation	1/220	19/18670	0.201745205269261	0.454879672062673	0.398868646416484	80312	1
GO:0071243	GO:0071243	cellular response to arsenic-containing substance	1/220	19/18670	0.201745205269261	0.454879672062673	0.398868646416484	132864	1
GO:0071800	GO:0071800	podosome assembly	1/220	19/18670	0.201745205269261	0.454879672062673	0.398868646416484	9855	1
GO:0099514	GO:0099514	synaptic vesicle cytoskeletal transport	1/220	19/18670	0.201745205269261	0.454879672062673	0.398868646416484	4133	1
GO:0099517	GO:0099517	synaptic vesicle transport along microtubule	1/220	19/18670	0.201745205269261	0.454879672062673	0.398868646416484	4133	1
GO:1902170	GO:1902170	cellular response to reactive nitrogen species	1/220	19/18670	0.201745205269261	0.454879672062673	0.398868646416484	10891	1
GO:1903540	GO:1903540	establishment of protein localization to postsynaptic membrane	1/220	19/18670	0.201745205269261	0.454879672062673	0.398868646416484	57554	1
GO:2000831	GO:2000831	regulation of steroid hormone secretion	1/220	19/18670	0.201745205269261	0.454879672062673	0.398868646416484	114897	1
GO:2001169	GO:2001169	regulation of ATP biosynthetic process	1/220	19/18670	0.201745205269261	0.454879672062673	0.398868646416484	10891	1
GO:0033692	GO:0033692	cellular polysaccharide biosynthetic process	2/220	71/18670	0.203954090665095	0.458896598347942	0.402390953629937	2134/283209	2
GO:0051057	GO:0051057	positive regulation of small GTPase mediated signal transduction	2/220	71/18670	0.203954090665095	0.458896598347942	0.402390953629937	50937/5649	2
GO:0031333	GO:0031333	negative regulation of protein-containing complex assembly	3/220	132/18670	0.204096469718374	0.458896598347942	0.402390953629937	163782/4091/4133	3
GO:0055007	GO:0055007	cardiac muscle cell differentiation	3/220	132/18670	0.204096469718374	0.458896598347942	0.402390953629937	5999/6546/10611	3
GO:0007626	GO:0007626	locomotory behavior	4/220	198/18670	0.205861068977826	0.462219069161362	0.405304316256361	111/8997/89797/57561	4
GO:0046890	GO:0046890	regulation of lipid biosynthetic process	4/220	198/18670	0.205861068977826	0.462219069161362	0.405304316256361	51085/10891/6615/255919	4
GO:0031023	GO:0031023	microtubule organizing center organization	3/220	133/18670	0.207132525730049	0.463461239191791	0.406393533271511	10769/79959/6491	3
GO:0042770	GO:0042770	signal transduction in response to DNA damage	3/220	133/18670	0.207132525730049	0.463461239191791	0.406393533271511	6615/10769/161742	3
GO:0055076	GO:0055076	transition metal ion homeostasis	3/220	133/18670	0.207132525730049	0.463461239191791	0.406393533271511	4756/523/8031	3
GO:0071333	GO:0071333	cellular response to glucose stimulus	3/220	133/18670	0.207132525730049	0.463461239191791	0.406393533271511	51085/10891/111	3
GO:0006305	GO:0006305	DNA alkylation	2/220	72/18670	0.20826029613113	0.463461239191791	0.406393533271511	64863/4552	2
GO:0006306	GO:0006306	DNA methylation	2/220	72/18670	0.20826029613113	0.463461239191791	0.406393533271511	64863/4552	2
GO:0032272	GO:0032272	negative regulation of protein polymerization	2/220	72/18670	0.20826029613113	0.463461239191791	0.406393533271511	163782/4133	2
GO:0035019	GO:0035019	somatic stem cell population maintenance	2/220	72/18670	0.20826029613113	0.463461239191791	0.406393533271511	9241/7071	2
GO:0051155	GO:0051155	positive regulation of striated muscle cell differentiation	2/220	72/18670	0.20826029613113	0.463461239191791	0.406393533271511	6899/56603	2
GO:0061035	GO:0061035	regulation of cartilage development	2/220	72/18670	0.20826029613113	0.463461239191791	0.406393533271511	9241/7481	2
GO:1902036	GO:1902036	regulation of hematopoietic stem cell differentiation	2/220	72/18670	0.20826029613113	0.463461239191791	0.406393533271511	83737/5610	2
GO:0031032	GO:0031032	actomyosin structure organization	4/220	199/18670	0.208302752029163	0.463461239191791	0.406393533271511	58529/257019/7481/8829	4
GO:0050866	GO:0050866	negative regulation of cell activation	4/220	199/18670	0.208302752029163	0.463461239191791	0.406393533271511	114897/7056/9655/57162	4
GO:0022898	GO:0022898	regulation of transmembrane transporter activity	5/220	268/18670	0.209967096388833	0.463461239191791	0.406393533271511	57554/10891/57520/5649/81831	5
GO:0031668	GO:0031668	cellular response to extracellular stimulus	5/220	268/18670	0.209967096388833	0.463461239191791	0.406393533271511	220441/3676/54407/5610/7071	5
GO:0002827	GO:0002827	positive regulation of T-helper 1 type immune response	1/220	20/18670	0.211161110842194	0.463461239191791	0.406393533271511	9655	1
GO:0010847	GO:0010847	regulation of chromatin assembly	1/220	20/18670	0.211161110842194	0.463461239191791	0.406393533271511	80312	1
GO:0032793	GO:0032793	positive regulation of CREB transcription factor activity	1/220	20/18670	0.211161110842194	0.463461239191791	0.406393533271511	5649	1
GO:0033630	GO:0033630	positive regulation of cell adhesion mediated by integrin	1/220	20/18670	0.211161110842194	0.463461239191791	0.406393533271511	5420	1
GO:0034143	GO:0034143	regulation of toll-like receptor 4 signaling pathway	1/220	20/18670	0.211161110842194	0.463461239191791	0.406393533271511	57162	1
GO:0036065	GO:0036065	fucosylation	1/220	20/18670	0.211161110842194	0.463461239191791	0.406393533271511	2530	1
GO:0042228	GO:0042228	interleukin-8 biosynthetic process	1/220	20/18670	0.211161110842194	0.463461239191791	0.406393533271511	1991	1
GO:0043371	GO:0043371	negative regulation of CD4-positive. alpha-beta T cell differentiation	1/220	20/18670	0.211161110842194	0.463461239191791	0.406393533271511	9655	1
GO:0046655	GO:0046655	folic acid metabolic process	1/220	20/18670	0.211161110842194	0.463461239191791	0.406393533271511	4552	1
GO:0050802	GO:0050802	circadian sleep/wake cycle. sleep	1/220	20/18670	0.211161110842194	0.463461239191791	0.406393533271511	8863	1
GO:0051580	GO:0051580	regulation of neurotransmitter uptake	1/220	20/18670	0.211161110842194	0.463461239191791	0.406393533271511	5999	1
GO:0060039	GO:0060039	pericardium development	1/220	20/18670	0.211161110842194	0.463461239191791	0.406393533271511	23767	1
GO:0070932	GO:0070932	histone H3 deacetylation	1/220	20/18670	0.211161110842194	0.463461239191791	0.406393533271511	9734	1
GO:0086014	GO:0086014	atrial cardiac muscle cell action potential	1/220	20/18670	0.211161110842194	0.463461239191791	0.406393533271511	6331	1
GO:0086026	GO:0086026	atrial cardiac muscle cell to AV node cell signaling	1/220	20/18670	0.211161110842194	0.463461239191791	0.406393533271511	6331	1
GO:0086066	GO:0086066	atrial cardiac muscle cell to AV node cell communication	1/220	20/18670	0.211161110842194	0.463461239191791	0.406393533271511	6331	1
GO:0098698	GO:0098698	postsynaptic specialization assembly	1/220	20/18670	0.211161110842194	0.463461239191791	0.406393533271511	4916	1
GO:1903204	GO:1903204	negative regulation of oxidative stress-induced neuron death	1/220	20/18670	0.211161110842194	0.463461239191791	0.406393533271511	8321	1
GO:0033555	GO:0033555	multicellular organismal response to stress	2/220	73/18670	0.212575965440969	0.464982865343383	0.407727795936371	1620/5649	2
GO:0043627	GO:0043627	response to estrogen	2/220	73/18670	0.212575965440969	0.464982865343383	0.407727795936371	4091/1244	2
GO:1901983	GO:1901983	regulation of protein acetylation	2/220	73/18670	0.212575965440969	0.464982865343383	0.407727795936371	10891/26036	2
GO:1903524	GO:1903524	positive regulation of blood circulation	2/220	73/18670	0.212575965440969	0.464982865343383	0.407727795936371	5999/152	2
GO:1903779	GO:1903779	regulation of cardiac conduction	2/220	73/18670	0.212575965440969	0.464982865343383	0.407727795936371	6261/6546	2
GO:0050921	GO:0050921	positive regulation of chemotaxis	3/220	135/18670	0.213235127378487	0.465161530408589	0.407884461307672	4916/5228/8829	3
GO:0071331	GO:0071331	cellular response to hexose stimulus	3/220	135/18670	0.213235127378487	0.465161530408589	0.407884461307672	51085/10891/111	3
GO:1903825	GO:1903825	organic acid transmembrane transport	3/220	135/18670	0.213235127378487	0.465161530408589	0.407884461307672	5999/54407/124935	3
GO:1905039	GO:1905039	carboxylic acid transmembrane transport	3/220	135/18670	0.213235127378487	0.465161530408589	0.407884461307672	5999/54407/124935	3
GO:0072511	GO:0072511	divalent inorganic cation transport	8/220	486/18670	0.216115727916924	0.470159885163954	0.412267350053923	815/6261/5999/57214/286097/8913/6546/1244	8
GO:0071326	GO:0071326	cellular response to monosaccharide stimulus	3/220	136/18670	0.216301044036647	0.470159885163954	0.412267350053923	51085/10891/111	3
GO:0030104	GO:0030104	water homeostasis	2/220	74/18670	0.21690028230803	0.470159885163954	0.412267350053923	111/56603	2
GO:0043367	GO:0043367	CD4-positive. alpha-beta T cell differentiation	2/220	74/18670	0.21690028230803	0.470159885163954	0.412267350053923	9655/6304	2
GO:0086003	GO:0086003	cardiac muscle cell contraction	2/220	74/18670	0.21690028230803	0.470159885163954	0.412267350053923	8913/6331	2
GO:1900006	GO:1900006	positive regulation of dendrite development	2/220	74/18670	0.21690028230803	0.470159885163954	0.412267350053923	5649/8997	2
GO:1903036	GO:1903036	positive regulation of response to wounding	2/220	74/18670	0.21690028230803	0.470159885163954	0.412267350053923	4916/7056	2
GO:0033044	GO:0033044	regulation of chromosome organization	6/220	342/18670	0.2172208968979	0.470159885163954	0.412267350053923	56155/10891/57520/80312/26036/5927	6
GO:0046486	GO:0046486	glycerolipid metabolic process	7/220	414/18670	0.217480467825603	0.470159885163954	0.412267350053923	162466/285172/9655/80055/8895/255919/5305	7
GO:0002438	GO:0002438	acute inflammatory response to antigenic stimulus	1/220	21/18670	0.220466448944859	0.470159885163954	0.412267350053923	1991	1
GO:0006144	GO:0006144	purine nucleobase metabolic process	1/220	21/18670	0.220466448944859	0.470159885163954	0.412267350053923	5631	1
GO:0006622	GO:0006622	protein targeting to lysosome	1/220	21/18670	0.220466448944859	0.470159885163954	0.412267350053923	8031	1
GO:0010801	GO:0010801	negative regulation of peptidyl-threonine phosphorylation	1/220	21/18670	0.220466448944859	0.470159885163954	0.412267350053923	161742	1
GO:0010893	GO:0010893	positive regulation of steroid biosynthetic process	1/220	21/18670	0.220466448944859	0.470159885163954	0.412267350053923	10891	1
GO:0015874	GO:0015874	norepinephrine transport	1/220	21/18670	0.220466448944859	0.470159885163954	0.412267350053923	152	1
GO:0032891	GO:0032891	negative regulation of organic acid transport	1/220	21/18670	0.220466448944859	0.470159885163954	0.412267350053923	5999	1
GO:0035455	GO:0035455	response to interferon-alpha	1/220	21/18670	0.220466448944859	0.470159885163954	0.412267350053923	5610	1
GO:0042749	GO:0042749	regulation of circadian sleep/wake cycle	1/220	21/18670	0.220466448944859	0.470159885163954	0.412267350053923	8863	1
GO:0043153	GO:0043153	entrainment of circadian clock by photoperiod	1/220	21/18670	0.220466448944859	0.470159885163954	0.412267350053923	8863	1
GO:0048485	GO:0048485	sympathetic nervous system development	1/220	21/18670	0.220466448944859	0.470159885163954	0.412267350053923	8829	1
GO:0051412	GO:0051412	response to corticosterone	1/220	21/18670	0.220466448944859	0.470159885163954	0.412267350053923	4916	1
GO:0060044	GO:0060044	negative regulation of cardiac muscle cell proliferation	1/220	21/18670	0.220466448944859	0.470159885163954	0.412267350053923	9241	1
GO:0061213	GO:0061213	positive regulation of mesonephros development	1/220	21/18670	0.220466448944859	0.470159885163954	0.412267350053923	9241	1
GO:0071498	GO:0071498	cellular response to fluid shear stress	1/220	21/18670	0.220466448944859	0.470159885163954	0.412267350053923	9655	1
GO:0072010	GO:0072010	glomerular epithelium development	1/220	21/18670	0.220466448944859	0.470159885163954	0.412267350053923	5420	1
GO:0072111	GO:0072111	cell proliferation involved in kidney development	1/220	21/18670	0.220466448944859	0.470159885163954	0.412267350053923	8710	1
GO:0090208	GO:0090208	positive regulation of triglyceride metabolic process	1/220	21/18670	0.220466448944859	0.470159885163954	0.412267350053923	255919	1
GO:0140058	GO:0140058	neuron projection arborization	1/220	21/18670	0.220466448944859	0.470159885163954	0.412267350053923	8829	1
GO:1900273	GO:1900273	positive regulation of long-term synaptic potentiation	1/220	21/18670	0.220466448944859	0.470159885163954	0.412267350053923	5649	1
GO:1904886	GO:1904886	beta-catenin destruction complex disassembly	1/220	21/18670	0.220466448944859	0.470159885163954	0.412267350053923	8321	1
GO:2000269	GO:2000269	regulation of fibroblast apoptotic process	1/220	21/18670	0.220466448944859	0.470159885163954	0.412267350053923	9262	1
GO:2000678	GO:2000678	negative regulation of transcription regulatory region DNA binding	1/220	21/18670	0.220466448944859	0.470159885163954	0.412267350053923	23462	1
GO:2000810	GO:2000810	regulation of bicellular tight junction assembly	1/220	21/18670	0.220466448944859	0.470159885163954	0.412267350053923	6615	1
GO:0002573	GO:0002573	myeloid leukocyte differentiation	4/220	204/18670	0.220633689127219	0.470159885163954	0.412267350053923	9935/7071/56975/9855	4
GO:0035265	GO:0035265	organ growth	4/220	204/18670	0.220633689127219	0.470159885163954	0.412267350053923	5999/9241/65009/10611	4
GO:0015893	GO:0015893	drug transport	4/220	205/18670	0.223123255880185	0.474836942170381	0.416368503637918	5999/5205/1244/4363	4
GO:0072522	GO:0072522	purine-containing compound biosynthetic process	4/220	205/18670	0.223123255880185	0.474836942170381	0.416368503637918	10891/111/5631/6785	4
GO:0007189	GO:0007189	adenylate cyclase-activating G protein-coupled receptor signaling pathway	3/220	139/18670	0.225553524305469	0.476394393950813	0.417734180588709	111/152/57561	3
GO:0016571	GO:0016571	histone methylation	3/220	139/18670	0.225553524305469	0.476394393950813	0.417734180588709	80312/6304/83852	3
GO:0033135	GO:0033135	regulation of peptidyl-serine phosphorylation	3/220	139/18670	0.225553524305469	0.476394393950813	0.417734180588709	51085/4916/152559	3
GO:0051588	GO:0051588	regulation of neurotransmitter transport	3/220	139/18670	0.225553524305469	0.476394393950813	0.417734180588709	815/5999/9581	3
GO:0008589	GO:0008589	regulation of smoothened signaling pathway	2/220	76/18670	0.225571682046747	0.476394393950813	0.417734180588709	222663/5396	2
GO:0046902	GO:0046902	regulation of mitochondrial membrane permeability	2/220	76/18670	0.225571682046747	0.476394393950813	0.417734180588709	815/5534	2
GO:0009100	GO:0009100	glycoprotein metabolic process	7/220	419/18670	0.226016902800225	0.476394393950813	0.417734180588709	9956/80312/2134/8693/2530/4249/9469	7
GO:0002064	GO:0002064	epithelial cell development	4/220	207/18670	0.228124485689313	0.476394393950813	0.417734180588709	5420/1286/3397/2022	4
GO:0030073	GO:0030073	insulin secretion	4/220	207/18670	0.228124485689313	0.476394393950813	0.417734180588709	387597/111/152/5208	4
GO:0060048	GO:0060048	cardiac muscle contraction	3/220	140/18670	0.228654902620891	0.476394393950813	0.417734180588709	8913/6546/6331	3
GO:0097553	GO:0097553	calcium ion transmembrane import into cytosol	3/220	140/18670	0.228654902620891	0.476394393950813	0.417734180588709	6261/57214/6546	3
GO:1903364	GO:1903364	positive regulation of cellular protein catabolic process	3/220	140/18670	0.228654902620891	0.476394393950813	0.417734180588709	10769/9655/8975	3
GO:0000002	GO:0000002	mitochondrial genome maintenance	1/220	22/18670	0.22966251207061	0.476394393950813	0.417734180588709	10891	1
GO:0005980	GO:0005980	glycogen catabolic process	1/220	22/18670	0.22966251207061	0.476394393950813	0.417734180588709	283209	1
GO:0006783	GO:0006783	heme biosynthetic process	1/220	22/18670	0.22966251207061	0.476394393950813	0.417734180588709	200205	1
GO:0009190	GO:0009190	cyclic nucleotide biosynthetic process	1/220	22/18670	0.22966251207061	0.476394393950813	0.417734180588709	111	1
GO:0010842	GO:0010842	retina layer formation	1/220	22/18670	0.22966251207061	0.476394393950813	0.417734180588709	54549	1
GO:0010866	GO:0010866	regulation of triglyceride biosynthetic process	1/220	22/18670	0.22966251207061	0.476394393950813	0.417734180588709	255919	1
GO:0016226	GO:0016226	iron-sulfur cluster assembly	1/220	22/18670	0.22966251207061	0.476394393950813	0.417734180588709	200205	1
GO:0021801	GO:0021801	cerebral cortex radial glia guided migration	1/220	22/18670	0.22966251207061	0.476394393950813	0.417734180588709	5649	1
GO:0022030	GO:0022030	telencephalon glial cell migration	1/220	22/18670	0.22966251207061	0.476394393950813	0.417734180588709	5649	1
GO:0030878	GO:0030878	thyroid gland development	1/220	22/18670	0.22966251207061	0.476394393950813	0.417734180588709	6899	1
GO:0031163	GO:0031163	metallo-sulfur cluster assembly	1/220	22/18670	0.22966251207061	0.476394393950813	0.417734180588709	200205	1
GO:0031342	GO:0031342	negative regulation of cell killing	1/220	22/18670	0.22966251207061	0.476394393950813	0.417734180588709	3575	1
GO:0033622	GO:0033622	integrin activation	1/220	22/18670	0.22966251207061	0.476394393950813	0.417734180588709	9855	1
GO:0035929	GO:0035929	steroid hormone secretion	1/220	22/18670	0.22966251207061	0.476394393950813	0.417734180588709	114897	1
GO:0042359	GO:0042359	vitamin D metabolic process	1/220	22/18670	0.22966251207061	0.476394393950813	0.417734180588709	6615	1
GO:0045624	GO:0045624	positive regulation of T-helper cell differentiation	1/220	22/18670	0.22966251207061	0.476394393950813	0.417734180588709	9655	1
GO:0045663	GO:0045663	positive regulation of myoblast differentiation	1/220	22/18670	0.22966251207061	0.476394393950813	0.417734180588709	50937	1
GO:0045723	GO:0045723	positive regulation of fatty acid biosynthetic process	1/220	22/18670	0.22966251207061	0.476394393950813	0.417734180588709	51085	1
GO:0052652	GO:0052652	cyclic purine nucleotide metabolic process	1/220	22/18670	0.22966251207061	0.476394393950813	0.417734180588709	111	1
GO:0060547	GO:0060547	negative regulation of necrotic cell death	1/220	22/18670	0.22966251207061	0.476394393950813	0.417734180588709	57162	1
GO:0071404	GO:0071404	cellular response to low-density lipoprotein particle stimulus	1/220	22/18670	0.22966251207061	0.476394393950813	0.417734180588709	9655	1
GO:0090189	GO:0090189	regulation of branching involved in ureteric bud morphogenesis	1/220	22/18670	0.22966251207061	0.476394393950813	0.417734180588709	9241	1
GO:1901522	GO:1901522	positive regulation of transcription from RNA polymerase II promoter involved in cellular response to chemical stimulus	1/220	22/18670	0.22966251207061	0.476394393950813	0.417734180588709	4093	1
GO:1901798	GO:1901798	positive regulation of signal transduction by p53 class mediator	1/220	22/18670	0.22966251207061	0.476394393950813	0.417734180588709	161742	1
GO:1901984	GO:1901984	negative regulation of protein acetylation	1/220	22/18670	0.22966251207061	0.476394393950813	0.417734180588709	26036	1
GO:1903077	GO:1903077	negative regulation of protein localization to plasma membrane	1/220	22/18670	0.22966251207061	0.476394393950813	0.417734180588709	131578	1
GO:2000773	GO:2000773	negative regulation of cellular senescence	1/220	22/18670	0.22966251207061	0.476394393950813	0.417734180588709	10769	1
GO:0016575	GO:0016575	histone deacetylation	2/220	77/18670	0.229917219923499	0.476394393950813	0.417734180588709	9734/5927	2
GO:0048678	GO:0048678	response to axon injury	2/220	77/18670	0.229917219923499	0.476394393950813	0.417734180588709	4916/23767	2
GO:0016051	GO:0016051	carbohydrate biosynthetic process	4/220	208/18670	0.230635828904132	0.476963184036659	0.418232933436046	10891/2134/2530/283209	4
GO:0090276	GO:0090276	regulation of peptide hormone secretion	4/220	208/18670	0.230635828904132	0.476963184036659	0.418232933436046	111/152/8997/5208	4
GO:1901215	GO:1901215	negative regulation of neuron death	4/220	208/18670	0.230635828904132	0.476963184036659	0.418232933436046	1271/10891/8829/8321	4
GO:0030522	GO:0030522	intracellular receptor signaling pathway	5/220	278/18670	0.231223676635589	0.477872152738851	0.419029977441627	10891/6899/56603/8031/83737	5
GO:0001738	GO:0001738	morphogenesis of a polarized epithelium	3/220	141/18670	0.231764382646483	0.478375939069166	0.419471730687589	7481/22881/8321	3
GO:0006865	GO:0006865	amino acid transport	3/220	141/18670	0.231764382646483	0.478375939069166	0.419471730687589	5999/54407/124935	3
GO:0062197	GO:0062197	cellular response to chemical stress	6/220	350/18670	0.232374088555344	0.478987771644377	0.420008226042507	10891/2530/2113/9990/132864/8321	6
GO:0000271	GO:0000271	polysaccharide biosynthetic process	2/220	78/18670	0.234268314777653	0.478987771644377	0.420008226042507	2134/283209	2
GO:0001910	GO:0001910	regulation of leukocyte mediated cytotoxicity	2/220	78/18670	0.234268314777653	0.478987771644377	0.420008226042507	1776/3575	2
GO:0006487	GO:0006487	protein N-linked glycosylation	2/220	78/18670	0.234268314777653	0.478987771644377	0.420008226042507	2530/4249	2
GO:0008306	GO:0008306	associative learning	2/220	78/18670	0.234268314777653	0.478987771644377	0.420008226042507	65009/5649	2
GO:0042246	GO:0042246	tissue regeneration	2/220	78/18670	0.234268314777653	0.478987771644377	0.420008226042507	58529/11221	2
GO:0055021	GO:0055021	regulation of cardiac muscle tissue growth	2/220	78/18670	0.234268314777653	0.478987771644377	0.420008226042507	5999/9241	2
GO:2000300	GO:2000300	regulation of synaptic vesicle exocytosis	2/220	78/18670	0.234268314777653	0.478987771644377	0.420008226042507	815/9581	2
GO:0008277	GO:0008277	regulation of G protein-coupled receptor signaling pathway	3/220	142/18670	0.234881663141355	0.478987771644377	0.420008226042507	5999/8490/57561	3
GO:0046467	GO:0046467	membrane lipid biosynthetic process	3/220	142/18670	0.234881663141355	0.478987771644377	0.420008226042507	2583/80055/6785	3
GO:0007163	GO:0007163	establishment or maintenance of cell polarity	4/220	210/18670	0.235679174293614	0.478987771644377	0.420008226042507	57554/56603/7481/4133	4
GO:0030178	GO:0030178	negative regulation of Wnt signaling pathway	4/220	210/18670	0.235679174293614	0.478987771644377	0.420008226042507	9241/7481/22881/8321	4
GO:0031667	GO:0031667	response to nutrient levels	8/220	499/18670	0.236680402138426	0.478987771644377	0.420008226042507	10891/56603/220441/6546/7481/54407/5610/7071	8
GO:0030048	GO:0030048	actin filament-based movement	3/220	143/18670	0.238006445049088	0.478987771644377	0.420008226042507	89/8913/6331	3
GO:0035296	GO:0035296	regulation of tube diameter	3/220	143/18670	0.238006445049088	0.478987771644377	0.420008226042507	152/6546/3363	3
GO:0097746	GO:0097746	regulation of blood vessel diameter	3/220	143/18670	0.238006445049088	0.478987771644377	0.420008226042507	152/6546/3363	3
GO:0030193	GO:0030193	regulation of blood coagulation	2/220	79/18670	0.238624236130726	0.478987771644377	0.420008226042507	114897/7056	2
GO:0043537	GO:0043537	negative regulation of blood vessel endothelial cell migration	2/220	79/18670	0.238624236130726	0.478987771644377	0.420008226042507	161742/4223	2
GO:1900034	GO:1900034	regulation of cellular response to heat	2/220	79/18670	0.238624236130726	0.478987771644377	0.420008226042507	815/348995	2
GO:0007413	GO:0007413	axonal fasciculation	1/220	23/18670	0.238750577672523	0.478987771644377	0.420008226042507	8829	1
GO:0009067	GO:0009067	aspartate family amino acid biosynthetic process	1/220	23/18670	0.238750577672523	0.478987771644377	0.420008226042507	4552	1
GO:0009251	GO:0009251	glucan catabolic process	1/220	23/18670	0.238750577672523	0.478987771644377	0.420008226042507	283209	1
GO:0022410	GO:0022410	circadian sleep/wake cycle process	1/220	23/18670	0.238750577672523	0.478987771644377	0.420008226042507	8863	1
GO:0030810	GO:0030810	positive regulation of nucleotide biosynthetic process	1/220	23/18670	0.238750577672523	0.478987771644377	0.420008226042507	10891	1
GO:0032717	GO:0032717	negative regulation of interleukin-8 production	1/220	23/18670	0.238750577672523	0.478987771644377	0.420008226042507	1991	1
GO:0034123	GO:0034123	positive regulation of toll-like receptor signaling pathway	1/220	23/18670	0.238750577672523	0.478987771644377	0.420008226042507	57162	1
GO:0036037	GO:0036037	CD8-positive. alpha-beta T cell activation	1/220	23/18670	0.238750577672523	0.478987771644377	0.420008226042507	6304	1
GO:0046337	GO:0046337	phosphatidylethanolamine metabolic process	1/220	23/18670	0.238750577672523	0.478987771644377	0.420008226042507	162466	1
GO:0051004	GO:0051004	regulation of lipoprotein lipase activity	1/220	23/18670	0.238750577672523	0.478987771644377	0.420008226042507	9734	1
GO:0051043	GO:0051043	regulation of membrane protein ectodomain proteolysis	1/220	23/18670	0.238750577672523	0.478987771644377	0.420008226042507	7079	1
GO:0051152	GO:0051152	positive regulation of smooth muscle cell differentiation	1/220	23/18670	0.238750577672523	0.478987771644377	0.420008226042507	2022	1
GO:0051350	GO:0051350	negative regulation of lyase activity	1/220	23/18670	0.238750577672523	0.478987771644377	0.420008226042507	4552	1
GO:0051589	GO:0051589	negative regulation of neurotransmitter transport	1/220	23/18670	0.238750577672523	0.478987771644377	0.420008226042507	5999	1
GO:0060055	GO:0060055	angiogenesis involved in wound healing	1/220	23/18670	0.238750577672523	0.478987771644377	0.420008226042507	2113	1
GO:0060445	GO:0060445	branching involved in salivary gland morphogenesis	1/220	23/18670	0.238750577672523	0.478987771644377	0.420008226042507	8829	1
GO:0061436	GO:0061436	establishment of skin barrier	1/220	23/18670	0.238750577672523	0.478987771644377	0.420008226042507	56603	1
GO:0071157	GO:0071157	negative regulation of cell cycle arrest	1/220	23/18670	0.238750577672523	0.478987771644377	0.420008226042507	51085	1
GO:0071425	GO:0071425	hematopoietic stem cell proliferation	1/220	23/18670	0.238750577672523	0.478987771644377	0.420008226042507	5610	1
GO:0089718	GO:0089718	amino acid import across plasma membrane	1/220	23/18670	0.238750577672523	0.478987771644377	0.420008226042507	5999	1
GO:0090140	GO:0090140	regulation of mitochondrial fission	1/220	23/18670	0.238750577672523	0.478987771644377	0.420008226042507	10891	1
GO:0097150	GO:0097150	neuronal stem cell population maintenance	1/220	23/18670	0.238750577672523	0.478987771644377	0.420008226042507	5396	1
GO:0106030	GO:0106030	neuron projection fasciculation	1/220	23/18670	0.238750577672523	0.478987771644377	0.420008226042507	8829	1
GO:1900373	GO:1900373	positive regulation of purine nucleotide biosynthetic process	1/220	23/18670	0.238750577672523	0.478987771644377	0.420008226042507	10891	1
GO:2000050	GO:2000050	regulation of non-canonical Wnt signaling pathway	1/220	23/18670	0.238750577672523	0.478987771644377	0.420008226042507	22881	1
GO:2000726	GO:2000726	negative regulation of cardiac muscle cell differentiation	1/220	23/18670	0.238750577672523	0.478987771644377	0.420008226042507	5999	1
GO:0035150	GO:0035150	regulation of tube size	3/220	144/18670	0.241138431531717	0.483176633330343	0.42368129761137	152/6546/3363	3
GO:0071322	GO:0071322	cellular response to carbohydrate stimulus	3/220	144/18670	0.241138431531717	0.483176633330343	0.42368129761137	51085/10891/111	3
GO:0032409	GO:0032409	regulation of transporter activity	5/220	283/18670	0.242079246265327	0.483752853735642	0.424186565855292	57554/10891/57520/5649/81831	5
GO:0033045	GO:0033045	regulation of sister chromatid segregation	2/220	80/18670	0.242984269796437	0.483752853735642	0.424186565855292	56155/57520	2
GO:0070509	GO:0070509	calcium ion import	2/220	80/18670	0.242984269796437	0.483752853735642	0.424186565855292	8913/6546	2
GO:1900046	GO:1900046	regulation of hemostasis	2/220	80/18670	0.242984269796437	0.483752853735642	0.424186565855292	114897/7056	2
GO:0062012	GO:0062012	regulation of small molecule metabolic process	7/220	429/18670	0.243429706928163	0.483752853735642	0.424186565855292	51085/10891/89/6615/114897/348995/5208	7
GO:0031647	GO:0031647	regulation of protein stability	5/220	284/18670	0.244266966777452	0.483752853735642	0.424186565855292	440193/10891/8863/3397/8975	5
GO:0007612	GO:0007612	learning	3/220	145/18670	0.244277328002115	0.483752853735642	0.424186565855292	65009/5649/8997	3
GO:0007254	GO:0007254	JNK cascade	4/220	214/18670	0.245844053359197	0.483752853735642	0.424186565855292	389432/11221/22881/83737	4
GO:0014032	GO:0014032	neural crest cell development	2/220	81/18670	0.247347717601175	0.483752853735642	0.424186565855292	6899/8829	2
GO:0014855	GO:0014855	striated muscle cell proliferation	2/220	81/18670	0.247347717601175	0.483752853735642	0.424186565855292	9241/65009	2
GO:0021766	GO:0021766	hippocampus development	2/220	81/18670	0.247347717601175	0.483752853735642	0.424186565855292	1746/5649	2
GO:0030512	GO:0030512	negative regulation of transforming growth factor beta receptor signaling pathway	2/220	81/18670	0.247347717601175	0.483752853735642	0.424186565855292	4091/26036	2
GO:0032436	GO:0032436	positive regulation of proteasomal ubiquitin-dependent protein catabolic process	2/220	81/18670	0.247347717601175	0.483752853735642	0.424186565855292	10769/9655	2
GO:0048041	GO:0048041	focal adhesion assembly	2/220	81/18670	0.247347717601175	0.483752853735642	0.424186565855292	89/8829	2
GO:0048708	GO:0048708	astrocyte differentiation	2/220	81/18670	0.247347717601175	0.483752853735642	0.424186565855292	4916/9241	2
GO:0110110	GO:0110110	positive regulation of animal organ morphogenesis	2/220	81/18670	0.247347717601175	0.483752853735642	0.424186565855292	9241/2022	2
GO:0045834	GO:0045834	positive regulation of lipid metabolic process	3/220	146/18670	0.247422842154831	0.483752853735642	0.424186565855292	51085/10891/255919	3
GO:0051384	GO:0051384	response to glucocorticoid	3/220	146/18670	0.247422842154831	0.483752853735642	0.424186565855292	4916/687/1244	3
GO:0007097	GO:0007097	nuclear migration	1/220	24/18670	0.247731908337619	0.483752853735642	0.424186565855292	6585	1
GO:0009110	GO:0009110	vitamin biosynthetic process	1/220	24/18670	0.247731908337619	0.483752853735642	0.424186565855292	6615	1
GO:0010640	GO:0010640	regulation of platelet-derived growth factor receptor signaling pathway	1/220	24/18670	0.247731908337619	0.483752853735642	0.424186565855292	65009	1
GO:0010881	GO:0010881	regulation of cardiac muscle contraction by regulation of the release of sequestered calcium ion	1/220	24/18670	0.247731908337619	0.483752853735642	0.424186565855292	6546	1
GO:0014850	GO:0014850	response to muscle activity	1/220	24/18670	0.247731908337619	0.483752853735642	0.424186565855292	10891	1
GO:0021511	GO:0021511	spinal cord patterning	1/220	24/18670	0.247731908337619	0.483752853735642	0.424186565855292	5649	1
GO:0021544	GO:0021544	subpallium development	1/220	24/18670	0.247731908337619	0.483752853735642	0.424186565855292	1746	1
GO:0021871	GO:0021871	forebrain regionalization	1/220	24/18670	0.247731908337619	0.483752853735642	0.424186565855292	80055	1
GO:0021884	GO:0021884	forebrain neuron development	1/220	24/18670	0.247731908337619	0.483752853735642	0.424186565855292	8829	1
GO:0021895	GO:0021895	cerebral cortex neuron differentiation	1/220	24/18670	0.247731908337619	0.483752853735642	0.424186565855292	1746	1
GO:0031579	GO:0031579	membrane raft organization	1/220	24/18670	0.247731908337619	0.483752853735642	0.424186565855292	23180	1
GO:0033081	GO:0033081	regulation of T cell differentiation in thymus	1/220	24/18670	0.247731908337619	0.483752853735642	0.424186565855292	3575	1
GO:0034629	GO:0034629	cellular protein-containing complex localization	1/220	24/18670	0.247731908337619	0.483752853735642	0.424186565855292	90332	1
GO:0044346	GO:0044346	fibroblast apoptotic process	1/220	24/18670	0.247731908337619	0.483752853735642	0.424186565855292	9262	1
GO:0046639	GO:0046639	negative regulation of alpha-beta T cell differentiation	1/220	24/18670	0.247731908337619	0.483752853735642	0.424186565855292	9655	1
GO:0046835	GO:0046835	carbohydrate phosphorylation	1/220	24/18670	0.247731908337619	0.483752853735642	0.424186565855292	5208	1
GO:0050687	GO:0050687	negative regulation of defense response to virus	1/220	24/18670	0.247731908337619	0.483752853735642	0.424186565855292	83737	1
GO:0060343	GO:0060343	trabecula formation	1/220	24/18670	0.247731908337619	0.483752853735642	0.424186565855292	23462	1
GO:0086064	GO:0086064	cell communication by electrical coupling involved in cardiac conduction	1/220	24/18670	0.247731908337619	0.483752853735642	0.424186565855292	6546	1
GO:0090103	GO:0090103	cochlea morphogenesis	1/220	24/18670	0.247731908337619	0.483752853735642	0.424186565855292	6899	1
GO:1901071	GO:1901071	glucosamine-containing compound metabolic process	1/220	24/18670	0.247731908337619	0.483752853735642	0.424186565855292	9469	1
GO:1903649	GO:1903649	regulation of cytoplasmic transport	1/220	24/18670	0.247731908337619	0.483752853735642	0.424186565855292	4133	1
GO:1904376	GO:1904376	negative regulation of protein localization to cell periphery	1/220	24/18670	0.247731908337619	0.483752853735642	0.424186565855292	131578	1
GO:1905564	GO:1905564	positive regulation of vascular endothelial cell proliferation	1/220	24/18670	0.247731908337619	0.483752853735642	0.424186565855292	3676	1
GO:0071241	GO:0071241	cellular response to inorganic substance	4/220	215/18670	0.248400639902537	0.484764907187143	0.425074001401644	6261/10891/6331/8895	4
GO:0051403	GO:0051403	stress-activated MAPK cascade	5/220	286/18670	0.248658224611697	0.484973849696664	0.425257216042944	389432/11221/22881/83737/5610	5
GO:0001666	GO:0001666	response to hypoxia	6/220	359/18670	0.249806233507134	0.485775662051792	0.425960298260972	6261/10891/5228/6546/2113/132864	6
GO:0043524	GO:0043524	negative regulation of neuron apoptotic process	3/220	147/18670	0.250574683995406	0.485775662051792	0.425960298260972	1271/10891/8829	3
GO:0016925	GO:0016925	protein sumoylation	2/220	82/18670	0.251713897108738	0.485775662051792	0.425960298260972	348995/26036	2
GO:0051279	GO:0051279	regulation of release of sequestered calcium ion into cytosol	2/220	82/18670	0.251713897108738	0.485775662051792	0.425960298260972	57214/6546	2
GO:0055117	GO:0055117	regulation of cardiac muscle contraction	2/220	82/18670	0.251713897108738	0.485775662051792	0.425960298260972	6546/6331	2
GO:0006816	GO:0006816	calcium ion transport	7/220	434/18670	0.252293804645409	0.485775662051792	0.425960298260972	815/6261/5999/57214/286097/8913/6546	7
GO:0042391	GO:0042391	regulation of membrane potential	7/220	434/18670	0.252293804645409	0.485775662051792	0.425960298260972	1180/4916/5999/5649/8913/6546/6331	7
GO:0046474	GO:0046474	glycerophospholipid biosynthetic process	4/220	217/18670	0.253531152452017	0.485775662051792	0.425960298260972	162466/80055/8895/5305	4
GO:0014065	GO:0014065	phosphatidylinositol 3-kinase signaling	3/220	148/18670	0.253732565868206	0.485775662051792	0.425960298260972	4916/5649/5305	3
GO:0035107	GO:0035107	appendage morphogenesis	3/220	148/18670	0.253732565868206	0.485775662051792	0.425960298260972	56603/9241/5396	3
GO:0035108	GO:0035108	limb morphogenesis	3/220	148/18670	0.253732565868206	0.485775662051792	0.425960298260972	56603/9241/5396	3
GO:0051592	GO:0051592	response to calcium ion	3/220	148/18670	0.253732565868206	0.485775662051792	0.425960298260972	6261/6331/8895	3
GO:0001654	GO:0001654	eye development	6/220	362/18670	0.255699380229901	0.485775662051792	0.425960298260972	54549/4916/50937/1746/4810/8829	6
GO:0010038	GO:0010038	response to metal ion	6/220	362/18670	0.255699380229901	0.485775662051792	0.425960298260972	6261/10891/8913/6331/1244/8895	6
GO:0043434	GO:0043434	response to peptide hormone	7/220	436/18670	0.255866904079794	0.485775662051792	0.425960298260972	815/111/9734/1244/523/7079/132864	7
GO:0006970	GO:0006970	response to osmotic stress	2/220	83/18670	0.256082141349296	0.485775662051792	0.425960298260972	6558/9990	2
GO:0035418	GO:0035418	protein localization to synapse	2/220	83/18670	0.256082141349296	0.485775662051792	0.425960298260972	57554/5649	2
GO:0060218	GO:0060218	hematopoietic stem cell differentiation	2/220	83/18670	0.256082141349296	0.485775662051792	0.425960298260972	83737/5610	2
GO:1903845	GO:1903845	negative regulation of cellular response to transforming growth factor beta stimulus	2/220	83/18670	0.256082141349296	0.485775662051792	0.425960298260972	4091/26036	2
GO:0032886	GO:0032886	regulation of microtubule-based process	4/220	218/18670	0.256104765745316	0.485775662051792	0.425960298260972	10769/79959/6491/4133	4
GO:0001672	GO:0001672	regulation of chromatin assembly or disassembly	1/220	25/18670	0.256607751959078	0.485775662051792	0.425960298260972	80312	1
GO:0001945	GO:0001945	lymph vessel development	1/220	25/18670	0.256607751959078	0.485775662051792	0.425960298260972	6899	1
GO:0006688	GO:0006688	glycosphingolipid biosynthetic process	1/220	25/18670	0.256607751959078	0.485775662051792	0.425960298260972	2583	1
GO:0006851	GO:0006851	mitochondrial calcium ion transmembrane transport	1/220	25/18670	0.256607751959078	0.485775662051792	0.425960298260972	286097	1
GO:0007214	GO:0007214	gamma-aminobutyric acid signaling pathway	1/220	25/18670	0.256607751959078	0.485775662051792	0.425960298260972	6558	1
GO:0009648	GO:0009648	photoperiodism	1/220	25/18670	0.256607751959078	0.485775662051792	0.425960298260972	8863	1
GO:0014829	GO:0014829	vascular smooth muscle contraction	1/220	25/18670	0.256607751959078	0.485775662051792	0.425960298260972	6546	1
GO:0021952	GO:0021952	central nervous system projection neuron axonogenesis	1/220	25/18670	0.256607751959078	0.485775662051792	0.425960298260972	200933	1
GO:0030325	GO:0030325	adrenal gland development	1/220	25/18670	0.256607751959078	0.485775662051792	0.425960298260972	7481	1
GO:0031069	GO:0031069	hair follicle morphogenesis	1/220	25/18670	0.256607751959078	0.485775662051792	0.425960298260972	6615	1
GO:0034110	GO:0034110	regulation of homotypic cell-cell adhesion	1/220	25/18670	0.256607751959078	0.485775662051792	0.425960298260972	114897	1
GO:0035336	GO:0035336	long-chain fatty-acyl-CoA metabolic process	1/220	25/18670	0.256607751959078	0.485775662051792	0.425960298260972	6785	1
GO:0043951	GO:0043951	negative regulation of cAMP-mediated signaling	1/220	25/18670	0.256607751959078	0.485775662051792	0.425960298260972	57561	1
GO:0044068	GO:0044068	modulation by symbiont of host cellular process	1/220	25/18670	0.256607751959078	0.485775662051792	0.425960298260972	4916	1
GO:0044247	GO:0044247	cellular polysaccharide catabolic process	1/220	25/18670	0.256607751959078	0.485775662051792	0.425960298260972	283209	1
GO:0045672	GO:0045672	positive regulation of osteoclast differentiation	1/220	25/18670	0.256607751959078	0.485775662051792	0.425960298260972	7071	1
GO:0051894	GO:0051894	positive regulation of focal adhesion assembly	1/220	25/18670	0.256607751959078	0.485775662051792	0.425960298260972	8829	1
GO:0060219	GO:0060219	camera-type eye photoreceptor cell differentiation	1/220	25/18670	0.256607751959078	0.485775662051792	0.425960298260972	54549	1
GO:0060444	GO:0060444	branching involved in mammary gland duct morphogenesis	1/220	25/18670	0.256607751959078	0.485775662051792	0.425960298260972	780	1
GO:0060561	GO:0060561	apoptotic process involved in morphogenesis	1/220	25/18670	0.256607751959078	0.485775662051792	0.425960298260972	5519	1
GO:0060571	GO:0060571	morphogenesis of an epithelial fold	1/220	25/18670	0.256607751959078	0.485775662051792	0.425960298260972	9241	1
GO:0061050	GO:0061050	regulation of cell growth involved in cardiac muscle cell development	1/220	25/18670	0.256607751959078	0.485775662051792	0.425960298260972	5999	1
GO:0061217	GO:0061217	regulation of mesonephros development	1/220	25/18670	0.256607751959078	0.485775662051792	0.425960298260972	9241	1
GO:0072012	GO:0072012	glomerulus vasculature development	1/220	25/18670	0.256607751959078	0.485775662051792	0.425960298260972	8710	1
GO:1903588	GO:1903588	negative regulation of blood vessel endothelial cell proliferation involved in sprouting angiogenesis	1/220	25/18670	0.256607751959078	0.485775662051792	0.425960298260972	4804	1
GO:1904385	GO:1904385	cellular response to angiotensin	1/220	25/18670	0.256607751959078	0.485775662051792	0.425960298260972	815	1
GO:1904861	GO:1904861	excitatory synapse assembly	1/220	25/18670	0.256607751959078	0.485775662051792	0.425960298260972	4916	1
GO:1905809	GO:1905809	negative regulation of synapse organization	1/220	25/18670	0.256607751959078	0.485775662051792	0.425960298260972	6585	1
GO:2000311	GO:2000311	regulation of AMPA receptor activity	1/220	25/18670	0.256607751959078	0.485775662051792	0.425960298260972	5649	1
GO:2000353	GO:2000353	positive regulation of endothelial cell apoptotic process	1/220	25/18670	0.256607751959078	0.485775662051792	0.425960298260972	3676	1
GO:0018108	GO:0018108	peptidyl-tyrosine phosphorylation	6/220	363/18670	0.257672330946701	0.48750455097491	0.427476302661524	4916/5649/9655/780/8829/5610	6
GO:0016331	GO:0016331	morphogenesis of embryonic epithelium	3/220	150/18670	0.260065310939038	0.490001283451362	0.429665603183199	9241/6491/8321	3
GO:0050777	GO:0050777	negative regulation of immune response	3/220	150/18670	0.260065310939038	0.490001283451362	0.429665603183199	9655/11221/3575	3
GO:0050818	GO:0050818	regulation of coagulation	2/220	84/18670	0.260451798552501	0.490001283451362	0.429665603183199	114897/7056	2
GO:0051453	GO:0051453	regulation of intracellular pH	2/220	84/18670	0.260451798552501	0.490001283451362	0.429665603183199	9498/523	2
GO:0051492	GO:0051492	regulation of stress fiber assembly	2/220	84/18670	0.260451798552501	0.490001283451362	0.429665603183199	7481/8829	2
GO:0060420	GO:0060420	regulation of heart growth	2/220	84/18670	0.260451798552501	0.490001283451362	0.429665603183199	5999/9241	2
GO:0070828	GO:0070828	heterochromatin organization	2/220	84/18670	0.260451798552501	0.490001283451362	0.429665603183199	6615/80312	2
GO:0018212	GO:0018212	peptidyl-tyrosine modification	6/220	366/18670	0.263615930490579	0.490001283451362	0.429665603183199	4916/5649/9655/780/8829/5610	6
GO:0150063	GO:0150063	visual system development	6/220	366/18670	0.263615930490579	0.490001283451362	0.429665603183199	54549/4916/50937/1746/4810/8829	6
GO:0007188	GO:0007188	adenylate cyclase-modulating G protein-coupled receptor signaling pathway	4/220	221/18670	0.263857167632748	0.490001283451362	0.429665603183199	1132/111/152/57561	4
GO:0014031	GO:0014031	mesenchymal cell development	2/220	85/18670	0.264822231884696	0.490001283451362	0.429665603183199	6899/8829	2
GO:0048864	GO:0048864	stem cell development	2/220	85/18670	0.264822231884696	0.490001283451362	0.429665603183199	6899/8829	2
GO:1901532	GO:1901532	regulation of hematopoietic progenitor cell differentiation	2/220	85/18670	0.264822231884696	0.490001283451362	0.429665603183199	83737/5610	2
GO:0006346	GO:0006346	DNA methylation-dependent heterochromatin assembly	1/220	26/18670	0.265379341906464	0.490001283451362	0.429665603183199	80312	1
GO:0006700	GO:0006700	C21-steroid hormone biosynthetic process	1/220	26/18670	0.265379341906464	0.490001283451362	0.429665603183199	10891	1
GO:0006779	GO:0006779	porphyrin-containing compound biosynthetic process	1/220	26/18670	0.265379341906464	0.490001283451362	0.429665603183199	200205	1
GO:0010460	GO:0010460	positive regulation of heart rate	1/220	26/18670	0.265379341906464	0.490001283451362	0.429665603183199	5999	1
GO:0030194	GO:0030194	positive regulation of blood coagulation	1/220	26/18670	0.265379341906464	0.490001283451362	0.429665603183199	7056	1
GO:0030206	GO:0030206	chondroitin sulfate biosynthetic process	1/220	26/18670	0.265379341906464	0.490001283451362	0.429665603183199	9469	1
GO:0030318	GO:0030318	melanocyte differentiation	1/220	26/18670	0.265379341906464	0.490001283451362	0.429665603183199	8975	1
GO:0032366	GO:0032366	intracellular sterol transport	1/220	26/18670	0.265379341906464	0.490001283451362	0.429665603183199	57614	1
GO:0032367	GO:0032367	intracellular cholesterol transport	1/220	26/18670	0.265379341906464	0.490001283451362	0.429665603183199	57614	1
GO:0033561	GO:0033561	regulation of water loss via skin	1/220	26/18670	0.265379341906464	0.490001283451362	0.429665603183199	56603	1
GO:0035640	GO:0035640	exploration behavior	1/220	26/18670	0.265379341906464	0.490001283451362	0.429665603183199	1620	1
GO:0042745	GO:0042745	circadian sleep/wake cycle	1/220	26/18670	0.265379341906464	0.490001283451362	0.429665603183199	8863	1
GO:0043090	GO:0043090	amino acid import	1/220	26/18670	0.265379341906464	0.490001283451362	0.429665603183199	5999	1
GO:0045992	GO:0045992	negative regulation of embryonic development	1/220	26/18670	0.265379341906464	0.490001283451362	0.429665603183199	6615	1
GO:0048843	GO:0048843	negative regulation of axon extension involved in axon guidance	1/220	26/18670	0.265379341906464	0.490001283451362	0.429665603183199	8829	1
GO:0060074	GO:0060074	synapse maturation	1/220	26/18670	0.265379341906464	0.490001283451362	0.429665603183199	5649	1
GO:0060544	GO:0060544	regulation of necroptotic process	1/220	26/18670	0.265379341906464	0.490001283451362	0.429665603183199	57162	1
GO:0060706	GO:0060706	cell differentiation involved in embryonic placenta development	1/220	26/18670	0.265379341906464	0.490001283451362	0.429665603183199	6615	1
GO:0060740	GO:0060740	prostate gland epithelium morphogenesis	1/220	26/18670	0.265379341906464	0.490001283451362	0.429665603183199	9241	1
GO:0062098	GO:0062098	regulation of programmed necrotic cell death	1/220	26/18670	0.265379341906464	0.490001283451362	0.429665603183199	57162	1
GO:0071377	GO:0071377	cellular response to glucagon stimulus	1/220	26/18670	0.265379341906464	0.490001283451362	0.429665603183199	111	1
GO:0080111	GO:0080111	DNA demethylation	1/220	26/18670	0.265379341906464	0.490001283451362	0.429665603183199	80312	1
GO:0099560	GO:0099560	synaptic membrane adhesion	1/220	26/18670	0.265379341906464	0.490001283451362	0.429665603183199	23767	1
GO:0150117	GO:0150117	positive regulation of cell-substrate junction organization	1/220	26/18670	0.265379341906464	0.490001283451362	0.429665603183199	8829	1
GO:1900048	GO:1900048	positive regulation of hemostasis	1/220	26/18670	0.265379341906464	0.490001283451362	0.429665603183199	7056	1
GO:1900739	GO:1900739	regulation of protein insertion into mitochondrial membrane involved in apoptotic signaling pathway	1/220	26/18670	0.265379341906464	0.490001283451362	0.429665603183199	5534	1
GO:1900740	GO:1900740	positive regulation of protein insertion into mitochondrial membrane involved in apoptotic signaling pathway	1/220	26/18670	0.265379341906464	0.490001283451362	0.429665603183199	5534	1
GO:1903203	GO:1903203	regulation of oxidative stress-induced neuron death	1/220	26/18670	0.265379341906464	0.490001283451362	0.429665603183199	8321	1
GO:1903959	GO:1903959	regulation of anion transmembrane transport	1/220	26/18670	0.265379341906464	0.490001283451362	0.429665603183199	5999	1
GO:0001890	GO:0001890	placenta development	3/220	152/18670	0.266418823866778	0.491638860537663	0.431101539312976	1747/23462/6615	3
GO:0045444	GO:0045444	fat cell differentiation	4/220	223/18670	0.269050192604674	0.495339385168877	0.434346404584686	10891/51316/4091/11221	4
GO:0034637	GO:0034637	cellular carbohydrate biosynthetic process	2/220	86/18670	0.269192819190162	0.495339385168877	0.434346404584686	2134/283209	2
GO:0048013	GO:0048013	ephrin receptor signaling pathway	2/220	86/18670	0.269192819190162	0.495339385168877	0.434346404584686	4916/8997	2
GO:0060291	GO:0060291	long-term synaptic potentiation	2/220	86/18670	0.269192819190162	0.495339385168877	0.434346404584686	5649/10769	2
GO:0090559	GO:0090559	regulation of membrane permeability	2/220	86/18670	0.269192819190162	0.495339385168877	0.434346404584686	815/5534	2
GO:0030168	GO:0030168	platelet activation	3/220	153/18670	0.269602674694706	0.495527562958553	0.434511411343316	152/114897/7056	3
GO:0051017	GO:0051017	actin filament bundle assembly	3/220	153/18670	0.269602674694706	0.495527562958553	0.434511411343316	7481/3397/8829	3
GO:0036293	GO:0036293	response to decreased oxygen levels	6/220	370/18670	0.271595914691763	0.496057485819677	0.434976082831851	6261/10891/5228/6546/2113/132864	6
GO:0044282	GO:0044282	small molecule catabolic process	7/220	445/18670	0.272126704455315	0.496057485819677	0.434976082831851	89/57214/56603/5208/2530/283209/4552	7
GO:0001892	GO:0001892	embryonic placenta development	2/220	87/18670	0.273562952736344	0.496057485819677	0.434976082831851	23462/6615	2
GO:0014068	GO:0014068	positive regulation of phosphatidylinositol 3-kinase signaling	2/220	87/18670	0.273562952736344	0.496057485819677	0.434976082831851	4916/5649	2
GO:0048880	GO:0048880	sensory system development	6/220	371/18670	0.273600307803779	0.496057485819677	0.434976082831851	54549/4916/50937/1746/4810/8829	6
GO:0000272	GO:0000272	polysaccharide catabolic process	1/220	27/18670	0.274047897193987	0.496057485819677	0.434976082831851	283209	1
GO:0002021	GO:0002021	response to dietary excess	1/220	27/18670	0.274047897193987	0.496057485819677	0.434976082831851	10891	1
GO:0002026	GO:0002026	regulation of the force of heart contraction	1/220	27/18670	0.274047897193987	0.496057485819677	0.434976082831851	6546	1
GO:0002825	GO:0002825	regulation of T-helper 1 type immune response	1/220	27/18670	0.274047897193987	0.496057485819677	0.434976082831851	9655	1
GO:0006735	GO:0006735	NADH regeneration	1/220	27/18670	0.274047897193987	0.496057485819677	0.434976082831851	283209	1
GO:0006929	GO:0006929	substrate-dependent cell migration	1/220	27/18670	0.274047897193987	0.496057485819677	0.434976082831851	8829	1
GO:0007176	GO:0007176	regulation of epidermal growth factor-activated receptor activity	1/220	27/18670	0.274047897193987	0.496057485819677	0.434976082831851	9655	1
GO:0009649	GO:0009649	entrainment of circadian clock	1/220	27/18670	0.274047897193987	0.496057485819677	0.434976082831851	8863	1
GO:0009651	GO:0009651	response to salt stress	1/220	27/18670	0.274047897193987	0.496057485819677	0.434976082831851	9990	1
GO:0032201	GO:0032201	telomere maintenance via semi-conservative replication	1/220	27/18670	0.274047897193987	0.496057485819677	0.434976082831851	5557	1
GO:0034067	GO:0034067	protein localization to Golgi apparatus	1/220	27/18670	0.274047897193987	0.496057485819677	0.434976082831851	152559	1
GO:0035902	GO:0035902	response to immobilization stress	1/220	27/18670	0.274047897193987	0.496057485819677	0.434976082831851	6546	1
GO:0036475	GO:0036475	neuron death in response to oxidative stress	1/220	27/18670	0.274047897193987	0.496057485819677	0.434976082831851	8321	1
GO:0045671	GO:0045671	negative regulation of osteoclast differentiation	1/220	27/18670	0.274047897193987	0.496057485819677	0.434976082831851	9935	1
GO:0045932	GO:0045932	negative regulation of muscle contraction	1/220	27/18670	0.274047897193987	0.496057485819677	0.434976082831851	152	1
GO:0046885	GO:0046885	regulation of hormone biosynthetic process	1/220	27/18670	0.274047897193987	0.496057485819677	0.434976082831851	10891	1
GO:0050820	GO:0050820	positive regulation of coagulation	1/220	27/18670	0.274047897193987	0.496057485819677	0.434976082831851	7056	1
GO:0060307	GO:0060307	regulation of ventricular cardiac muscle cell membrane repolarization	1/220	27/18670	0.274047897193987	0.496057485819677	0.434976082831851	6331	1
GO:0061621	GO:0061621	canonical glycolysis	1/220	27/18670	0.274047897193987	0.496057485819677	0.434976082831851	283209	1
GO:0061718	GO:0061718	glucose catabolic process to pyruvate	1/220	27/18670	0.274047897193987	0.496057485819677	0.434976082831851	283209	1
GO:1905208	GO:1905208	negative regulation of cardiocyte differentiation	1/220	27/18670	0.274047897193987	0.496057485819677	0.434976082831851	5999	1
GO:2001039	GO:2001039	negative regulation of cellular response to drug	1/220	27/18670	0.274047897193987	0.496057485819677	0.434976082831851	5999	1
GO:0051495	GO:0051495	positive regulation of cytoskeleton organization	4/220	226/18670	0.27687380170393	0.498950309133195	0.437512702052826	4916/7481/3397/8829	4
GO:0007265	GO:0007265	Ras protein signal transduction	7/220	448/18670	0.27760813009266	0.498950309133195	0.437512702052826	4804/8997/10769/8829/57580/23365/9855	7
GO:0001701	GO:0001701	in utero embryonic development	6/220	373/18670	0.277619890079145	0.498950309133195	0.437512702052826	23462/6615/9241/80312/6491/2530	6
GO:0006767	GO:0006767	water-soluble vitamin metabolic process	2/220	88/18670	0.27793203896299	0.498950309133195	0.437512702052826	4552/4363	2
GO:0022404	GO:0022404	molting cycle process	2/220	88/18670	0.27793203896299	0.498950309133195	0.437512702052826	6615/9855	2
GO:0022405	GO:0022405	hair cycle process	2/220	88/18670	0.27793203896299	0.498950309133195	0.437512702052826	6615/9855	2
GO:0032088	GO:0032088	negative regulation of NF-kappaB transcription factor activity	2/220	88/18670	0.27793203896299	0.498950309133195	0.437512702052826	57162/83737	2
GO:0043506	GO:0043506	regulation of JUN kinase activity	2/220	88/18670	0.27793203896299	0.498950309133195	0.437512702052826	389432/11221	2
GO:0061097	GO:0061097	regulation of protein tyrosine kinase activity	2/220	88/18670	0.27793203896299	0.498950309133195	0.437512702052826	5649/9655	2
GO:0097194	GO:0097194	execution phase of apoptosis	2/220	88/18670	0.27793203896299	0.498950309133195	0.437512702052826	1776/23405	2
GO:1900407	GO:1900407	regulation of cellular response to oxidative stress	2/220	88/18670	0.27793203896299	0.498950309133195	0.437512702052826	2530/8321	2
GO:1904035	GO:1904035	regulation of epithelial cell apoptotic process	2/220	88/18670	0.27793203896299	0.498950309133195	0.437512702052826	10891/3676	2
GO:0070372	GO:0070372	regulation of ERK1 and ERK2 cascade	5/220	300/18670	0.279924965876129	0.498950309133195	0.437512702052826	1846/65009/161742/11221/8829	5
GO:0007193	GO:0007193	adenylate cyclase-inhibiting G protein-coupled receptor signaling pathway	2/220	89/18670	0.282299498235168	0.498950309133195	0.437512702052826	1132/111	2
GO:0032465	GO:0032465	regulation of cytokinesis	2/220	89/18670	0.282299498235168	0.498950309133195	0.437512702052826	56155/10769	2
GO:0097306	GO:0097306	cellular response to alcohol	2/220	89/18670	0.282299498235168	0.498950309133195	0.437512702052826	111/687	2
GO:0061572	GO:0061572	actin filament bundle organization	3/220	157/18670	0.282379030321299	0.498950309133195	0.437512702052826	7481/3397/8829	3
GO:0001516	GO:0001516	prostaglandin biosynthetic process	1/220	28/18670	0.282614622646828	0.498950309133195	0.437512702052826	6916	1
GO:0001958	GO:0001958	endochondral ossification	1/220	28/18670	0.282614622646828	0.498950309133195	0.437512702052826	162466	1
GO:0006760	GO:0006760	folic acid-containing compound metabolic process	1/220	28/18670	0.282614622646828	0.498950309133195	0.437512702052826	4552	1
GO:0006972	GO:0006972	hyperosmotic response	1/220	28/18670	0.282614622646828	0.498950309133195	0.437512702052826	6558	1
GO:0008209	GO:0008209	androgen metabolic process	1/220	28/18670	0.282614622646828	0.498950309133195	0.437512702052826	10891	1
GO:0010818	GO:0010818	T cell chemotaxis	1/220	28/18670	0.282614622646828	0.498950309133195	0.437512702052826	6558	1
GO:0010894	GO:0010894	negative regulation of steroid biosynthetic process	1/220	28/18670	0.282614622646828	0.498950309133195	0.437512702052826	6615	1
GO:0033688	GO:0033688	regulation of osteoblast proliferation	1/220	28/18670	0.282614622646828	0.498950309133195	0.437512702052826	5610	1
GO:0034698	GO:0034698	response to gonadotropin	1/220	28/18670	0.282614622646828	0.498950309133195	0.437512702052826	10891	1
GO:0036075	GO:0036075	replacement ossification	1/220	28/18670	0.282614622646828	0.498950309133195	0.437512702052826	162466	1
GO:0036296	GO:0036296	response to increased oxygen levels	1/220	28/18670	0.282614622646828	0.498950309133195	0.437512702052826	523	1
GO:0042730	GO:0042730	fibrinolysis	1/220	28/18670	0.282614622646828	0.498950309133195	0.437512702052826	7056	1
GO:0045577	GO:0045577	regulation of B cell differentiation	1/220	28/18670	0.282614622646828	0.498950309133195	0.437512702052826	286410	1
GO:0046457	GO:0046457	prostanoid biosynthetic process	1/220	28/18670	0.282614622646828	0.498950309133195	0.437512702052826	6916	1
GO:0048679	GO:0048679	regulation of axon regeneration	1/220	28/18670	0.282614622646828	0.498950309133195	0.437512702052826	4916	1
GO:0051647	GO:0051647	nucleus localization	1/220	28/18670	0.282614622646828	0.498950309133195	0.437512702052826	6585	1
GO:0051984	GO:0051984	positive regulation of chromosome segregation	1/220	28/18670	0.282614622646828	0.498950309133195	0.437512702052826	56852	1
GO:0060260	GO:0060260	regulation of transcription initiation from RNA polymerase II promoter	1/220	28/18670	0.282614622646828	0.498950309133195	0.437512702052826	26036	1
GO:0060512	GO:0060512	prostate gland morphogenesis	1/220	28/18670	0.282614622646828	0.498950309133195	0.437512702052826	9241	1
GO:0061615	GO:0061615	glycolytic process through fructose-6-phosphate	1/220	28/18670	0.282614622646828	0.498950309133195	0.437512702052826	283209	1
GO:0061620	GO:0061620	glycolytic process through glucose-6-phosphate	1/220	28/18670	0.282614622646828	0.498950309133195	0.437512702052826	283209	1
GO:0090344	GO:0090344	negative regulation of cell aging	1/220	28/18670	0.282614622646828	0.498950309133195	0.437512702052826	10769	1
GO:0090383	GO:0090383	phagosome acidification	1/220	28/18670	0.282614622646828	0.498950309133195	0.437512702052826	523	1
GO:0095500	GO:0095500	acetylcholine receptor signaling pathway	1/220	28/18670	0.282614622646828	0.498950309133195	0.437512702052826	1132	1
GO:1902668	GO:1902668	negative regulation of axon guidance	1/220	28/18670	0.282614622646828	0.498950309133195	0.437512702052826	8829	1
GO:1903792	GO:1903792	negative regulation of anion transport	1/220	28/18670	0.282614622646828	0.498950309133195	0.437512702052826	5999	1
GO:1905063	GO:1905063	regulation of vascular smooth muscle cell differentiation	1/220	28/18670	0.282614622646828	0.498950309133195	0.437512702052826	2022	1
GO:1990776	GO:1990776	response to angiotensin	1/220	28/18670	0.282614622646828	0.498950309133195	0.437512702052826	815	1
GO:0006979	GO:0006979	response to oxidative stress	7/220	451/18670	0.283118001965386	0.499565280576382	0.438051949775232	10891/6546/1244/2530/2113/132864/8321	7
GO:0034599	GO:0034599	cellular response to oxidative stress	5/220	302/18670	0.284457638665116	0.501654357842914	0.439883791188991	10891/2530/2113/132864/8321	5
GO:0060402	GO:0060402	calcium ion transport into cytosol	3/220	158/18670	0.285582023113852	0.503068557484464	0.441123855169493	6261/57214/6546	3
GO:0009953	GO:0009953	dorsal/ventral pattern formation	2/220	90/18670	0.286664764600086	0.503068557484464	0.441123855169493	9241/4091	2
GO:0014033	GO:0014033	neural crest cell differentiation	2/220	90/18670	0.286664764600086	0.503068557484464	0.441123855169493	6899/8829	2
GO:0030641	GO:0030641	regulation of cellular pH	2/220	90/18670	0.286664764600086	0.503068557484464	0.441123855169493	9498/523	2
GO:0030901	GO:0030901	midbrain development	2/220	90/18670	0.286664764600086	0.503068557484464	0.441123855169493	59345/8321	2
GO:0031058	GO:0031058	positive regulation of histone modification	2/220	90/18670	0.286664764600086	0.503068557484464	0.441123855169493	10891/80312	2
GO:0045778	GO:0045778	positive regulation of ossification	2/220	90/18670	0.286664764600086	0.503068557484464	0.441123855169493	6546/56975	2
GO:0051304	GO:0051304	chromosome separation	2/220	90/18670	0.286664764600086	0.503068557484464	0.441123855169493	56155/57520	2
GO:1901379	GO:1901379	regulation of potassium ion transmembrane transport	2/220	90/18670	0.286664764600086	0.503068557484464	0.441123855169493	5999/81831	2
GO:0060326	GO:0060326	cell chemotaxis	5/220	304/18670	0.289004470053441	0.50558600787557	0.443331322531945	5228/6558/8829/57580/4363	5
GO:0045639	GO:0045639	positive regulation of myeloid cell differentiation	2/220	91/18670	0.291027285547665	0.50558600787557	0.443331322531945	2113/7071	2
GO:1904063	GO:1904063	negative regulation of cation transmembrane transport	2/220	91/18670	0.291027285547665	0.50558600787557	0.443331322531945	5999/57520	2
GO:0010644	GO:0010644	cell communication by electrical coupling	1/220	29/18670	0.291080709065544	0.50558600787557	0.443331322531945	6546	1
GO:0010800	GO:0010800	positive regulation of peptidyl-threonine phosphorylation	1/220	29/18670	0.291080709065544	0.50558600787557	0.443331322531945	57214	1
GO:0010882	GO:0010882	regulation of cardiac muscle contraction by calcium ion signaling	1/220	29/18670	0.291080709065544	0.50558600787557	0.443331322531945	6546	1
GO:0030511	GO:0030511	positive regulation of transforming growth factor beta receptor signaling pathway	1/220	29/18670	0.291080709065544	0.50558600787557	0.443331322531945	8516	1
GO:0031063	GO:0031063	regulation of histone deacetylation	1/220	29/18670	0.291080709065544	0.50558600787557	0.443331322531945	5927	1
GO:0033014	GO:0033014	tetrapyrrole biosynthetic process	1/220	29/18670	0.291080709065544	0.50558600787557	0.443331322531945	200205	1
GO:0048730	GO:0048730	epidermis morphogenesis	1/220	29/18670	0.291080709065544	0.50558600787557	0.443331322531945	6615	1
GO:0060536	GO:0060536	cartilage morphogenesis	1/220	29/18670	0.291080709065544	0.50558600787557	0.443331322531945	6615	1
GO:0060632	GO:0060632	regulation of microtubule-based movement	1/220	29/18670	0.291080709065544	0.50558600787557	0.443331322531945	4133	1
GO:0061099	GO:0061099	negative regulation of protein tyrosine kinase activity	1/220	29/18670	0.291080709065544	0.50558600787557	0.443331322531945	9655	1
GO:0070229	GO:0070229	negative regulation of lymphocyte apoptotic process	1/220	29/18670	0.291080709065544	0.50558600787557	0.443331322531945	3575	1
GO:0070528	GO:0070528	protein kinase C signaling	1/220	29/18670	0.291080709065544	0.50558600787557	0.443331322531945	7481	1
GO:1903846	GO:1903846	positive regulation of cellular response to transforming growth factor beta stimulus	1/220	29/18670	0.291080709065544	0.50558600787557	0.443331322531945	8516	1
GO:1990126	GO:1990126	retrograde transport. endosome to plasma membrane	1/220	29/18670	0.291080709065544	0.50558600787557	0.443331322531945	57554	1
GO:2000515	GO:2000515	negative regulation of CD4-positive. alpha-beta T cell activation	1/220	29/18670	0.291080709065544	0.50558600787557	0.443331322531945	9655	1
GO:2000765	GO:2000765	regulation of cytoplasmic translation	1/220	29/18670	0.291080709065544	0.50558600787557	0.443331322531945	132864	1
GO:0002819	GO:0002819	regulation of adaptive immune response	3/220	160/18670	0.291996861089604	0.506358388821692	0.444008597339809	9655/11221/3575	3
GO:0021915	GO:0021915	neural tube development	3/220	160/18670	0.291996861089604	0.506358388821692	0.444008597339809	9241/6491/8321	3
GO:1903305	GO:1903305	regulation of regulated secretory pathway	3/220	160/18670	0.291996861089604	0.506358388821692	0.444008597339809	815/8913/9581	3
GO:0042176	GO:0042176	regulation of protein catabolic process	6/220	381/18670	0.293832107859838	0.509266837829155	0.446558918204924	57520/10769/9655/7079/83737/8975	6
GO:0097305	GO:0097305	response to alcohol	4/220	233/18670	0.295266767943862	0.510718431033185	0.447831771339498	4916/5999/111/687	4
GO:0035710	GO:0035710	CD4-positive. alpha-beta T cell activation	2/220	92/18670	0.295386521774817	0.510718431033185	0.447831771339498	9655/6304	2
GO:1904894	GO:1904894	positive regulation of receptor signaling pathway via STAT	2/220	92/18670	0.295386521774817	0.510718431033185	0.447831771339498	4249/3575	2
GO:0071453	GO:0071453	cellular response to oxygen levels	4/220	234/18670	0.297907911216643	0.510718431033185	0.447831771339498	10891/6546/523/132864	4
GO:0000038	GO:0000038	very long-chain fatty acid metabolic process	1/220	30/18670	0.299447333388573	0.510718431033185	0.447831771339498	6785	1
GO:0001844	GO:0001844	protein insertion into mitochondrial membrane involved in apoptotic signaling pathway	1/220	30/18670	0.299447333388573	0.510718431033185	0.447831771339498	5534	1
GO:0002828	GO:0002828	regulation of type 2 immune response	1/220	30/18670	0.299447333388573	0.510718431033185	0.447831771339498	9655	1
GO:0010586	GO:0010586	miRNA metabolic process	1/220	30/18670	0.299447333388573	0.510718431033185	0.447831771339498	23405	1
GO:0021772	GO:0021772	olfactory bulb development	1/220	30/18670	0.299447333388573	0.510718431033185	0.447831771339498	1746	1
GO:0035066	GO:0035066	positive regulation of histone acetylation	1/220	30/18670	0.299447333388573	0.510718431033185	0.447831771339498	10891	1
GO:0038111	GO:0038111	interleukin-7-mediated signaling pathway	1/220	30/18670	0.299447333388573	0.510718431033185	0.447831771339498	3575	1
GO:0043372	GO:0043372	positive regulation of CD4-positive. alpha-beta T cell differentiation	1/220	30/18670	0.299447333388573	0.510718431033185	0.447831771339498	9655	1
GO:0045939	GO:0045939	negative regulation of steroid metabolic process	1/220	30/18670	0.299447333388573	0.510718431033185	0.447831771339498	6615	1
GO:0045940	GO:0045940	positive regulation of steroid metabolic process	1/220	30/18670	0.299447333388573	0.510718431033185	0.447831771339498	10891	1
GO:0046320	GO:0046320	regulation of fatty acid oxidation	1/220	30/18670	0.299447333388573	0.510718431033185	0.447831771339498	10891	1
GO:0048265	GO:0048265	response to pain	1/220	30/18670	0.299447333388573	0.510718431033185	0.447831771339498	5649	1
GO:0048873	GO:0048873	homeostasis of number of cells within a tissue	1/220	30/18670	0.299447333388573	0.510718431033185	0.447831771339498	387597	1
GO:0051491	GO:0051491	positive regulation of filopodium assembly	1/220	30/18670	0.299447333388573	0.510718431033185	0.447831771339498	8829	1
GO:0070168	GO:0070168	negative regulation of biomineral tissue development	1/220	30/18670	0.299447333388573	0.510718431033185	0.447831771339498	23462	1
GO:0071549	GO:0071549	cellular response to dexamethasone stimulus	1/220	30/18670	0.299447333388573	0.510718431033185	0.447831771339498	1244	1
GO:0090314	GO:0090314	positive regulation of protein targeting to membrane	1/220	30/18670	0.299447333388573	0.510718431033185	0.447831771339498	57214	1
GO:0099068	GO:0099068	postsynapse assembly	1/220	30/18670	0.299447333388573	0.510718431033185	0.447831771339498	4916	1
GO:0110150	GO:0110150	negative regulation of biomineralization	1/220	30/18670	0.299447333388573	0.510718431033185	0.447831771339498	23462	1
GO:1901889	GO:1901889	negative regulation of cell junction assembly	1/220	30/18670	0.299447333388573	0.510718431033185	0.447831771339498	6585	1
GO:1904292	GO:1904292	regulation of ERAD pathway	1/220	30/18670	0.299447333388573	0.510718431033185	0.447831771339498	8975	1
GO:1905144	GO:1905144	response to acetylcholine	1/220	30/18670	0.299447333388573	0.510718431033185	0.447831771339498	1132	1
GO:1905145	GO:1905145	cellular response to acetylcholine	1/220	30/18670	0.299447333388573	0.510718431033185	0.447831771339498	1132	1
GO:1905476	GO:1905476	negative regulation of protein localization to membrane	1/220	30/18670	0.299447333388573	0.510718431033185	0.447831771339498	131578	1
GO:0000045	GO:0000045	autophagosome assembly	2/220	93/18670	0.299741946953369	0.510718431033185	0.447831771339498	58476/5305	2
GO:0007589	GO:0007589	body fluid secretion	2/220	93/18670	0.299741946953369	0.510718431033185	0.447831771339498	8997/780	2
GO:0032092	GO:0032092	positive regulation of protein binding	2/220	93/18670	0.299741946953369	0.510718431033185	0.447831771339498	10769/8829	2
GO:0051952	GO:0051952	regulation of amine transport	2/220	93/18670	0.299741946953369	0.510718431033185	0.447831771339498	5999/152	2
GO:0043414	GO:0043414	macromolecule methylation	5/220	309/18670	0.300428428489985	0.511617545768885	0.448620174734126	64863/80312/4552/6304/83852	5
GO:0015718	GO:0015718	monocarboxylic acid transport	3/220	163/18670	0.301637419160566	0.513405052580742	0.450187579184786	6578/5205/1244	3
GO:0000209	GO:0000209	protein polyubiquitination	5/220	310/18670	0.302722204004365	0.514707620739875	0.451329757282442	57520/220441/57162/83737/4008	5
GO:0042113	GO:0042113	B cell activation	5/220	310/18670	0.302722204004365	0.514707620739875	0.451329757282442	9734/3676/286410/57162/3575	5
GO:1902414	GO:1902414	protein localization to cell junction	2/220	94/18670	0.304093047501575	0.515452021079511	0.451982496839951	57554/5649	2
GO:0006633	GO:0006633	fatty acid biosynthetic process	3/220	164/18670	0.304854815683047	0.515452021079511	0.451982496839951	51085/6916/6785	3
GO:0031669	GO:0031669	cellular response to nutrient levels	4/220	237/18670	0.305848490155605	0.515452021079511	0.451982496839951	220441/54407/5610/7071	4
GO:0003401	GO:0003401	axis elongation	1/220	31/18670	0.30771565885287	0.515452021079511	0.451982496839951	7481	1
GO:0006506	GO:0006506	GPI anchor biosynthetic process	1/220	31/18670	0.30771565885287	0.515452021079511	0.451982496839951	80055	1
GO:0006691	GO:0006691	leukotriene metabolic process	1/220	31/18670	0.30771565885287	0.515452021079511	0.451982496839951	4363	1
GO:0009154	GO:0009154	purine ribonucleotide catabolic process	1/220	31/18670	0.30771565885287	0.515452021079511	0.451982496839951	27115	1
GO:0010165	GO:0010165	response to X-ray	1/220	31/18670	0.30771565885287	0.515452021079511	0.451982496839951	7056	1
GO:0010719	GO:0010719	negative regulation of epithelial to mesenchymal transition	1/220	31/18670	0.30771565885287	0.515452021079511	0.451982496839951	9241	1
GO:0010762	GO:0010762	regulation of fibroblast migration	1/220	31/18670	0.30771565885287	0.515452021079511	0.451982496839951	6546	1
GO:0021988	GO:0021988	olfactory lobe development	1/220	31/18670	0.30771565885287	0.515452021079511	0.451982496839951	1746	1
GO:0030431	GO:0030431	sleep	1/220	31/18670	0.30771565885287	0.515452021079511	0.451982496839951	8863	1
GO:0033198	GO:0033198	response to ATP	1/220	31/18670	0.30771565885287	0.515452021079511	0.451982496839951	6546	1
GO:0033687	GO:0033687	osteoblast proliferation	1/220	31/18670	0.30771565885287	0.515452021079511	0.451982496839951	5610	1
GO:0035767	GO:0035767	endothelial cell chemotaxis	1/220	31/18670	0.30771565885287	0.515452021079511	0.451982496839951	8829	1
GO:0042168	GO:0042168	heme metabolic process	1/220	31/18670	0.30771565885287	0.515452021079511	0.451982496839951	200205	1
GO:0044319	GO:0044319	wound healing. spreading of cells	1/220	31/18670	0.30771565885287	0.515452021079511	0.451982496839951	780	1
GO:0045648	GO:0045648	positive regulation of erythrocyte differentiation	1/220	31/18670	0.30771565885287	0.515452021079511	0.451982496839951	2113	1
GO:0050650	GO:0050650	chondroitin sulfate proteoglycan biosynthetic process	1/220	31/18670	0.30771565885287	0.515452021079511	0.451982496839951	9469	1
GO:0051955	GO:0051955	regulation of amino acid transport	1/220	31/18670	0.30771565885287	0.515452021079511	0.451982496839951	5999	1
GO:0060292	GO:0060292	long-term synaptic depression	1/220	31/18670	0.30771565885287	0.515452021079511	0.451982496839951	10769	1
GO:0070306	GO:0070306	lens fiber cell differentiation	1/220	31/18670	0.30771565885287	0.515452021079511	0.451982496839951	4916	1
GO:0071539	GO:0071539	protein localization to centrosome	1/220	31/18670	0.30771565885287	0.515452021079511	0.451982496839951	6491	1
GO:0090075	GO:0090075	relaxation of muscle	1/220	31/18670	0.30771565885287	0.515452021079511	0.451982496839951	6546	1
GO:0090505	GO:0090505	epiboly involved in wound healing	1/220	31/18670	0.30771565885287	0.515452021079511	0.451982496839951	780	1
GO:0099625	GO:0099625	ventricular cardiac muscle cell membrane repolarization	1/220	31/18670	0.30771565885287	0.515452021079511	0.451982496839951	6331	1
GO:1902230	GO:1902230	negative regulation of intrinsic apoptotic signaling pathway in response to DNA damage	1/220	31/18670	0.30771565885287	0.515452021079511	0.451982496839951	6615	1
GO:2000406	GO:2000406	positive regulation of T cell migration	1/220	31/18670	0.30771565885287	0.515452021079511	0.451982496839951	3676	1
GO:0002832	GO:0002832	negative regulation of response to biotic stimulus	2/220	95/18670	0.308439322359186	0.515452021079511	0.451982496839951	11221/83737	2
GO:0042100	GO:0042100	B cell proliferation	2/220	95/18670	0.308439322359186	0.515452021079511	0.451982496839951	57162/3575	2
GO:0050810	GO:0050810	regulation of steroid biosynthetic process	2/220	95/18670	0.308439322359186	0.515452021079511	0.451982496839951	10891/6615	2
GO:0110020	GO:0110020	regulation of actomyosin structure organization	2/220	95/18670	0.308439322359186	0.515452021079511	0.451982496839951	7481/8829	2
GO:2000060	GO:2000060	positive regulation of ubiquitin-dependent protein catabolic process	2/220	95/18670	0.308439322359186	0.515452021079511	0.451982496839951	10769/9655	2
GO:0033002	GO:0033002	muscle cell proliferation	4/220	239/18670	0.311155063459278	0.518091851181729	0.454297274844575	10891/1991/9241/65009	4
GO:0051402	GO:0051402	neuron apoptotic process	4/220	239/18670	0.311155063459278	0.518091851181729	0.454297274844575	1271/10891/4804/8829	4
GO:0002244	GO:0002244	hematopoietic progenitor cell differentiation	3/220	166/18670	0.311293951117329	0.518091851181729	0.454297274844575	79819/83737/5610	3
GO:0009416	GO:0009416	response to light stimulus	5/220	314/18670	0.311924081882352	0.518091851181729	0.454297274844575	1991/8863/65009/56852/6785	5
GO:0050863	GO:0050863	regulation of T cell activation	5/220	314/18670	0.311924081882352	0.518091851181729	0.454297274844575	56603/9655/11221/57162/3575	5
GO:0006835	GO:0006835	dicarboxylic acid transport	2/220	96/18670	0.312780282765996	0.518091851181729	0.454297274844575	1244/54407	2
GO:0019217	GO:0019217	regulation of fatty acid metabolic process	2/220	96/18670	0.312780282765996	0.518091851181729	0.454297274844575	51085/10891	2
GO:0048010	GO:0048010	vascular endothelial growth factor receptor signaling pathway	2/220	96/18670	0.312780282765996	0.518091851181729	0.454297274844575	5228/8829	2
GO:0098876	GO:0098876	vesicle-mediated transport to the plasma membrane	2/220	96/18670	0.312780282765996	0.518091851181729	0.454297274844575	57554/9581	2
GO:1905037	GO:1905037	autophagosome organization	2/220	96/18670	0.312780282765996	0.518091851181729	0.454297274844575	58476/5305	2
GO:1990823	GO:1990823	response to leukemia inhibitory factor	2/220	96/18670	0.312780282765996	0.518091851181729	0.454297274844575	56155/7805	2
GO:1990830	GO:1990830	cellular response to leukemia inhibitory factor	2/220	96/18670	0.312780282765996	0.518091851181729	0.454297274844575	56155/7805	2
GO:0035051	GO:0035051	cardiocyte differentiation	3/220	167/18670	0.314515208094347	0.518091851181729	0.454297274844575	5999/6546/10611	3
GO:1901568	GO:1901568	fatty acid derivative metabolic process	3/220	167/18670	0.314515208094347	0.518091851181729	0.454297274844575	6916/4363/6785	3
GO:0006505	GO:0006505	GPI anchor metabolic process	1/220	32/18670	0.315886835152692	0.518091851181729	0.454297274844575	80055	1
GO:0007616	GO:0007616	long-term memory	1/220	32/18670	0.315886835152692	0.518091851181729	0.454297274844575	5649	1
GO:0008608	GO:0008608	attachment of spindle microtubules to kinetochore	1/220	32/18670	0.315886835152692	0.518091851181729	0.454297274844575	56155	1
GO:0009261	GO:0009261	ribonucleotide catabolic process	1/220	32/18670	0.315886835152692	0.518091851181729	0.454297274844575	27115	1
GO:0010880	GO:0010880	regulation of release of sequestered calcium ion into cytosol by sarcoplasmic reticulum	1/220	32/18670	0.315886835152692	0.518091851181729	0.454297274844575	6546	1
GO:0035510	GO:0035510	DNA dealkylation	1/220	32/18670	0.315886835152692	0.518091851181729	0.454297274844575	80312	1
GO:0035590	GO:0035590	purinergic nucleotide receptor signaling pathway	1/220	32/18670	0.315886835152692	0.518091851181729	0.454297274844575	111	1
GO:0038128	GO:0038128	ERBB2 signaling pathway	1/220	32/18670	0.315886835152692	0.518091851181729	0.454297274844575	8895	1
GO:0042573	GO:0042573	retinoic acid metabolic process	1/220	32/18670	0.315886835152692	0.518091851181729	0.454297274844575	56603	1
GO:0045589	GO:0045589	regulation of regulatory T cell differentiation	1/220	32/18670	0.315886835152692	0.518091851181729	0.454297274844575	11221	1
GO:0045907	GO:0045907	positive regulation of vasoconstriction	1/220	32/18670	0.315886835152692	0.518091851181729	0.454297274844575	152	1
GO:0046949	GO:0046949	fatty-acyl-CoA biosynthetic process	1/220	32/18670	0.315886835152692	0.518091851181729	0.454297274844575	6785	1
GO:0048841	GO:0048841	regulation of axon extension involved in axon guidance	1/220	32/18670	0.315886835152692	0.518091851181729	0.454297274844575	8829	1
GO:0051385	GO:0051385	response to mineralocorticoid	1/220	32/18670	0.315886835152692	0.518091851181729	0.454297274844575	4916	1
GO:0051968	GO:0051968	positive regulation of synaptic transmission. glutamatergic	1/220	32/18670	0.315886835152692	0.518091851181729	0.454297274844575	5649	1
GO:0055094	GO:0055094	response to lipoprotein particle	1/220	32/18670	0.315886835152692	0.518091851181729	0.454297274844575	9655	1
GO:0060674	GO:0060674	placenta blood vessel development	1/220	32/18670	0.315886835152692	0.518091851181729	0.454297274844575	23462	1
GO:0090504	GO:0090504	epiboly	1/220	32/18670	0.315886835152692	0.518091851181729	0.454297274844575	780	1
GO:0099623	GO:0099623	regulation of cardiac muscle cell membrane repolarization	1/220	32/18670	0.315886835152692	0.518091851181729	0.454297274844575	6331	1
GO:1905508	GO:1905508	protein localization to microtubule organizing center	1/220	32/18670	0.315886835152692	0.518091851181729	0.454297274844575	6491	1
GO:0042593	GO:0042593	glucose homeostasis	4/220	241/18670	0.316470593832864	0.518091851181729	0.454297274844575	51085/10891/4804/111	4
GO:0007044	GO:0007044	cell-substrate junction assembly	2/220	97/18670	0.317115452043838	0.518091851181729	0.454297274844575	89/8829	2
GO:0010596	GO:0010596	negative regulation of endothelial cell migration	2/220	97/18670	0.317115452043838	0.518091851181729	0.454297274844575	161742/4223	2
GO:0015908	GO:0015908	fatty acid transport	2/220	97/18670	0.317115452043838	0.518091851181729	0.454297274844575	6578/1244	2
GO:0048709	GO:0048709	oligodendrocyte differentiation	2/220	97/18670	0.317115452043838	0.518091851181729	0.454297274844575	1746/11221	2
GO:0051591	GO:0051591	response to cAMP	2/220	97/18670	0.317115452043838	0.518091851181729	0.454297274844575	7056/6546	2
GO:0090630	GO:0090630	activation of GTPase activity	2/220	97/18670	0.317115452043838	0.518091851181729	0.454297274844575	4916/23637	2
GO:0120162	GO:0120162	positive regulation of cold-induced thermogenesis	2/220	97/18670	0.317115452043838	0.518091851181729	0.454297274844575	10891/51316	2
GO:0150115	GO:0150115	cell-substrate junction organization	2/220	97/18670	0.317115452043838	0.518091851181729	0.454297274844575	89/8829	2
GO:1902882	GO:1902882	regulation of response to oxidative stress	2/220	97/18670	0.317115452043838	0.518091851181729	0.454297274844575	2530/8321	2
GO:0001906	GO:0001906	cell killing	3/220	168/18670	0.317737274343605	0.518091851181729	0.454297274844575	1776/1991/3575	3
GO:0007156	GO:0007156	homophilic cell adhesion via plasma membrane adhesion molecules	3/220	168/18670	0.317737274343605	0.518091851181729	0.454297274844575	54549/56124/83872	3
GO:0050806	GO:0050806	positive regulation of synaptic transmission	3/220	168/18670	0.317737274343605	0.518091851181729	0.454297274844575	5999/5649/10769	3
GO:0051302	GO:0051302	regulation of cell division	3/220	168/18670	0.317737274343605	0.518091851181729	0.454297274844575	56155/5228/10769	3
GO:0070371	GO:0070371	ERK1 and ERK2 cascade	5/220	317/18670	0.318850967625956	0.519644824325154	0.45565902462959	1846/65009/161742/11221/8829	5
GO:0033500	GO:0033500	carbohydrate homeostasis	4/220	242/18670	0.31913136682739	0.519838859412462	0.455829167455013	51085/10891/4804/111	4
GO:0048660	GO:0048660	regulation of smooth muscle cell proliferation	3/220	169/18670	0.320959915487503	0.521121098091885	0.456953519317397	10891/1991/65009	3
GO:0097696	GO:0097696	receptor signaling pathway via STAT	3/220	169/18670	0.320959915487503	0.521121098091885	0.456953519317397	9655/4249/3575	3
GO:0140056	GO:0140056	organelle localization by membrane tethering	3/220	169/18670	0.320959915487503	0.521121098091885	0.456953519317397	815/65009/79959	3
GO:0006885	GO:0006885	regulation of pH	2/220	98/18670	0.321444365381969	0.521121098091885	0.456953519317397	9498/523	2
GO:0019886	GO:0019886	antigen processing and presentation of exogenous peptide antigen via MHC class II	2/220	98/18670	0.321444365381969	0.521121098091885	0.456953519317397	8905/3108	2
GO:0030038	GO:0030038	contractile actin filament bundle assembly	2/220	98/18670	0.321444365381969	0.521121098091885	0.456953519317397	7481/8829	2
GO:0031341	GO:0031341	regulation of cell killing	2/220	98/18670	0.321444365381969	0.521121098091885	0.456953519317397	1776/3575	2
GO:0043149	GO:0043149	stress fiber assembly	2/220	98/18670	0.321444365381969	0.521121098091885	0.456953519317397	7481/8829	2
GO:0060191	GO:0060191	regulation of lipase activity	2/220	98/18670	0.321444365381969	0.521121098091885	0.456953519317397	4916/9734	2
GO:0007204	GO:0007204	positive regulation of cytosolic calcium ion concentration	5/220	319/18670	0.323479622245916	0.521121098091885	0.456953519317397	6261/57214/111/114897/6546	5
GO:0070588	GO:0070588	calcium ion transmembrane transport	5/220	319/18670	0.323479622245916	0.521121098091885	0.456953519317397	6261/57214/286097/8913/6546	5
GO:1990778	GO:1990778	protein localization to cell periphery	5/220	319/18670	0.323479622245916	0.521121098091885	0.456953519317397	57554/131578/285172/23114/9581	5
GO:0001914	GO:0001914	regulation of T cell mediated cytotoxicity	1/220	33/18670	0.323961998596538	0.521121098091885	0.456953519317397	3575	1
GO:0009156	GO:0009156	ribonucleoside monophosphate biosynthetic process	1/220	33/18670	0.323961998596538	0.521121098091885	0.456953519317397	5631	1
GO:0010837	GO:0010837	regulation of keratinocyte proliferation	1/220	33/18670	0.323961998596538	0.521121098091885	0.456953519317397	687	1
GO:0014072	GO:0014072	response to isoquinoline alkaloid	1/220	33/18670	0.323961998596538	0.521121098091885	0.456953519317397	5999	1
GO:0043278	GO:0043278	response to morphine	1/220	33/18670	0.323961998596538	0.521121098091885	0.456953519317397	5999	1
GO:0048854	GO:0048854	brain morphogenesis	1/220	33/18670	0.323961998596538	0.521121098091885	0.456953519317397	6585	1
GO:0051443	GO:0051443	positive regulation of ubiquitin-protein transferase activity	1/220	33/18670	0.323961998596538	0.521121098091885	0.456953519317397	57561	1
GO:0060603	GO:0060603	mammary gland duct morphogenesis	1/220	33/18670	0.323961998596538	0.521121098091885	0.456953519317397	780	1
GO:0070232	GO:0070232	regulation of T cell apoptotic process	1/220	33/18670	0.323961998596538	0.521121098091885	0.456953519317397	3575	1
[truncated: 1,223 more rows]
