# Supplementary material for: Effects of Triiodothyronine on Human Osteoblast-Like Cells: Novel Insights From a Global Transcriptome Analysis
Source: Front Cell Dev Biol. 2022 Jun 17;10:886136. doi: 10.3389/fcell.2022.886136 (PMC9248766; doi:10.3389/fcell.2022.886136)
Supplement: Supplementary file 4 [file DataSheet3.CSV]

	baseMean	log2FoldChange	lfcSE	stat	pvalue	padj
RPL23AP84	1.24008734264707	14.4864291170915	6.31139499143393	2.29528165116476	0.0217169884667862	0.959017702788551
AC243837.2	1.20331370441326	12.6953386181954	6.31686007168874	2.00975460499656	0.0444571674931138	0.999840399001451
AC008393.2	71.9808140803896	7.96481004361011	3.3868103490648	2.35171421565115	0.0186871260896188	0.9310103086399
AC140479.6	2.20922106837831	5.9849766465183	2.95576398876072	2.02484930098484	0.0428828408916815	0.999840399001451
MINOS1-NBL1	8.70332775397589	5.47735975887804	1.49279902913382	3.66918764815663	0.00024332243294619	0.195793108500297
AC243837.4	3.41611959185189	4.63232813431616	2.17949942018879	2.12540920699805	0.0335524827009459	0.999840399001451
SDK2	8.8061409636166	4.61348358024551	1.54851387486116	2.97929754143092	0.00288910083295279	0.536590382135471
MLXIPL	3.84314375139892	4.54345198427649	1.44472257618297	3.14486120669652	0.00166165642369629	0.429815128262774
NUDT4B	7.13012556346833	4.51218073339417	1.959489434435	2.30273287219597	0.0212938774645783	0.959017702788551
CROCC2	1.50885762808608	4.2411515636286	1.74577158249699	2.42938515333286	0.0151244557825618	0.899579487988093
TRIM6-TRIM34	10.8448238673845	3.72743370041147	1.73306172084186	2.15077954557834	0.0314936043130391	0.999840399001451
PRH1	5.33338433941507	3.67090117591537	1.36490480559276	2.68949245461931	0.00715607647938477	0.739522385684143
CNTFR	7.53063978034474	3.64010080831208	1.29875741644116	2.8027565134424	0.00506679059059288	0.668991492348766
TEX14	3.18013765124886	3.62261106098905	1.70743048456869	2.12167411424902	0.0338651138395877	0.999840399001451
PHF24	3.37028628281817	3.59738838920597	1.45770236581678	2.4678483575008	0.0135927889234408	0.865265969907777
UBQLN4P1	1.90463324023668	3.59311142241519	1.75836605019357	2.04343766874914	0.0410091317631147	0.999840399001451
AC009093.3	4.93449342553776	3.59106122265555	1.67471012940938	2.14428823209066	0.0320097991383056	0.999840399001451
PRKY	3.26667294337281	3.55534965698432	1.63438450587969	2.1753446904287	0.0296042959044261	0.999840399001451
IL2RB	2.034866557148	3.40458373586782	1.63774775809602	2.07882057480319	0.0376338450642491	0.999840399001451
CSRNP3	9.67228285406878	3.38904446074293	0.967104488671138	3.50432088822139	0.000457773391812087	0.233548849739866
MLANA	5.0273304957699	3.3080503060483	1.22415932380162	2.70230372936683	0.00688608263739384	0.739522385684143
CLCN1	4.93355424130784	3.14038169458396	1.16930506792241	2.68568210361366	0.00723819193989877	0.739522385684143
AC113191.1	4.12676450109876	3.04663704397009	1.20235022941239	2.53390149512345	0.0112800435844054	0.84419238652715
ILDR2	6.05942872565982	3.02730466090105	1.07710537318415	2.81059285030924	0.00494503184069078	0.668991492348766
SAMD5	6.19052711449475	2.86428797396817	1.39368759668179	2.05518652873693	0.0398609917827241	0.999840399001451
SLIT1	4.83780126743096	2.85170015686068	1.37411492990729	2.07529959452015	0.0379587770159357	0.999840399001451
CAMK2A	2.1234111746467	2.82637138476287	1.38697543388343	2.03779484172206	0.0415704544611987	0.999840399001451
LRRC7	5.99710379304689	2.81379181457099	1.27569816818755	2.20568774396588	0.0274058706421466	0.999840399001451
AC079341.3	33.0434862787753	2.70026089678675	1.0356579046	2.60729038497481	0.0091261928441587	0.766600198909331
RYR1	7.34121439753892	2.67481099430114	1.22829299627891	2.17766526586445	0.0294309666496486	0.999840399001451
KANK4	6.99297053106952	2.66171310042288	0.968024713759106	2.74963341595559	0.00596619694150622	0.699461477401333
HR	388.754633337939	2.63288646590152	0.729995505131073	3.60671599673587	0.00031009674088457	0.226979635388413
CCDC88C	2.78239552030724	2.59496333950367	1.32323870135045	1.9610697124074	0.0498708912934122	0.999840399001451
ZNF969P	3.45556113993142	2.56893552442609	1.28494806981425	1.99925240931911	0.0455810505559747	0.999840399001451
COL22A1	23.9414548840473	2.52598942980628	0.853499725714503	2.95956677395726	0.00308071930625321	0.536590382135471
BRINP1	250.021489480136	2.45148843138151	0.533331027748745	4.59656067963932	4.29521926003327e-06	0.0139989786123004
DNASE1L3	62.7778498391962	2.43803425479051	0.912077971027904	2.67305464251358	0.00751640060713161	0.743745299997499
HS3ST2	12.948973248537	2.39235307133222	1.11617423720659	2.14335091384969	0.0320849314309052	0.999840399001451
PPARGC1A	26.0286493328536	2.34270680838146	0.617374232137198	3.79463004193029	0.000147863767873785	0.142593609377737
AC006116.7	24.9361135685712	2.24815457761711	0.854858232956208	2.62985661358458	0.00854208882231326	0.766600198909331
MXRA5	204.264961166882	2.24624629562008	0.929679605747491	2.41615098549357	0.0156855556253934	0.90322613879555
DBP	63.2397007920418	2.19311585098704	0.467574638536635	4.69040805517344	2.72660733040144e-06	0.0111081982640555
PCDHB12	6.61032971063505	2.17754864661248	0.95768471185025	2.27376360890783	0.0229802033616862	0.959017702788551
IGFN1	30.8003715924923	2.17079464127684	0.976499042934766	2.22303816576486	0.0262132265402971	0.989548889667116
AL139260.3	12.7928790887006	2.12888657372801	0.812524504716537	2.62008906976991	0.00879068036678292	0.766600198909331
ACTN3	9.85692772540599	2.10808062049214	0.711567513821283	2.9625869359483	0.00305065648369165	0.536590382135471
NTRK3	21.4207199071855	2.05791598901565	0.800952380687186	2.56933625348617	0.0101893533986256	0.815615173170201
ELANE	37.165715080033	2.04672563422829	0.781833537119389	2.61785346503465	0.00884847937769286	0.766600198909331
CHRM4	3.69708599220521	2.02833078178352	1.01335920238432	2.00159112090864	0.0453287247416981	0.999840399001451
NGFR	58.0556572054416	1.91917731171533	0.748683680185388	2.56340209157505	0.010365193059977	0.815615173170201
SDHDP6	7.79045606786377	1.85015789077806	0.913144942103488	2.02613824538753	0.0427506198316032	0.999840399001451
RGS4	2045.46430516364	1.7784762770181	0.466465786250806	3.81266178450623	0.000137478181312328	0.142593609377737
COL9A2	81.0170327585691	1.70774044864249	0.632062644365462	2.70185315311099	0.00689542091739687	0.739522385684143
DEPDC1B	10.2454803392964	1.70267412915357	0.658570247842826	2.58541003747246	0.00972632512097305	0.796483387795863
CDON	240.616505909475	1.65603516926069	0.428327142300467	3.86628584956449	0.000110505409128511	0.133455381155846
DLX3	145.752600418293	1.62168316527153	0.610623803270582	2.6557811152883	0.00791249539447819	0.752678576404388
CEMIP	25550.3840217434	1.60516616755479	0.36736439629135	4.36941136310271	1.24581893300995e-05	0.0338364422205502
FLRT3	19.584698474406	1.58695471279485	0.651203761089337	2.43695569285439	0.0148114940702359	0.899579487988093
HEY1	24.5481071256836	1.58623427649288	0.532624327882719	2.97814837485636	0.00289995561897437	0.536590382135471
SLC4A8	35.1250959259344	1.57224643237469	0.542103914173948	2.90026762631011	0.00372844172830708	0.601571152519724
RGS5	105.423723497045	1.56999158917478	0.392909258350445	3.99581215206302	6.44728427574814e-05	0.0875541204646597
RPL17-C18orf32	89.0270679415635	1.56519908300329	0.529550790233048	2.95571097592824	0.00311949264502745	0.536590382135471
ITGA8	309.136157049639	1.54628147694317	0.518659502942308	2.98130366487311	0.00287024026049693	0.536590382135471
PGF	104.85716273022	1.54442533146044	0.728713699198359	2.11938561489845	0.0340578915052419	0.999840399001451
SERTAD4	41.0135567620449	1.54102477804854	0.693163094318821	2.22317776390406	0.0262038156082272	0.989548889667116
ADCY5	17.5581622527615	1.53900047051091	0.774644240200992	1.98671905197616	0.0469535393305039	0.999840399001451
KCNQ5	16.8929503208017	1.51289441741799	0.672391453136605	2.25002029749272	0.0244476568688064	0.976468177289386
DLX2	89.3870078889047	1.47897904939937	0.447008081615456	3.30861814411598	0.000937576175504173	0.325079603319489
TBX1	6.04534876251775	1.47336382137557	0.658133628792966	2.23870010119033	0.0251754359512068	0.987369067645427
ZSCAN23	11.6195088168023	1.46700858746301	0.688299666136519	2.13135158948637	0.0330601879100368	0.999840399001451
AC124944.3	45.7893225703084	1.45121828845354	0.70762470474402	2.05083044546688	0.0402834615405553	0.999840399001451
HECW2	237.416266359764	1.45000972106971	0.484294588801005	2.9940655018665	0.00275286837990501	0.536590382135471
NR3C2	61.684571487112	1.42085013164878	0.513330813655366	2.76790345300155	0.00564181663037592	0.686112267228403
RTP4	11.7777885961593	1.40347972833257	0.58020852041494	2.41892298880559	0.0155665354272033	0.90322613879555
MAFB	179.099955699752	1.38486425988975	0.438064895967497	3.16132215258011	0.00157054693388637	0.429815128262774
PHOSPHO1	15.2364314732773	1.37044399960574	0.670026034757509	2.04535932712185	0.0408194457096383	0.999840399001451
DUSP4	658.212620774207	1.3636808713293	0.425470291444438	3.20511419657461	0.00135008904403138	0.400019110209735
LRRC15	58.2138284319475	1.35005002016628	0.43536358115286	3.1009714147226	0.00192886910203265	0.455548563575711
NPTX1	755.970745594799	1.3474301984386	0.403274612101539	3.34122247720204	0.000834103569980116	0.317329647104966
SNAI1	369.272820792645	1.3444470620092	0.524432972218378	2.56362039236801	0.0103586768845651	0.815615173170201
LAPTM5	11.4949027252387	1.32225368279286	0.606042364265508	2.18178424604913	0.0291254598068685	0.999840399001451
WFDC1	428.697178317159	1.30985193025495	0.390346760865628	3.35561111702386	0.000791898367885664	0.317329647104966
CYP26B1	337.558819071949	1.28225427729398	0.47421053216859	2.70397679998831	0.00685150726492525	0.739522385684143
CNKSR2	57.2405139494111	1.27440897572324	0.506668540889926	2.5152715688344	0.0118940726603338	0.84419238652715
PODXL	914.216436108869	1.24815086663283	0.420010080140044	2.9717164555114	0.0029614004067997	0.536590382135471
PLAC8	24.1871271772997	1.24708264742971	0.605392419694968	2.05995748684474	0.0394026052182203	0.999840399001451
ZNF454	11.4776193080445	1.24508743088816	0.599959096288186	2.07528719639595	0.0379599253732464	0.999840399001451
ZNF214	14.0545689251783	1.21168052081394	0.592403080717113	2.04536498923534	0.0408188879054532	0.999840399001451
SAMD11	979.456507807141	1.19194989563764	0.50099916299516	2.3791454830218	0.0173528257898544	0.909249929120494
COL4A4	139.001953339877	1.17408527922115	0.406251350193943	2.89004646670256	0.0038518488646094	0.609414845608493
SMAD9	429.831852988981	1.17289733540017	0.505276627512046	2.32129742706574	0.0202707970091427	0.949232494428131
PARM1	2153.36215500397	1.17134978191565	0.333777461448125	3.50937351142176	0.000449163645474459	0.233548849739866
NOG	259.662773536393	1.16594968047497	0.471417899227528	2.47328258512354	0.0133878236163958	0.865265969907777
MYOZ1	67.2236465252822	1.15835071211226	0.421951595047726	2.74522178777696	0.00604700153755504	0.703870978971407
MICU3	36.447621949832	1.15824471105566	0.502006397542711	2.30723097698593	0.0210419470602059	0.959017702788551
PER3	67.4145350461293	1.15500967188746	0.416816020907201	2.77102993635796	0.00558792891153867	0.686112267228403
WDR78	39.2135148005558	1.15486991195099	0.412540407254714	2.79941041323969	0.00511960205969487	0.668991492348766
NHS	71.5351128605382	1.15433647373063	0.585759354085239	1.97066673486303	0.048762007859341	0.999840399001451
CST6	47.3310423444519	1.14904133267109	0.436411668466628	2.63292990471209	0.00846518158145038	0.766600198909331
NDRG4	65.6941345394109	1.14790849847131	0.427584509590911	2.68463537084064	0.00726089725757627	0.739522385684143
ADRA2C	624.072327753361	1.13253020434932	0.522843552354868	2.16609767730414	0.0303037236653674	0.999840399001451
FRMD3	106.331314700904	1.12915953447083	0.470045763397545	2.40223319174102	0.0162953169370331	0.90322613879555
EMCN	82.4146142317167	1.11197821939139	0.467329832838971	2.37942913388657	0.0173394766927841	0.909249929120494
C1QTNF1	1617.04838847622	1.10914341467825	0.364216712071735	3.04528424401293	0.00232460499228463	0.505090172723605
RNF152	58.9144832866913	1.103489516605	0.525831927862098	2.09855936495053	0.0358557615932791	0.999840399001451
RELN	194.559704927725	1.08344699214787	0.487631847488345	2.22185445378189	0.0262931433013096	0.989548889667116
METTL4	72.0790597694097	1.08015641807974	0.290778397310547	3.71470655341068	0.000203439637901843	0.184180685513802
KALRN	20.8730793142825	1.07627066435241	0.528882510161721	2.03499008508206	0.0418518706299196	0.999840399001451
PLK2	433.153309353141	1.07510975999148	0.355871761673795	3.0210594820304	0.00251891871411454	0.521695492868259
CACNA1G	100.022650044939	1.0744905718993	0.344563138733906	3.11841416306894	0.00181827096898237	0.435743289860833
SLCO2A1	82.6601368138335	1.07406965362098	0.491588706063122	2.18489489358419	0.0288965540168386	0.999840399001451
EXOC3L2	18.6371095469573	1.06604770641879	0.51673262096488	2.06305478533209	0.0391074233329337	0.999840399001451
CARMIL2	61.6093323694711	1.05621942777377	0.414767759495069	2.54653213417453	0.0108799193954742	0.829062323546096
ZMYM1	41.5069021329496	1.05379287278844	0.493891193723227	2.13365390227828	0.0328711221467089	0.999840399001451
KLHL28	62.8147436791225	1.04916627116175	0.475370426407731	2.20704994016995	0.0273105705531057	0.999840399001451
PDE7B	128.572462526933	1.0451868724679	0.460737592724435	2.26850790769535	0.0232982675868394	0.960008365676748
RCAN3	145.780071081532	1.04316312107501	0.350625937707606	2.97514532979281	0.0029284977259112	0.536590382135471
TET1	18.3971608786455	1.04157422839893	0.460796558091068	2.26037762242374	0.0237978241286489	0.966376551224486
FAM126B	91.9715900222995	1.01319700100655	0.402460467995093	2.51750688969258	0.0118188658012238	0.84419238652715
NUP43	192.117864741101	1.00018501346017	0.259297517820846	3.8572872654771	0.000114652389309146	0.133455381155846
THBD	50.4840882876636	0.995874084015856	0.286060383957506	3.48134219159753	0.000498907669627865	0.246369678310779
CEP85L	56.3792958544694	0.99449593344614	0.405963670006845	2.4497165803762	0.0142968699663327	0.893078554431205
SLC8A1	552.057846149357	0.987159380775751	0.452371823897943	2.18218582286959	0.0290958211887828	0.999840399001451
RAD18	103.779932377867	0.98689370558309	0.341302445778432	2.89155181215362	0.00383344377572561	0.609414845608493
MED13	532.416612892917	0.9847273607473	0.361294171420512	2.72555562376115	0.00641933590772674	0.736686605297993
NEO1	2281.58932479953	0.981390012974043	0.429616467858648	2.28433983889309	0.0223515662745712	0.959017702788551
SPRED1	443.908325541835	0.979458714701041	0.389397625307914	2.51531763689247	0.0118925184384806	0.84419238652715
KLF9	1725.72577203513	0.972350250955348	0.233159578954422	4.17032083912547	3.04171105012493e-05	0.0593652925897671
PLPP4	361.537479948802	0.969728582900042	0.386941044649121	2.50614039608901	0.0122057143889836	0.851670698424779
PFKFB2	120.190161667477	0.956895721051237	0.346300675049688	2.76319334611156	0.00572388491981586	0.686706623618335
ZSWIM4	291.002297904189	0.941621061420996	0.447352586769807	2.10487452016349	0.035302232183243	0.999840399001451
STK17B	653.300750569939	0.934773059931509	0.260242530435637	3.59193041339835	0.000328237506698645	0.226979635388413
PRIM1	30.6782619976103	0.930334920186638	0.410373561865333	2.26704399756614	0.0233875381181682	0.960008365676748
HDAC9	144.429608717355	0.907040153912193	0.418667243171845	2.16649419964268	0.0302734426184104	0.999840399001451
AC005833.2	25.9524038110709	0.906669446994298	0.451952164414531	2.0061181655559	0.0448436421752625	0.999840399001451
RFTN1	3841.43911051836	0.905571633107301	0.191718185856445	4.72345192012913	2.31874797317987e-06	0.0111081982640555
EBF1	473.46953954098	0.902633095288917	0.280202482977634	3.22136008823649	0.0012758373896712	0.396314342937408
CEP76	59.7079513588545	0.901320484015845	0.371213234309394	2.42803973757203	0.0151806798721604	0.899579487988093
CDYL2	156.632670952302	0.898863913493722	0.272513086195565	3.29842476940233	0.00097228929877226	0.330092216933182
NEMP1	155.550671973169	0.895434267993867	0.254578550294361	3.51732016290652	0.000435927631874916	0.233548849739866
WNT11	75.0320549187357	0.895365499366367	0.374463535321681	2.39106191901224	0.0167997193509723	0.905561269770817
EXTL1	88.7955415915745	0.89487435722553	0.360688911798132	2.48101432551486	0.0131009107782306	0.856454604846261
KIAA1468	253.724048463035	0.893317624557901	0.321960101780718	2.77462213366526	0.0055265878483728	0.686112267228403
ZCCHC2	119.544123900949	0.889623805180564	0.394118270444738	2.25725086070402	0.0239924039717369	0.967772809711446
SMAD6	598.383096567612	0.889508097288835	0.413442492434627	2.15146752829109	0.0314393161509306	0.999840399001451
TP53INP2	1211.79967820684	0.887546317143126	0.161198754310737	5.50591300123968	3.67259876069052e-08	0.000598486694042127
ATP8B1	396.911643311127	0.884798061585333	0.385822561082401	2.29327714559534	0.0218320541464451	0.959017702788551
USP37	64.5254059869595	0.882114073828321	0.439327234616362	2.00787477834971	0.0446565999673418	0.999840399001451
SERPINB7	55.1818229821254	0.878872216508069	0.386107316219877	2.27623818453514	0.0228317576417211	0.959017702788551
SCN5A	154.379259160189	0.874202204509456	0.297764774219148	2.93588187790831	0.00332600946595811	0.558769590280963
GALNT4	57.3745968318972	0.870495228993431	0.37627110599168	2.31347880592425	0.0206963287028637	0.959017702788551
B4GALNT1	137.462355804001	0.864846639338846	0.292686411016908	2.95485750887453	0.00312813489831061	0.536590382135471
HMCN1	212.548614438708	0.855901696737889	0.384540455801203	2.22577802627968	0.0260290533651087	0.989548889667116
ZNF562	209.812714664868	0.853258754843907	0.338479301305881	2.52085947811864	0.0117068592698885	0.84419238652715
ABCC2	123.610512950334	0.852085691456256	0.352770502642983	2.41541082679069	0.0157174705798301	0.90322613879555
NETO2	143.23771679511	0.851415522326086	0.357305156863094	2.38288058812517	0.017177765389187	0.909249929120494
SCUBE3	18451.2173538058	0.848658655090342	0.314586587823136	2.69769496838011	0.00698213853662249	0.739522385684143
ZYG11B	369.169032454249	0.844197191897696	0.369010394121515	2.28773282635422	0.022153084816271	0.959017702788551
KBTBD7	67.2730007213021	0.84195320779756	0.316614963593201	2.65923378428612	0.00783185968724411	0.752678576404388
ATP6V1A	467.466531261572	0.84001397039953	0.397919791298755	2.11101329656874	0.0347711689951176	0.999840399001451
MALL	423.140476421336	0.839952822033447	0.376374278669718	2.2316956009912	0.0256350881927102	0.989548889667116
SOCS5	391.822472093285	0.8377107785414	0.251666514787155	3.32865410898978	0.000872667100847318	0.323204160804725
STIL	77.01839775909	0.836642510170815	0.338781205910458	2.46956588964957	0.0135277103355007	0.865265969907777
LNX2	66.1196786636039	0.832474908746351	0.397623743241997	2.09362474674884	0.0362934213164347	0.999840399001451
ZNF844	129.461826257171	0.832151604651821	0.39534744589231	2.10486146628223	0.0353033688038925	0.999840399001451
RASAL2	942.108645555772	0.831424084586091	0.324645279831796	2.5610231727899	0.0104364394780206	0.815615173170201
ITGA4	342.084675173582	0.828203987682705	0.391280488242016	2.11665036353778	0.0342895323869085	0.999840399001451
MTMR10	567.077134673775	0.824748846689624	0.230919658432652	3.57158352081212	0.0003548293540344	0.226979635388413
PGAP1	53.5844695261114	0.823064018037388	0.402959712600276	2.04254666732365	0.0410973352309733	0.999840399001451
SLC12A2	144.237089262811	0.807240712443376	0.408779264283769	1.97475944348048	0.0482954535263766	0.999840399001451
DDR1	2044.09533315528	0.803944927787046	0.237679428865173	3.38247584835412	0.000718355940928972	0.308061274036277
IBA57	112.660332646044	0.803827213160457	0.409557495160806	1.96267245175149	0.0496842461070722	0.999840399001451
FUT8	621.902526519499	0.803072343523917	0.268650651782255	2.98928120291634	0.00279634643321394	0.536590382135471
MAGI1	755.850377758916	0.802187217565616	0.305243301019155	2.62802562705636	0.00858820454523583	0.766600198909331
ID1	3739.09592460295	0.799728020379887	0.392962486987741	2.03512560832514	0.0418382358811417	0.999840399001451
CCDC126	41.776724549977	0.784244688857556	0.309798809921194	2.53146449806263	0.0113587315519949	0.84419238652715
NCOA4	2245.78410135506	0.782599227545915	0.280764314217187	2.78738852452784	0.00531347318666749	0.682190246639693
GNB4	945.938516176912	0.781013511557125	0.334626496717489	2.3339858595134	0.0195964623599854	0.938525906183574
DUSP10	396.303797888279	0.779112121267944	0.352491640987609	2.21029956649478	0.0270843786964207	0.999840399001451
HSPB7	10515.4772963712	0.774576569511461	0.359840078365035	2.15255780576421	0.0313534476494936	0.999840399001451
CCDC85A	161.948093786034	0.774169761382802	0.301228527661288	2.57004131512174	0.0101686386950732	0.815615173170201
ZNF436	357.813167943974	0.774033916225765	0.216701748127814	3.57188588884492	0.00035441984273448	0.226979635388413
PSG5	444.270492368234	0.768474681825061	0.261036748729088	2.94393293498536	0.0032407021527359	0.55010919042692
TBXAS1	38.541995777634	0.764720356475204	0.303162943542549	2.52247305537814	0.0116532877414129	0.84419238652715
SNTB2	628.79729830274	0.762797454828149	0.248713501525184	3.06697244078207	0.00216238792920187	0.48271607800375
NUFIP2	956.468582525445	0.758267263577568	0.362374479339383	2.09249631751084	0.0363941408260533	0.999840399001451
CPNE3	720.012806915271	0.754525044746991	0.367713024813223	2.05193994727341	0.0401754989729736	0.999840399001451
FAM46A	488.828273992385	0.752349528844127	0.272399816412091	2.76193111564348	0.00574606001222801	0.686706623618335
ANKRD6	307.388960702774	0.746585850159827	0.305801254542283	2.44140872239815	0.0146300862303127	0.899579487988093
PLEKHA8P1	31.6650784575396	0.742847010956332	0.316027498164568	2.35057713417553	0.01874432220874	0.9310103086399
ADGRL2	719.288991950221	0.736975275425187	0.235962282629311	3.12327575073916	0.00178850097490016	0.435743289860833
PPP2R1B	241.99078145141	0.732949466342862	0.340839601894932	2.15042343163164	0.0315217365471349	0.999840399001451
HTR7	40.4402234534335	0.732267638670454	0.36287310587712	2.0179716457643	0.0435942144147327	0.999840399001451
IL13RA1	2573.19216146942	0.731865387296862	0.192944430475193	3.79314077889882	0.00014875376530569	0.142593609377737
ATP11C	406.027156422949	0.730601198642142	0.272832277214902	2.67784004920602	0.00740985942827129	0.743745299997499
PELI1	66.2506877611289	0.725847942444527	0.323715069524753	2.24224328978613	0.0249456527238211	0.98429626340772
NAV2	2576.97775451208	0.725490293241167	0.253979042163082	2.8564966898935	0.00428344470701827	0.639370032475356
YIPF4	491.227538701239	0.724796079208402	0.24982872598552	2.90117189826446	0.00371769875945925	0.601571152519724
ZNF836	47.7185928113245	0.721310646395877	0.366852574469833	1.96621394149489	0.0492739027136243	0.999840399001451
TIMP4	226.597987520235	0.720309704635496	0.344891354082096	2.088511921537	0.036751681148051	0.999840399001451
PRRX1	2928.78327005506	0.715302861094013	0.20113508769858	3.55633057005928	0.000376070824465338	0.226979635388413
SLC38A2	12892.269871855	0.712987017460122	0.308708270159442	2.3095818492063	0.020911315446063	0.959017702788551
PGM2L1	127.690691336041	0.71063722798351	0.344281511175356	2.06411673272096	0.0390066498385072	0.999840399001451
RABGAP1	2433.11294810332	0.709530935766887	0.302573430101291	2.3449875804672	0.0190277134009954	0.938525906183574
SRGAP2B	334.191636121039	0.706174940177027	0.358252320308572	1.97116641022389	0.0487048446088099	0.999840399001451
RSPH3	185.964030671623	0.70358520584832	0.2632086847567	2.67310786685738	0.00751520811799626	0.743745299997499
ITCH	623.183586499625	0.700391693254614	0.322108553513231	2.17439644373134	0.0296753749441223	0.999840399001451
MGAT5	1663.44899166226	0.695694443802052	0.288337438698676	2.41277874611726	0.0158314266659775	0.90322613879555
NRP1	2380.42766403874	0.695024541724997	0.326592788011948	2.1281074391011	0.033328176677709	0.999840399001451
TMEM25	73.8813251619601	0.692589694709886	0.327172563916561	2.11689417480165	0.0342688301728597	0.999840399001451
ADAMTS5	1372.55822061049	0.691189684352292	0.332846352270788	2.0766028518467	0.0378382294773227	0.999840399001451
MEOX2	147.377164974755	0.690029667689611	0.302143743219903	2.28377943668819	0.0223844967731555	0.959017702788551
ETS1	1366.69952253678	0.688660566856423	0.261640416904128	2.63208786702387	0.00848619123613714	0.766600198909331
IL7R	165.081392185994	0.686573918063528	0.326706368087507	2.10150148612846	0.0355969676724618	0.999840399001451
CHN2	193.932306438912	0.686506504820254	0.261549347053287	2.62476856682953	0.00867078811071227	0.766600198909331
PDLIM5	3416.31920947196	0.686314926844094	0.29210496521677	2.34954899289295	0.0187961703204791	0.9310103086399
CHST3	2577.0023622366	0.686077460265279	0.253767613912668	2.70356587149607	0.00685998495646217	0.739522385684143
EIF2AK2	477.740969089672	0.683357298138659	0.334780716099174	2.04120866369204	0.0412300909364367	0.999840399001451
FAM185A	36.2929305488316	0.683023626719753	0.300577714333642	2.27236948765135	0.0230642030249808	0.959017702788551
MMP15	175.329423955082	0.680727074484984	0.214498660601527	3.17357261148389	0.00150575232871426	0.429815128262774
PREX1	190.575753191848	0.677684645719474	0.261379225695631	2.59272573754052	0.00952186701078249	0.783678509129855
PPP2R5E	353.75703204575	0.675932866304733	0.307093262161485	2.20106706850928	0.0277312761937954	0.999840399001451
KLF10	919.505140672595	0.675603735189298	0.21917072389043	3.08254552979007	0.0020523833157359	0.464522757128225
MEGF9	254.301301567643	0.67472905191707	0.280812962388411	2.40277032149181	0.016271403487411	0.90322613879555
WDCP	136.528127502298	0.673590007557474	0.310367639787358	2.17029716119557	0.0299843415447182	0.999840399001451
MTRR	335.104485842896	0.671149842765815	0.276261066222067	2.42940437443445	0.0151236538751267	0.899579487988093
ARHGEF12	1606.51578491362	0.670633146866207	0.308771776902325	2.17193797177373	0.0298603418660898	0.999840399001451
ARMC9	461.318415526525	0.669551649297805	0.188033456071601	3.5608112688353	0.000369710755634366	0.226979635388413
MANSC1	224.05989256214	0.668736161016303	0.268359104485992	2.49194512068887	0.0127045665600559	0.851670698424779
PPP3R1	501.002941635531	0.665963757728343	0.300515344113104	2.21607239288819	0.0266865446091084	0.996815657592551
LRRC57	271.244465544735	0.665863174147179	0.209435711006725	3.179320140517	0.00147620951046806	0.429576967546206
RBM12B	140.839294629743	0.665342260966331	0.335148720253119	1.98521498295991	0.0471205580367426	0.999840399001451
LMO7	10914.037285166	0.659552301571818	0.196016976387067	3.36477132607855	0.00076607121480511	0.317329647104966
SLC12A6	445.603426899287	0.65777497305939	0.325027763229505	2.02375011452461	0.0429958693638928	0.999840399001451
FAM20C	1386.77947524926	0.654529914949621	0.263148972649398	2.48729800599173	0.0128717526279581	0.851670698424779
CPEB2	256.771258550378	0.652106073318603	0.318530369313613	2.0472335957284	0.0406351542921073	0.999840399001451
NFASC	1404.55166479496	0.64458098827232	0.291441128761983	2.21170220898623	0.0269872477788942	0.999509522283772
CEP104	473.697125539465	0.642725581412499	0.258269276731452	2.48858706520019	0.0128251830305543	0.851670698424779
ZNF451	233.749784597997	0.642064575848329	0.293720532459107	2.18597103332475	0.02881772463342	0.999840399001451
SLC43A2	414.315345267251	0.641601519596858	0.223823352681391	2.86655307370973	0.00414968572618935	0.626141468462793
DICER1	391.065602193884	0.640280465387084	0.317652933481977	2.01566048318396	0.0438354904782176	0.999840399001451
DOPEY1	141.890147613434	0.638859703592993	0.284610070471184	2.24468411302289	0.0247884186498175	0.98046619009084
ABCC1	2678.66292942533	0.637062039455806	0.28628828647618	2.22524661171847	0.026064687306282	0.989548889667116
CNEP1R1	138.979998006839	0.63633720044671	0.238873438901896	2.66390940479595	0.00772383609229253	0.752678576404388
DOPEY2	171.107239667962	0.631707166300292	0.306625171479255	2.06019343830365	0.0393800519654992	0.999840399001451
FZD1	1955.24949234906	0.630214007178104	0.290798734630294	2.16718276982644	0.0302209206535152	0.999840399001451
PAQR3	124.881096478351	0.628782483052747	0.307483282201934	2.04493225956853	0.0408615369738708	0.999840399001451
CCDC117	198.825213523621	0.628483204521446	0.262182208460791	2.39712377209392	0.0165243408725157	0.905561269770817
USP13	367.855913666309	0.62696914919884	0.294496499701613	2.12895280532737	0.0332581652522741	0.999840399001451
PRPS1	798.362435957551	0.621982994617397	0.223156752869467	2.78720220929733	0.00531652929082235	0.682190246639693
SYNM	170.763192453432	0.620386975844194	0.294068575147468	2.10966770432061	0.0348869881450585	0.999840399001451
SATB1	169.233692498838	0.619770531938483	0.265141916787677	2.33750490849317	0.0194129460120882	0.938525906183574
HACD2	853.773380502977	0.615957563288098	0.236757114788467	2.6016433079041	0.00927782929910053	0.774740351307062
MAP2	366.617080158496	0.613256556938195	0.222353911714636	2.75802009602257	0.0058152622765912	0.686706623618335
DIP2B	350.839484405628	0.61238490194139	0.295960718574685	2.06914250272999	0.0385327163187441	0.999840399001451
ELOVL4	52.8920619392161	0.611958638277591	0.299321083822677	2.04448891625732	0.0409052712619207	0.999840399001451
C1orf112	42.9142096937971	0.610972911234218	0.303652839274121	2.01207705712465	0.0442118147482897	0.999840399001451
PIP4K2A	723.065930035226	0.610468867107106	0.261536718101609	2.33416122806104	0.0195872812441759	0.938525906183574
AP1S2	103.666602066548	0.609929281350686	0.286996909574863	2.12521201797675	0.0335689256839475	0.999840399001451
ABTB2	378.514635711887	0.608772644255305	0.193493277263264	3.14622116522952	0.00165394884458974	0.429815128262774
SETDB2	93.0240793882609	0.607682779679192	0.258368830543093	2.35199725292652	0.0186729128404578	0.9310103086399
PLCXD1	182.105663496496	0.607381137989339	0.296232162827545	2.05035514102138	0.040329787329945	0.999840399001451
FBXO45	93.384395548635	0.605916725909474	0.301031629520621	2.01280087037488	0.0441355823276467	0.999840399001451
FARP2	764.421687955984	0.605876433518591	0.258742255702345	2.34162151780723	0.0192001744921869	0.938525906183574
PTCD3	415.812384548632	0.602123548145661	0.230589656961188	2.61123398196047	0.00902161451349066	0.766600198909331
ENG	11607.0238078877	0.597813829607442	0.234777854840949	2.54629564620749	0.0108872936449966	0.829062323546096
PREPL	515.539059154655	0.595454368216417	0.280084934876425	2.12597785196528	0.0335051037297628	0.999840399001451
B3GLCT	272.320542179528	0.592949097985029	0.255300706284229	2.32255173365989	0.0202032461866072	0.948795676821183
ARRDC3	190.773352667179	0.592160117099369	0.300125394418583	1.97304236199849	0.0484907361638369	0.999840399001451
MYO10	2316.28058670436	0.592100092346382	0.265849593678323	2.22719953848348	0.0259339409653373	0.989548889667116
HLA-DMA	85.8523582260757	0.587720749945712	0.283666784676771	2.07187017195334	0.0382775503531202	0.999840399001451
KDM5A	672.64066738701	0.586962107185883	0.279687092928048	2.09863852150262	0.0358487779031456	0.999840399001451
OR7E38P	60.1967778168968	-0.584992052929359	0.262180649468988	-2.23125564039216	0.0256642002413723	0.989548889667116
TMEM220	80.7373884343412	-0.588217729886918	0.290756155780021	-2.02306199952633	0.043066755767406	0.999840399001451
AP1G2	352.359687636755	-0.588411496815925	0.299878343009883	-1.96216736063708	0.0497430025944934	0.999840399001451
KLF16	252.655791088193	-0.591246479585063	0.253339016085494	-2.33381533062218	0.0196053937084848	0.938525906183574
BIN1	405.674630733991	-0.591530644170319	0.22164838262027	-2.66877942973188	0.00761274253049263	0.747332845041614
MYL5	169.018148026066	-0.600940080192432	0.261093837958864	-2.30162490578238	0.0213563343573452	0.959017702788551
TSEN2	101.242432423102	-0.60214953816998	0.262032952608119	-2.29799165401353	0.0215622641451256	0.959017702788551
C1orf56	71.5542766290408	-0.609092498464716	0.307699913559184	-1.97950168857477	0.0477595497159478	0.999840399001451
FAM102A	513.755296478998	-0.612493698525723	0.218548547535515	-2.80255213513231	0.00507000211515629	0.668991492348766
NAT14	146.936606782124	-0.614009758291105	0.256401299875006	-2.39472170613187	0.0166329843165534	0.905561269770817
KPTN	77.3880146800163	-0.615494402518073	0.293902614973249	-2.09421206604132	0.0362410933917631	0.999840399001451
ZNF250	81.399643572163	-0.61740284576513	0.261005565152378	-2.36547770697795	0.0180068273547488	0.918171770885135
VEGFB	945.298136306819	-0.618871937332198	0.248167715594114	-2.49376489544829	0.0126396232760617	0.851670698424779
WNT3	44.8496199281174	-0.61908811882894	0.297258876241716	-2.08265645977053	0.037282548862287	0.999840399001451
CHST2	604.578689882849	-0.622767961947276	0.308409732325575	-2.0192876445606	0.0434573313191958	0.999840399001451
IQCK	49.7734190347334	-0.626485726412387	0.26213896854323	-2.3898992579925	0.0168529948652049	0.905561269770817
TOP1MT	171.847024336381	-0.63186882952053	0.19675056558623	-3.21152230306347	0.00132033721355514	0.398448430223974
MYL6B	347.200713736115	-0.631910805281634	0.190904493623787	-3.31008869035284	0.000932664138499063	0.325079603319489
OSR1	437.005116022675	-0.63234675936773	0.27395478980816	-2.30821574541748	0.0209871398485489	0.959017702788551
ZNF431	79.3481597461082	-0.632371591060987	0.316476852543672	-1.99816064264518	0.0456992469234526	0.999840399001451
TSNARE1	82.9093445993601	-0.636747396897582	0.25242091068343	-2.52256199842394	0.0116503411249736	0.84419238652715
CADM3	550.747229356875	-0.637626925478812	0.269878258408239	-2.3626465104658	0.0181449676844115	0.92115387347405
LYST	185.055261697832	-0.644915044974966	0.327220735969164	-1.97088684818477	0.048736819786444	0.999840399001451
NNMT	7284.31571906903	-0.645051436156159	0.271482102369116	-2.37603669091647	0.0174997226004868	0.909249929120494
FBLN1	10318.1002967469	-0.647725995287908	0.316820499440753	-2.04445733919132	0.0409083877431685	0.999840399001451
GCHFR	73.7199624842832	-0.647975759485123	0.313378361878371	-2.06771059623005	0.0386672449144858	0.999840399001451
C1orf21	453.267390209705	-0.650549637222406	0.215734459397634	-3.01551100848167	0.00256546625952263	0.52258547706476
CMAHP	213.3002035284	-0.65174087055758	0.288883946260083	-2.25606468962736	0.0240665801125503	0.968367875343506
CCDC159	99.862592841898	-0.653087013264601	0.313425848019863	-2.08370502110985	0.0371870072243049	0.999840399001451
CEACAM19	144.489048110745	-0.66090199499837	0.298793723058559	-2.21190053202303	0.0269735384957835	0.999509522283772
SRPX2	963.885025309287	-0.662940224879858	0.217263041085126	-3.05132534999412	0.00227833551191451	0.501726425704848
INO80B-WBP1	174.625012836739	-0.666047532157812	0.335250689144504	-1.98671487852102	0.0469540020800818	0.999840399001451
ZNF585A	108.466595498539	-0.668374815600155	0.293218466565118	-2.27944311771961	0.0226407376777719	0.959017702788551
CBARP	54.9220415055268	-0.673832802711694	0.298271812828939	-2.25912330206724	0.0238757160309084	0.966376551224486
BORCS8-MEF2B	82.3603734154023	-0.674089287002449	0.262616387782229	-2.56682110623434	0.0102635547749896	0.815615173170201
VPS9D1	357.394994977543	-0.674825741153251	0.223069371277667	-3.02518331982591	0.00248482467970937	0.521695492868259
BCHE	145.038141653283	-0.674836150258944	0.306285039818021	-2.20329452153425	0.0275739968653403	0.999840399001451
SOX12	247.819376861107	-0.676723574285746	0.166582901451057	-4.06238316412427	4.85742608865613e-05	0.0791566155407403
SARS2	166.748859479291	-0.678807660819004	0.273715141280957	-2.47997848289378	0.013139031124912	0.856454604846261
LRRC75B	84.9779480065316	-0.68437671349146	0.307465342319722	-2.22586620114017	0.026023144885732	0.989548889667116
DHX34	230.513972198102	-0.690089859555302	0.343570343836283	-2.00858389536712	0.0445812806428816	0.999840399001451
GFPT2	655.871363580798	-0.694407342460275	0.209105283459947	-3.32085029593854	0.000897436606875422	0.324991709903153
HSD11B1	1299.88129410085	-0.695414292747837	0.319779115077273	-2.17467076478648	0.0296547972101614	0.999840399001451
PAOX	38.4231710123479	-0.70296339621661	0.352473296650781	-1.99437348274665	0.046111254190837	0.999840399001451
TM4SF1	436.800919021642	-0.711887431831349	0.318430932307864	-2.23561017352135	0.025377317603867	0.989548889667116
KHDC1	52.0818630718671	-0.720724206067108	0.313739113592275	-2.29720865152866	0.0216068698336	0.959017702788551
CENPV	115.037057261655	-0.727945914555342	0.258405502180986	-2.81706816771066	0.00484642382324975	0.663674980030906
ZNF438	129.912285934899	-0.734219064075093	0.225311212538712	-3.25868853042075	0.00111928479015314	0.364797298806711
CCDC81	57.8295153145391	-0.742596513693849	0.36661902010954	-2.02552642651211	0.042813337716504	0.999840399001451
C11orf96	261.793378697616	-0.745910047984003	0.378000405352488	-1.97330488915333	0.04846083623498	0.999840399001451
CD82	607.507712152932	-0.752156816636432	0.21832792436426	-3.44507840133875	0.000570893778073033	0.265808143070804
HS3ST3A1	82.1298734130569	-0.760679770671208	0.377415643934356	-2.01549613243778	0.0438526908935999	0.999840399001451
ZNF385A	93.9750177683956	-0.761899267828105	0.326008526704489	-2.337053191614	0.0194364184673334	0.938525906183574
TMEM240	37.8115607480541	-0.785201864506561	0.375265625824458	-2.09238952483717	0.0364036850799324	0.999840399001451
LNX1	62.9271022172754	-0.803842533809058	0.394779425556737	-2.03618142631278	0.0417321406326496	0.999840399001451
U2AF1L4	108.116682944593	-0.812978671576603	0.262590327278996	-3.09599626155624	0.00196152834493841	0.456643798701662
C5orf46	99.5191668693358	-0.815345632759771	0.391701761599426	-2.08154701533761	0.0373838654001033	0.999840399001451
ADH1B	4897.29817902431	-0.833539897023775	0.364314279041321	-2.28796933026398	0.0221393072433636	0.959017702788551
MYCBP	163.182938771073	-0.836427339184983	0.350091476552428	-2.38916796096212	0.0168865803182599	0.905561269770817
IMPA2	355.506296902981	-0.836720385380707	0.364728965329611	-2.29408811725318	0.0217854377719422	0.959017702788551
FIBIN	1355.10674618684	-0.850731790398764	0.32719100069987	-2.60010754751514	0.00931945482670451	0.774740351307062
C15orf62	21.4841387427451	-0.873087427361707	0.380245642391397	-2.29611422203496	0.0216693513314958	0.959017702788551
ATF5	1340.13615873414	-0.889158158910274	0.415207400787886	-2.14147955268387	0.0322353856726717	0.999840399001451
ZBTB12	38.9474643470556	-0.889616582395744	0.340246505769197	-2.61462371342972	0.00893258046709482	0.766600198909331
ZFP14	46.2274542100718	-0.891462610344372	0.415038518709412	-2.14790331537524	0.031721436961416	0.999840399001451
CCDC69	435.569813944321	-0.892221965175351	0.29716846964071	-3.00241127954822	0.00267850035079902	0.532302947763668
SEMA4G	42.2094747467476	-0.897461039713716	0.447204348697893	-2.00682538603843	0.0447682588054899	0.999840399001451
CDKN1C	263.583850717678	-0.902866680590254	0.246570219307377	-3.66170206250549	0.000250545135690769	0.195793108500297
CEP112	100.353707410647	-0.908170188006976	0.402930591070861	-2.25391223236078	0.0242016899879837	0.969019017307572
S1PR1	30.5557407701701	-0.913571412798412	0.437492278317636	-2.08820008506556	0.0367797896525882	0.999840399001451
GYPC	557.652611407287	-0.925335961127854	0.333399989598942	-2.77545287941062	0.00551248867676449	0.686112267228403
CSKMT	46.5680716969661	-0.928858256698716	0.41994038568905	-2.2118812297003	0.0269748725244684	0.999509522283772
SALL2	29.2403852091663	-0.931447913909795	0.466237208553351	-1.99779832416187	0.0457385291147626	0.999840399001451
METTL27	22.7216733275252	-0.933085018307417	0.408569019268164	-2.28378798759332	0.0223839939859427	0.959017702788551
MARCH10	96.2565507071425	-0.941632764794564	0.341128716258445	-2.76034446798424	0.00577404440821025	0.686706623618335
XPNPEP2	264.51819814367	-0.947435565625629	0.388003527456806	-2.4418220417625	0.0146133481493762	0.899579487988093
S100A10	2644.79229403389	-0.954693901636846	0.409967632522486	-2.32870555112539	0.0198746698445869	0.940195273750916
IL18BP	44.0183815932219	-0.955926636097453	0.467500063704475	-2.04476257933032	0.0408782706609979	0.999840399001451
TEDC2	30.5437417037404	-0.958074441134457	0.485402960162715	-1.97377131942767	0.0484077514212977	0.999840399001451
HLX	257.491546063559	-0.973881210812478	0.266094812216883	-3.65990303493292	0.00025231070683028	0.195793108500297
SERPINA3	203.618645426122	-0.977983327045856	0.291995598765373	-3.34930845252806	0.000810135505601342	0.317329647104966
GPR157	85.1936790858994	-0.97917481423691	0.429253653662454	-2.28111002872649	0.0225419368478731	0.959017702788551
NEIL1	78.0577156973194	-1.00190719391947	0.401875700151036	-2.49307732102968	0.0126641264928778	0.851670698424779
MTBP	19.5286708047018	-1.00558559757468	0.457409937560292	-2.19843408505337	0.0279181869628883	0.999840399001451
DAW1	32.0285085959379	-1.00821426355225	0.423458075006404	-2.38090692576118	0.0172700748498223	0.909249929120494
RBKS	23.4021646139237	-1.01324605735058	0.400932581670294	-2.52722303866994	0.0114968463804459	0.84419238652715
CD83	17.712417722705	-1.0151343950236	0.414650880205757	-2.44816650219064	0.0143585285506244	0.893078554431205
PRSS27	19.8144343633829	-1.0256735984907	0.501859163732094	-2.04374787313484	0.0409784611692099	0.999840399001451
SCARA5	91.7064863500739	-1.02630108715661	0.451001968048155	-2.27560223650074	0.0228698273599345	0.959017702788551
PNPLA7	64.8614455996276	-1.03801047307939	0.38841543605039	-2.67242333011896	0.00753055808171253	0.743745299997499
RRN3P1	60.6081257854117	-1.06827665390831	0.453045108681514	-2.35799180575482	0.0183740985401487	0.926925602274923
MPP4	23.9086863254643	-1.07350073259439	0.509656294242618	-2.10632291746673	0.0351763119192551	0.999840399001451
SCX	12.5131386417422	-1.08629868814761	0.529581934199319	-2.05123818996961	0.040243756484236	0.999840399001451
ABLIM2	73.4379691100641	-1.12064391228206	0.460946699091488	-2.43117895082189	0.0150497793884715	0.899579487988093
RNF208	24.111653878112	-1.12119281457367	0.448395906899082	-2.50045283046264	0.0124034649375439	0.851670698424779
ALOX15B	123.043868392326	-1.13533124128985	0.32402552669941	-3.50383271606582	0.000458613352459236	0.233548849739866
OBSCN	46.7091155965491	-1.15628080135587	0.384754204523766	-3.00524539501021	0.00265366658742468	0.532302947763668
G0S2	63.4275582666705	-1.15921277290553	0.579164605967613	-2.00152557832644	0.0453357801240214	0.999840399001451
SEC14L1P1	11.3654700152851	-1.17045372778731	0.579877053120657	-2.01845153466311	0.0435442568329148	0.999840399001451
IL1RL1	693.458294848715	-1.1736399055812	0.547917371801125	-2.14200163379231	0.0321933505610638	0.999840399001451
FANCA	82.6993227250835	-1.17890507902794	0.409522717845555	-2.87872937850678	0.00399280798987107	0.61968380002799
HYPK	48.8240085135433	-1.18809261508719	0.507837506575806	-2.33951332798977	0.0193088826127943	0.938525906183574
GRIA1	94.9613683310365	-1.19405790048002	0.415977469837262	-2.87048695437077	0.00409840107880977	0.626141468462793
GPR162	14.5478887675129	-1.20041163435454	0.58014417224698	-2.0691608944466	0.038530990995104	0.999840399001451
CHI3L1	53.8807957240384	-1.20536620572287	0.579208889904987	-2.08105612108371	0.0374287695092208	0.999840399001451
SYBU	67.5055796870057	-1.21102045277982	0.572808093288177	-2.11418181232046	0.0344997416704998	0.999840399001451
ACKR1	26.4600276175941	-1.21504126767351	0.520560132531424	-2.33410357755386	0.0195902990217423	0.938525906183574
NPIPB14P	56.7682901554898	-1.21521032891961	0.511873089648598	-2.37404613271202	0.0175943520698252	0.909249929120494
FLRT1	8.57380262907877	-1.23734433463375	0.619452452201364	-1.9974807271108	0.0457729860491973	0.999840399001451
FSIP1	36.6714798847692	-1.24742755984003	0.603869881998303	-2.06572242965999	0.0388546961595298	0.999840399001451
MAMDC4	58.8219761681093	-1.25781660619389	0.575236053623925	-2.18660947670053	0.0287710449437053	0.999840399001451
AL353625.1	12.4728263273858	-1.27162285501438	0.627370446264785	-2.02690908152484	0.0426717116069975	0.999840399001451
RAD54B	12.6888189780245	-1.2911634493833	0.611116460434865	-2.11279442295585	0.0346183672353932	0.999840399001451
FAM35BP	25.7078485512805	-1.30867774432105	0.597297841004474	-2.19099694403759	0.0284520135967561	0.999840399001451
NPIPA5	63.5165664971216	-1.3098067916038	0.552295120622869	-2.37157045698073	0.017712669238441	0.9105541258979
SMG1P4	27.2552943263082	-1.31299952881864	0.647774414878961	-2.02693946945092	0.0426686034094261	0.999840399001451
C4B	30.0873898920949	-1.32357810703151	0.656095946931077	-2.01735449399225	0.043658532544139	0.999840399001451
IL15	25.3903648816432	-1.32604207100014	0.473813721175843	-2.79865696525073	0.00513156213448673	0.668991492348766
IGFLR1	26.7956160371393	-1.3343224107567	0.632386698018344	-2.1099786174155	0.0348601977022675	0.999840399001451
PRTG	19.1850388050588	-1.39750891767658	0.671135848603897	-2.08230408282271	0.0373147032237592	0.999840399001451
PRDM6	30.304901296896	-1.40851218413607	0.584937934489222	-2.40796860844049	0.0160415602910093	0.90322613879555
TM7SF2	24.0551260081821	-1.41119480571767	0.525650310571726	-2.68466464745883	0.0072602613328037	0.739522385684143
REC8	20.7078043659523	-1.42889615723691	0.638401186964486	-2.23824169881501	0.0252052977503987	0.987369067645427
LRRC73	9.90916062617014	-1.48745527529799	0.603883583433037	-2.46314905075232	0.0137722649544342	0.873279492986227
GNRH1	26.9854438371446	-1.49333529160795	0.609969065810522	-2.4482147953251	0.0143566040253467	0.893078554431205
IGFL4	8.82895326435316	-1.49700821624283	0.76202603017143	-1.96451060327435	0.049470907854909	0.999840399001451
AC091057.5	7.10150346282587	-1.53773894533274	0.660223496865041	-2.32911877967753	0.0198527740721962	0.940195273750916
C1orf167	11.5763970860718	-1.5569829125264	0.793117353126441	-1.96311795018584	0.0496324702677297	0.999840399001451
BRCA2	28.6641895520577	-1.56417719424201	0.785106668122801	-1.99231169183925	0.0463368696620818	0.999840399001451
MARCH1	9.36276395886287	-1.63801087341947	0.806138934186584	-2.0319213028363	0.0421616235498217	0.999840399001451
FUT2	9.80972577354013	-1.63940048904662	0.799067048005307	-2.05164321709801	0.0402043489020993	0.999840399001451
AL390719.1	10.7887968981338	-1.65433934890879	0.597375152121403	-2.76934744110781	0.00561687022157149	0.686112267228403
BEST4	5.79564057114675	-1.68386444569538	0.805251265958224	-2.09110437559093	0.036518708569348	0.999840399001451
SCNN1D	50.3457274733902	-1.68484388560572	0.652739299903482	-2.5811895895572	0.00984604928182352	0.802256095482981
ANKRD36B	37.6385380574196	-1.85877177492157	0.690837526360053	-2.69060626268412	0.00713223167601184	0.739522385684143
DNM3	9.41501708384707	-1.86824596539676	0.693642560591374	-2.69338427533046	0.00707306949712888	0.739522385684143
TNNC2	8.22483616326325	-1.91147205216187	0.754977352897346	-2.53182700756029	0.0113469957491387	0.84419238652715
AC010422.3	28.1618766339052	-1.92552866280635	0.866043710286609	-2.22336198500779	0.0261914009129678	0.989548889667116
PRR19	6.45471628184393	-1.93226424781405	0.877505380655905	-2.20199703661047	0.0276655177962312	0.999840399001451
CABP1	38.084504120749	-1.94685382381512	0.783040730875052	-2.48627401749524	0.012908852633218	0.851670698424779
RUNDC3A	6.8674773053257	-1.97260087301262	0.991442211922476	-1.98962768509484	0.0466319640894027	0.999840399001451
RUBCNL	6.66946231058527	-1.98171823377383	0.758094086975537	-2.61407952894082	0.0089468208222041	0.766600198909331
SLC6A20	8.83977551424036	-1.98190844519572	0.92776194533469	-2.13622519781273	0.0326610625390961	0.999840399001451
TMEM191C	8.56350258830425	-1.99565267533135	0.78163064986286	-2.55319142830631	0.0106740812757509	0.824383073315814
NFE2L3	16.4511858609239	-2.01769214789091	0.646006082235692	-3.12333305115039	0.00178815278203464	0.435743289860833
SEC14L5	7.22330916741495	-2.04932057550683	0.889773100839086	-2.3031945712612	0.021267898139337	0.959017702788551
PDZD4	9.28056184897408	-2.06266793331767	0.838925849354317	-2.45870112943261	0.0139440645770054	0.877345468520775
ZNF681	7.63770381056575	-2.12255492873093	0.944852597081815	-2.24644027574932	0.0246758210025232	0.98046619009084
GLYATL1	4.71297130724251	-2.1775691863087	0.958726811384212	-2.27131353838401	0.0231280042461893	0.959017702788551
B3GALT5	10.3707797587308	-2.2315670624585	1.04644495611866	-2.1325221641237	0.0329639444063562	0.999840399001451
SMIM36	3.02094911493364	-2.28043149374573	1.06822082188898	-2.13479408659452	0.0327778335368168	0.999840399001451
PLEKHG1	8.71863190975536	-2.29549694145205	1.08826772372692	-2.10931270991922	0.0349175984347583	0.999840399001451
THBS4	5.99459697404413	-2.32125438237103	0.963401065682425	-2.40943721681143	0.0159771447603603	0.90322613879555
IL12RB2	3.81736100302998	-2.41727799109448	1.19600943688076	-2.02111949668127	0.0432673965550478	0.999840399001451
PROX2	4.23497641771457	-2.42876866096255	1.20005642197972	-2.02387872476515	0.0429826314803231	0.999840399001451
CHRM5	5.60818119420276	-2.43217167618803	0.973690302385308	-2.49789041775377	0.0124934807399481	0.851670698424779
CFP	5.19797777488484	-2.43824150219365	0.957535904542877	-2.54637083646242	0.0108849485549641	0.829062323546096
IL33	6.59027982673978	-2.52918358372943	0.802719694487843	-3.15076807146624	0.0016284174341241	0.429815128262774
PIEZO2	30.2725087436785	-2.66282920072539	1.16926456737671	-2.27735388125165	0.0227651017711553	0.959017702788551
PLEKHB1	3.95205548186012	-2.67142456620144	1.2341911920188	-2.16451436655589	0.030424895213213	0.999840399001451
OR10A6	3.90611899169761	-2.71277170318174	1.22055650157994	-2.22256954075474	0.0262448400039564	0.989548889667116
RANBP3L	7.57981940752426	-2.75106173779159	0.928107954231331	-2.96416136210151	0.00303509089826039	0.536590382135471
CHKB-CPT1B	9.30991545121879	-2.92872239174128	1.33166896995417	-2.19928710349246	0.0278575141338311	0.999840399001451
MED12L	8.8462529022963	-2.93811061834027	1.20888128637719	-2.43043767113417	0.0150805996476036	0.899579487988093
ESRP2	3.3499595420438	-2.9595925452494	1.50548714557283	-1.96587035229935	0.0493135885574139	0.999840399001451
XAGE2	3.97932240979861	-3.01646044128198	1.3476377469653	-2.23833181288862	0.025199425011015	0.987369067645427
C2orf91	4.6411866163878	-3.08788213311607	1.27087227302049	-2.42973444198061	0.0151098892454659	0.899579487988093
SIK1	12.2520110282588	-3.18973085790763	1.41216185076821	-2.25875727783783	0.0238984873676649	0.966376551224486
AL645728.2	3.52238082237708	-3.20462366428676	1.28880811229764	-2.48650177920876	0.0129005924544135	0.851670698424779
LILRA2	1.9194847548165	-3.23450723108872	1.5054371392816	-2.14855017635094	0.0316700748365411	0.999840399001451
DNM1	176.906512950846	-3.31308257612275	0.939317425748725	-3.52711712282129	0.000420110880671074	0.233548849739866
TMPRSS5	2.42941714714551	-3.36462587618065	1.48661409374326	-2.26328129831502	0.023618354390967	0.963420779648682
EGLN3	2.86595131420502	-3.39027400472245	1.42819444050986	-2.37381823409993	0.0176052147437064	0.909249929120494
TRBV12-4	1.92526543947418	-3.41277676612258	1.68134241292214	-2.029792825003	0.0423776025974112	0.999840399001451
SLITRK5	2.37818645641145	-3.69952988758816	1.55721308774003	-2.37573773089543	0.0175139063725794	0.909249929120494
AP002387.1	2.65416818272923	-3.76344414389719	1.50141438980655	-2.50659922367075	0.012189883890197	0.851670698424779
PECAM1	8.13118323799949	-3.955823317654	0.986300236394359	-4.01076991739898	6.0521067020259e-05	0.0875541204646597
ENPP7P8	4.8671745898847	-3.97406668155352	1.82580701003222	-2.17660829415009	0.0295098058048773	0.999840399001451
GPR179	4.7572597004541	-4.0430182295096	1.41870601551664	-2.84979282902194	0.00437477142625308	0.640696219193856
ST6GALNAC3	2.94521127588295	-4.13974920936968	1.7211046800856	-2.40528612656134	0.0161598078235068	0.90322613879555
ATAD3C	6.04958941559276	-4.22219666523867	1.28803044901125	-3.27802550667945	0.00104535949212368	0.347656699666274
LRP2	20.171198776554	-4.34346071951097	1.63190677862949	-2.66158629671158	0.00777734018863486	0.752678576404388
NOVA2	3.29606083654324	-4.41596614533685	1.53392173485061	-2.87887318173175	0.00399098786315977	0.61968380002799
NRG4	1.93681644463495	-4.43803685626949	1.94104725582727	-2.28641360633851	0.0222300730767883	0.959017702788551
HSPA6	5.07973761928313	-4.511487764319	1.71786229686778	-2.62622200425779	0.00863384854977241	0.766600198909331
STUM	14.7887124926289	-4.67101624421804	2.37874313168842	-1.96364886228913	0.049570826757386	0.999840399001451
CASKIN1	5.61227874643291	-4.71630467040795	1.77843506545583	-2.65194089006512	0.00800305511655953	0.753860035719388
AC124068.1	23.9759724990487	-4.77456838638643	1.48227686012529	-3.22110431244462	0.00127697660700394	0.396314342937408
AC275440.1	2.18314440479081	-4.86027454717891	2.40506755328425	-2.02084741467737	0.0432955628232399	0.999840399001451
HIST2H2AA3	92.8608846281127	-6.00878826414329	1.86699380828791	-3.21842966884476	0.00128894576433988	0.396314342937408
AP002748.4	15.4654809566619	-7.28827926644756	3.59629194208942	-2.02660945880081	0.0427023684587633	0.999840399001451
RPL23AP4	2.00286850439188	-15.6608681439752	6.3427192561808	-2.46910946416461	0.0135449777274729	0.865265969907777
PRG2	3.7068526688204	-19.4949525208869	4.6939644746371	-4.15319558258781	3.27864281607698e-05	0.0593652925897671
AC007192.1	6.1563502161264	-19.8367616418899	6.30564266694683	-3.14587468552112	0.00165590939287752	0.429815128262774
SPECC1L-ADORA2A	6.07028311876228	-21.0524360894172	4.02523058675412	-5.23011927781099	1.69400705144149e-07	0.00138027694551452
