# Supplementary material for: Effects of Triiodothyronine on Human Osteoblast-Like Cells: Novel Insights From a Global Transcriptome Analysis
Source: Front Cell Dev Biol. 2022 Jun 17;10:886136. doi: 10.3389/fcell.2022.886136 (PMC9248766; doi:10.3389/fcell.2022.886136)
Supplement: Supplementary file 7 [file DataSheet8.CSV]

#term ID	term description	observed gene count	background gene count	strength	false discovery rate	matching proteins in your network (labels)
GO:0060322	head development	12	788	0.73	0.0105	HES1,DLX2,PPARGC1A,FBXO45,NOG,PLCB1,MAFB,ID1,ITGA8,RELN,RGS4,MYH3
GO:0007420	brain development	11	745	0.72	0.0115	HES1,DLX2,PPARGC1A,FBXO45,NOG,PLCB1,MAFB,ID1,ITGA8,RELN,RGS4
GO:0007417	central nervous system development	12	988	0.64	0.0263	NGFR,HES1,DLX2,PPARGC1A,FBXO45,NOG,PLCB1,MAFB,ID1,ITGA8,RELN,RGS4
GO:0045944	positive regulation of transcription by RNA polymerase II	13	1253	0.57	0.0448	NGFR,DBP,HES1,DLX2,PPARGC1A,SMAD6,CSRNP3,MLXIPL,NOG,MAFB,KLF9,ITGA8,DLX3
GO:1903508	positive regulation of nucleic acid-templated transcription	17	1670	0.56	0.0105	NGFR,DBP,HES1,DLX2,PPARGC1A,EGF,SMAD6,CSRNP3,MLXIPL,NOG,PLCB1,CREB5,MAFB,ID1,KLF9,ITGA8,DLX3
GO:0010557	positive regulation of macromolecule biosynthetic process	19	1906	0.55	0.0098	NGFR,DBP,HES1,DLX2,PPARGC1A,EGF,DBF4,SMAD6,CSRNP3,MLXIPL,NOG,PLCB1,ATR,CREB5,MAFB,ID1,KLF9,ITGA8,DLX3
GO:0045893	positive regulation of transcription, DNA-templated	16	1587	0.55	0.0105	NGFR,DBP,HES1,DLX2,PPARGC1A,EGF,SMAD6,CSRNP3,MLXIPL,NOG,PLCB1,CREB5,MAFB,KLF9,ITGA8,DLX3
GO:0031328	positive regulation of cellular biosynthetic process	19	2005	0.53	0.0105	NGFR,DBP,HES1,DLX2,PPARGC1A,EGF,DBF4,SMAD6,CSRNP3,MLXIPL,NOG,PLCB1,ATR,CREB5,MAFB,ID1,KLF9,ITGA8,DLX3
GO:0045935	positive regulation of nucleobase-containing compound metabolic process	18	1927	0.52	0.0105	NGFR,DBP,HES1,DLX2,PPARGC1A,EGF,SMAD6,CSRNP3,MLXIPL,NOG,PLCB1,ATR,CREB5,MAFB,ID1,KLF9,ITGA8,DLX3
GO:0031325	positive regulation of cellular metabolic process	23	3413	0.38	0.0304	NGFR,DBP,HES1,DLX2,PPARGC1A,EGF,DBF4,SMAD6,CSRNP3,MLXIPL,NOG,PLCB1,ATR,CREB5,MAFB,ID1,KLF9,ITGA8,CEMIP,DLX3,RELN,ACTN3,ELANE
GO:0051173	positive regulation of nitrogen compound metabolic process	22	3239	0.38	0.0418	NGFR,DBP,HES1,DLX2,PPARGC1A,EGF,DBF4,SMAD6,CSRNP3,MLXIPL,NOG,PLCB1,ATR,CREB5,MAFB,ID1,KLF9,ITGA8,CEMIP,DLX3,RELN,ELANE
