# Supplementary material for: Effects of Triiodothyronine on Human Osteoblast-Like Cells: Novel Insights From a Global Transcriptome Analysis
Source: Front Cell Dev Biol. 2022 Jun 17;10:886136. doi: 10.3389/fcell.2022.886136 (PMC9248766; doi:10.3389/fcell.2022.886136)
Supplement: Supplementary file 8 [file DataSheet9.CSV]

#term ID	term description	observed gene count	background gene count	strength	false discovery rate	matching proteins in your network (labels)
GO:0035907	dorsal aorta development	3	10	1.71	0.0147	NGFR,HEY1,ENG
GO:0060394	negative regulation of pathway-restricted SMAD protein phosphorylation	3	13	1.6	0.0231	SMAD6,NOG,ENG
GO:0014874	response to stimulus involved in regulation of muscle adaptation	3	14	1.57	0.0259	PPARGC1A,SCN5A,ACTN3
GO:0055064	chloride ion homeostasis	3	14	1.57	0.0259	SLC12A2,SLC12A6,ABCC2
GO:1904996	positive regulation of leukocyte adhesion to vascular endothelial cell	3	20	1.41	0.0482	ETS1,ITGA4,ELANE
GO:0003203	endocardial cushion morphogenesis	4	34	1.31	0.0177	SNAI1,NOG,HEY1,ENG
GO:0021675	nerve development	7	79	1.18	0.00079	NGFR,NRP1,FBXO45,MAFB,ITGA4,DICER1,ATP8B1
GO:0120163	negative regulation of cold-induced thermogenesis	4	47	1.16	0.0387	ARRDC3,ADAMTS5,ID1,ACTN3
GO:0003151	outflow tract morphogenesis	6	73	1.15	0.0032	NRP1,FZD1,SMAD6,NOG,RYR1,ENG
GO:0048844	artery morphogenesis	5	61	1.15	0.0119	PRRX1,NRP1,NOG,HEY1,ENG
GO:0060840	artery development	7	88	1.14	0.0011	NGFR,PRRX1,NRP1,SMAD6,NOG,HEY1,ENG
GO:0060411	cardiac septum morphogenesis	6	74	1.14	0.0033	NRP1,FZD1,SMAD6,NOG,HEY1,ENG
GO:0030510	regulation of BMP signaling pathway	5	90	0.98	0.0396	FZD1,SMAD6,NOG,NEO1,ENG
GO:0007623	circadian rhythm	7	142	0.93	0.0084	NGFR,DBP,HS3ST2,PPARGC1A,ID1,KLF9,KDM5A
GO:0003231	cardiac ventricle development	6	129	0.9	0.0273	FZD1,SMAD6,NOG,HEY1,ENG,SCN5A
GO:0003205	cardiac chamber development	7	171	0.85	0.0195	NRP1,FZD1,SMAD6,NOG,HEY1,ENG,SCN5A
GO:0120161	regulation of cold-induced thermogenesis	6	144	0.85	0.0409	PPARGC1A,ARRDC3,ADAMTS5,ID1,PLAC8,ACTN3
GO:0050808	synapse organization	9	283	0.74	0.0147	KALRN,NRP1,FZD1,FBXO45,NFASC,FLRT3,CNKSR2,SDK2,RELN
GO:0003007	heart morphogenesis	8	251	0.74	0.0272	SNAI1,NRP1,FZD1,SMAD6,NOG,HEY1,RYR1,ENG
GO:0003002	regionalization	10	332	0.71	0.0093	DLX2,SNAI1,NRP1,SMAD6,NOG,HEY1,PGAP1,MAFB,CDON,RELN
GO:0048511	rhythmic process	8	271	0.7	0.0389	NGFR,DBP,HS3ST2,PPARGC1A,ID1,KLF9,ETS1,KDM5A
GO:0030900	forebrain development	11	387	0.69	0.0072	DLX2,SLC38A2,PPARGC1A,NRP1,FBXO45,NOG,PGAP1,ETS1,CDON,RELN,SCN5A
GO:0090287	regulation of cellular response to growth factor stimulus	8	280	0.69	0.0446	NGFR,FZD1,SMAD6,FAM20C,NOG,NEO1,ENG,ITGA8
GO:0030198	extracellular matrix organization	9	338	0.66	0.0354	MMP15,ADAMTS5,COL22A1,COL9A2,ENG,ITGA8,COL4A4,ITGA4,ELANE
GO:0007389	pattern specification process	11	432	0.64	0.0147	DLX2,SNAI1,NRP1,SMAD6,NOG,HEY1,PGAP1,ENG,MAFB,CDON,RELN
