# Supplementary material for: Effects of Triiodothyronine on Human Osteoblast-Like Cells: Novel Insights From a Global Transcriptome Analysis
Source: Front Cell Dev Biol. 2022 Jun 17;10:886136. doi: 10.3389/fcell.2022.886136 (PMC9248766; doi:10.3389/fcell.2022.886136)
Supplement: Supplementary file 9 [file DataSheet7.CSV]

#term ID	term description	observed gene count	background gene count	strength	false discovery rate	matching proteins in your network (labels)
GO:0045628	regulation of T-helper 2 cell differentiation	2	11	2.06	0.0448	HLX,PRKCZ
GO:0060174	limb bud formation	2	11	2.06	0.0448	WNT3,FGFR2
GO:0050927	positive regulation of positive chemotaxis	3	26	1.86	0.0097	S1PR1,F3,VEGFA
GO:0061180	mammary gland epithelium development	3	57	1.52	0.0371	WNT3,AREG,FGFR2
GO:0030879	mammary gland development	5	126	1.4	0.0058	WNT3,TGFB3,AREG,FGFR2,VEGFA
GO:0060560	developmental growth involved in morphogenesis	4	116	1.34	0.0196	S1PR1,PRKCZ,AREG,FGFR2
GO:0010811	positive regulation of cell-substrate adhesion	4	124	1.31	0.0233	NID1,FBLN1,PRKCZ,VEGFA
GO:0048639	positive regulation of developmental growth	5	176	1.25	0.0082	WNT3,HLX,FGFR2,VEGFA,CDH4
GO:0010810	regulation of cell-substrate adhesion	5	212	1.17	0.0134	NID1,PDPN,FBLN1,PRKCZ,VEGFA
GO:0030324	lung development	4	170	1.17	0.0422	TGFB3,PDPN,FGFR2,VEGFA
GO:0030177	positive regulation of Wnt signaling pathway	4	182	1.14	0.0457	WNT3,GPRC5B,ROR2,FGFR2
GO:0010769	regulation of cell morphogenesis involved in differentiation	5	309	1.01	0.0371	WNT3,PDPN,FBLN1,VEGFA,CDH4
GO:0048732	gland development	6	410	0.97	0.0213	WNT3,TGFB3,HLX,AREG,FGFR2,VEGFA
GO:0045785	positive regulation of cell adhesion	6	423	0.95	0.0233	NID1,PDPN,FBLN1,HLX,PRKCZ,VEGFA
GO:0042060	wound healing	6	439	0.94	0.0271	TGFB3,PDPN,FBLN1,F3,FGFR2,VEGFA
GO:0008285	negative regulation of cell population proliferation	9	696	0.91	0.0058	TGFB3,PDPN,CLMN,FBLN1,DPT,ROR2,CXCL1,ATF5,FGFR2
GO:0048812	neuron projection morphogenesis	6	495	0.88	0.0371	WNT3,FLRT2,PRKCZ,FGFR2,VEGFA,CDH4
GO:0071363	cellular response to growth factor stimulus	6	494	0.88	0.0371	TGFB3,FLRT2,ROR2,PRKCZ,FGFR2,VEGFA
GO:0031175	neuron projection development	8	680	0.87	0.0082	WNT3,CLMN,FLRT2,PRKCZ,AREG,FGFR2,VEGFA,CDH4
GO:0030335	positive regulation of cell migration	6	522	0.86	0.0422	PDPN,S1PR1,FBLN1,F3,ROR2,VEGFA
GO:0033674	positive regulation of kinase activity	7	624	0.85	0.0233	TGFB3,GPRC5B,ROR2,PRKCZ,AREG,FGFR2,VEGFA
GO:0048666	neuron development	9	827	0.84	0.0058	WNT3,CLMN,FLRT2,PRKCZ,AREG,ATF5,FGFR2,VEGFA,CDH4
GO:0006935	chemotaxis	6	545	0.84	0.0454	WNT3,S1PR1,FLRT2,CXCL1,VEGFA,CDH4
GO:0045860	positive regulation of protein kinase activity	6	550	0.84	0.0457	TGFB3,GPRC5B,ROR2,PRKCZ,AREG,VEGFA
GO:0051962	positive regulation of nervous system development	6	547	0.84	0.0457	WNT3,GPRC5B,FLRT2,ROR2,VEGFA,CDH4
GO:0048729	tissue morphogenesis	6	561	0.83	0.0491	WNT3,PDPN,S1PR1,AREG,FGFR2,VEGFA
GO:0042127	regulation of cell population proliferation	16	1642	0.79	9.91e-06	WNT3,TGFB3,PDPN,CLMN,S1PR1,FBLN1,F3,HLX,DPT,ROR2,PRKCZ,AREG,CXCL1,ATF5,FGFR2,VEGFA
GO:0030182	neuron differentiation	10	1019	0.79	0.0058	WNT3,CLMN,S1PR1,FLRT2,PRKCZ,AREG,ATF5,FGFR2,VEGFA,CDH4
GO:0008284	positive regulation of cell population proliferation	9	919	0.79	0.0082	TGFB3,S1PR1,FBLN1,F3,HLX,PRKCZ,AREG,FGFR2,VEGFA
GO:0007167	enzyme linked receptor protein signaling pathway	7	720	0.79	0.0371	TGFB3,FLRT2,ROR2,PRKCZ,AREG,FGFR2,VEGFA
GO:0030155	regulation of cell adhesion	7	712	0.79	0.0371	NID1,PDPN,S1PR1,FBLN1,HLX,PRKCZ,VEGFA
GO:0000902	cell morphogenesis	7	726	0.78	0.0371	WNT3,PDPN,FLRT2,PRKCZ,FGFR2,VEGFA,CDH4
GO:0045597	positive regulation of cell differentiation	9	993	0.76	0.0113	WNT3,TGFB3,PDPN,GPRC5B,HLX,ROR2,PRKCZ,VEGFA,CDH4
GO:0120036	plasma membrane bounded cell projection organization	10	1122	0.75	0.0067	WNT3,PDPN,CLMN,S1PR1,FLRT2,PRKCZ,AREG,FGFR2,VEGFA,CDH4
GO:0051094	positive regulation of developmental process	12	1389	0.74	0.0058	WNT3,TGFB3,PDPN,GPRC5B,FLRT2,F3,HLX,ROR2,PRKCZ,FGFR2,VEGFA,CDH4
GO:0009887	animal organ morphogenesis	8	967	0.72	0.0371	TGFB3,S1PR1,FLRT2,HLX,ROR2,AREG,FGFR2,VEGFA
GO:0040012	regulation of locomotion	8	969	0.72	0.0371	WNT3,PDPN,S1PR1,FBLN1,FLRT2,F3,ROR2,VEGFA
GO:0060284	regulation of cell development	8	956	0.72	0.0371	WNT3,PDPN,GPRC5B,FBLN1,FLRT2,ROR2,VEGFA,CDH4
GO:0007267	cell-cell signaling	9	1145	0.7	0.0236	WNT3,NID1,FGF11,DLGAP1,AMPH,ROR2,AREG,FGFR2,GRIA1
GO:0051270	regulation of cellular component movement	8	1009	0.7	0.0391	WNT3,PDPN,S1PR1,FBLN1,FLRT2,F3,ROR2,VEGFA
GO:0048699	generation of neurons	12	1551	0.69	0.0058	WNT3,CLMN,GPRC5B,S1PR1,FLRT2,ROR2,PRKCZ,AREG,ATF5,FGFR2,VEGFA,CDH4
GO:1902533	positive regulation of intracellular signal transduction	8	1041	0.69	0.0435	TGFB3,GPRC5B,F3,ROR2,PRKCZ,AREG,FGFR2,VEGFA
GO:0051240	positive regulation of multicellular organismal process	13	1770	0.67	0.0058	WNT3,TGFB3,PDPN,GPRC5B,FLRT2,F3,OPRL1,HLX,ROR2,PRKCZ,FGFR2,VEGFA,CDH4
GO:0043085	positive regulation of catalytic activity	11	1489	0.67	0.0082	TGFB3,GPRC5B,S1PR1,FBLN1,F3,ROR2,PRKCZ,AREG,CXCL1,FGFR2,VEGFA
GO:0040011	locomotion	9	1251	0.66	0.0371	WNT3,PDPN,S1PR1,FLRT2,ROR2,PRKCZ,CXCL1,VEGFA,CDH4
GO:0045595	regulation of cell differentiation	13	1874	0.64	0.0058	WNT3,TGFB3,PDPN,GPRC5B,FBLN1,FLRT2,HLX,ROR2,PRKCZ,AREG,FGFR2,VEGFA,CDH4
