# Supplementary material for: Effects of Triiodothyronine on Human Osteoblast-Like Cells: Novel Insights From a Global Transcriptome Analysis
Source: Front Cell Dev Biol. 2022 Jun 17;10:886136. doi: 10.3389/fcell.2022.886136 (PMC9248766; doi:10.3389/fcell.2022.886136)
Supplement: Supplementary file 10 [file DataSheet5.CSV]

	ID	Description	GeneRatio	BgRatio	pvalue	p.adjust	qvalue	geneID	Count
GO:0072073	GO:0072073	kidney epithelium development	8/152	140/18670	0.000019342677758	0.049023662992181	0.045153373808588	5228/30812/9863/9241/4091/5420/3280/9244	8
GO:0010469	GO:0010469	regulation of signaling receptor activity	8/152	169/18670	0.000074115766918	0.049023662992181	0.045153373808588	1950/10891/152/5649/9241/729993/4884/9655	8
GO:0045686	GO:0045686	negative regulation of glial cell differentiation	4/152	28/18670	0.000074255922375	0.049023662992181	0.045153373808588	1746/9241/3280/11221	4
GO:0001657	GO:0001657	ureteric bud development	6/152	97/18670	0.000141681751123	0.049023662992181	0.045153373808588	5228/30812/9241/4091/3280/9244	6
GO:0048715	GO:0048715	negative regulation of oligodendrocyte differentiation	3/152	13/18670	0.000142521342392	0.049023662992181	0.045153373808588	1746/3280/11221	3
GO:0003002	GO:0003002	regionalization	11/152	351/18670	0.000144951668946	0.049023662992181	0.045153373808588	6899/1746/6615/5649/9241/4091/9935/3280/50937/79728/4223	11
GO:0072163	GO:0072163	mesonephric epithelium development	6/152	98/18670	0.000149919458692	0.049023662992181	0.045153373808588	5228/30812/9241/4091/3280/9244	6
GO:0072164	GO:0072164	mesonephric tubule development	6/152	98/18670	0.000149919458692	0.049023662992181	0.045153373808588	5228/30812/9241/4091/3280/9244	6
GO:0001823	GO:0001823	mesonephros development	6/152	102/18670	0.000186739337569	0.0542789007867	0.049993724408802	5228/30812/9241/4091/3280/9244	6
GO:0072009	GO:0072009	nephron epithelium development	6/152	109/18670	0.000268042413175	0.070119895286456	0.064584114079631	5228/30812/9863/9241/5420/3280	6
GO:0007389	GO:0007389	pattern specification process	12/152	446/18670	0.000297097971983	0.070655299518974	0.06507724955695	6899/1746/6615/5649/9241/4091/9935/3280/50937/65009/79728/4223	12
GO:0061045	GO:0061045	negative regulation of wound healing	5/152	76/18670	0.000388579433451	0.074979935980119	0.069060467350109	58529/114897/58189/7056/11221	5
GO:0001822	GO:0001822	kidney development	9/152	278/18670	0.000464374997805	0.074979935980119	0.069060467350109	5228/30812/9863/8516/9241/4091/5420/3280/9244	9
GO:0021675	GO:0021675	nerve development	5/152	79/18670	0.000464858926508	0.074979935980119	0.069060467350109	6899/9935/3280/4884/200933	5
GO:0060538	GO:0060538	skeletal muscle organ development	7/152	169/18670	0.000473571501927	0.074979935980119	0.069060467350109	1271/89/30812/6899/58529/50937/4223	7
GO:0014014	GO:0014014	negative regulation of gliogenesis	4/152	45/18670	0.000485336304159	0.074979935980119	0.069060467350109	1746/9241/3280/11221	4
GO:0060537	GO:0060537	muscle tissue development	11/152	408/18670	0.000522899630433	0.074979935980119	0.069060467350109	89/10891/30812/6899/8516/58529/5999/9241/50937/65009/4223	11
GO:0010721	GO:0010721	negative regulation of cell development	10/152	344/18670	0.000526157455151	0.074979935980119	0.069060467350109	1620/4804/30812/1746/5999/9241/3397/3280/10769/11221	10
GO:0007517	GO:0007517	muscle organ development	11/152	410/18670	0.000544579045727	0.074979935980119	0.069060467350109	1271/89/30812/493829/6899/58529/5999/9241/50937/4621/4223	11
GO:0072001	GO:0072001	renal system development	9/152	293/18670	0.000676964412042	0.086437000623242	0.079613026889828	5228/30812/9863/8516/9241/4091/5420/3280/9244	9
GO:0050768	GO:0050768	negative regulation of neurogenesis	9/152	295/18670	0.000710516387816	0.086437000623242	0.079613026889828	1620/4804/30812/1746/9241/3397/3280/10769/11221	9
GO:0010171	GO:0010171	body morphogenesis	4/152	50/18670	0.000726916671908	0.086437000623242	0.079613026889828	6899/9241/50937/4621	4
GO:1903035	GO:1903035	negative regulation of response to wounding	5/152	90/18670	0.000843908836162	0.095985457191289	0.088407657939345	58529/114897/58189/7056/11221	5
GO:0072006	GO:0072006	nephron development	6/152	142/18670	0.001087681577236	0.116160561317499	0.10698999068717	5228/30812/9863/9241/5420/3280	6
GO:0051961	GO:0051961	negative regulation of nervous system development	9/152	316/18670	0.001152152296876	0.116160561317499	0.10698999068717	1620/4804/30812/1746/9241/3397/3280/10769/11221	9
GO:0060037	GO:0060037	pharyngeal system development	3/152	26/18670	0.001198904875983	0.116160561317499	0.10698999068717	6899/9241/3280	3
GO:1903579	GO:1903579	negative regulation of ATP metabolic process	3/152	26/18670	0.001198904875983	0.116160561317499	0.10698999068717	51085/89/10891	3
GO:0060562	GO:0060562	epithelial tube morphogenesis	9/152	322/18670	0.001312626535342	0.116914400347231	0.107684316109292	1950/5228/30812/6899/9241/5420/3280/65009/780	9
GO:0000188	GO:0000188	inactivation of MAPK activity	3/152	27/18670	0.001340761471872	0.116914400347231	0.107684316109292	5999/1846/11221	3
GO:0048643	GO:0048643	positive regulation of skeletal muscle tissue development	3/152	27/18670	0.001340761471872	0.116914400347231	0.107684316109292	89/6899/50937	3
GO:0043501	GO:0043501	skeletal muscle adaptation	3/152	28/18670	0.001492742137812	0.125631482329161	0.115713207408438	89/10891/58529	3
GO:0001655	GO:0001655	urogenital system development	9/152	330/18670	0.001554184304759	0.125631482329161	0.115713207408438	5228/30812/9863/8516/9241/4091/5420/3280/9244	9
GO:0007623	GO:0007623	circadian rhythm	7/152	208/18670	0.00159601926246	0.125631482329161	0.115713207408438	9956/1628/4804/10891/8863/3397/687	7
GO:0032835	GO:0032835	glomerulus development	4/152	62/18670	0.001632825076144	0.125631482329161	0.115713207408438	9863/9241/5420/3280	4
GO:1901861	GO:1901861	regulation of muscle tissue development	6/152	155/18670	0.001703398896359	0.127316900367825	0.11726556612826	89/10891/6899/5999/9241/50937	6
GO:0050769	GO:0050769	positive regulation of neurogenesis	11/152	474/18670	0.001757545877281	0.127715000415719	0.117632237225004	1620/4804/30812/152/9863/1746/5649/10677/3280/50937/65009	11
GO:0060675	GO:0060675	ureteric bud morphogenesis	4/152	65/18670	0.00194475351597	0.137499329669682	0.126644119432602	5228/30812/9241/3280	4
GO:0007519	GO:0007519	skeletal muscle tissue development	6/152	160/18670	0.001999983545246	0.137683077746414	0.126813361082223	89/30812/6899/58529/50937/4223	6
GO:0072171	GO:0072171	mesonephric tubule morphogenesis	4/152	66/18670	0.0020572775567	0.137995848418646	0.127101439332963	5228/30812/9241/3280	4
GO:0060325	GO:0060325	face morphogenesis	3/152	32/18670	0.002206954385013	0.144334816779854	0.13293996282355	6899/9241/4621	3
GO:0001649	GO:0001649	osteoblast differentiation	7/152	225/18670	0.002487248509549	0.15847769696866	0.145966299839555	30812/6615/9241/4091/3397/58476/56975	7
GO:2000273	GO:2000273	positive regulation of signaling receptor activity	3/152	34/18670	0.002631143602122	0.15847769696866	0.145966299839555	1950/152/5649	3
GO:0007613	GO:0007613	memory	5/152	117/18670	0.002700676548657	0.15847769696866	0.145966299839555	1620/8516/5649/10769/23236	5
GO:0046532	GO:0046532	regulation of photoreceptor cell differentiation	2/152	10/18670	0.002838885859487	0.15847769696866	0.145966299839555	30812/1746	2
GO:0070942	GO:0070942	neutrophil mediated cytotoxicity	2/152	10/18670	0.002838885859487	0.15847769696866	0.145966299839555	1991/1776	2
GO:0072015	GO:0072015	glomerular visceral epithelial cell development	2/152	10/18670	0.002838885859487	0.15847769696866	0.145966299839555	9863/5420	2
GO:0045685	GO:0045685	regulation of glial cell differentiation	4/152	73/18670	0.002973573398463	0.15847769696866	0.145966299839555	1746/9241/3280/11221	4
GO:0072078	GO:0072078	nephron tubule morphogenesis	4/152	74/18670	0.00312387717986	0.15847769696866	0.145966299839555	5228/30812/9241/3280	4
GO:0099601	GO:0099601	regulation of neurotransmitter receptor activity	4/152	74/18670	0.00312387717986	0.15847769696866	0.145966299839555	10891/5649/729993/4884	4
GO:0045923	GO:0045923	positive regulation of fatty acid metabolic process	3/152	37/18670	0.003356165133823	0.15847769696866	0.145966299839555	51085/225/10891	3
GO:0060323	GO:0060323	head morphogenesis	3/152	37/18670	0.003356165133823	0.15847769696866	0.145966299839555	6899/9241/4621	3
GO:0045666	GO:0045666	positive regulation of neuron differentiation	9/152	371/18670	0.003411726079367	0.15847769696866	0.145966299839555	1620/4804/152/9863/1746/5649/10677/50937/65009	9
GO:0060411	GO:0060411	cardiac septum morphogenesis	4/152	76/18670	0.003439879814718	0.15847769696866	0.145966299839555	6899/9241/4091/3280	4
GO:0072088	GO:0072088	nephron epithelium morphogenesis	4/152	76/18670	0.003439879814718	0.15847769696866	0.145966299839555	5228/30812/9241/3280	4
GO:0072173	GO:0072173	metanephric tubule morphogenesis	2/152	11/18670	0.003451257349865	0.15847769696866	0.145966299839555	30812/3280	2
GO:0072310	GO:0072310	glomerular epithelial cell development	2/152	11/18670	0.003451257349865	0.15847769696866	0.145966299839555	9863/5420	2
GO:0014013	GO:0014013	regulation of gliogenesis	5/152	124/18670	0.003468590810902	0.15847769696866	0.145966299839555	30812/1746/9241/3280/11221	5
GO:0061333	GO:0061333	renal tubule morphogenesis	4/152	78/18670	0.003776957717135	0.15847769696866	0.145966299839555	5228/30812/9241/3280	4
GO:0072028	GO:0072028	nephron morphogenesis	4/152	78/18670	0.003776957717135	0.15847769696866	0.145966299839555	5228/30812/9241/3280	4
GO:0050678	GO:0050678	regulation of epithelial cell proliferation	9/152	378/18670	0.003855661858418	0.15847769696866	0.145966299839555	4804/5228/6899/9241/3397/3280/687/58189/11221	9
GO:0030049	GO:0030049	muscle filament sliding	3/152	39/18670	0.003900965957077	0.15847769696866	0.145966299839555	89/4620/4621	3
GO:0033275	GO:0033275	actin-myosin filament sliding	3/152	39/18670	0.003900965957077	0.15847769696866	0.145966299839555	89/4620/4621	3
GO:0048713	GO:0048713	regulation of oligodendrocyte differentiation	3/152	39/18670	0.003900965957077	0.15847769696866	0.145966299839555	1746/3280/11221	3
GO:0003151	GO:0003151	outflow tract morphogenesis	4/152	79/18670	0.003953602985969	0.15847769696866	0.145966299839555	6899/9241/4091/3280	4
GO:0045913	GO:0045913	positive regulation of carbohydrate metabolic process	4/152	79/18670	0.003953602985969	0.15847769696866	0.145966299839555	51085/1950/89/10891	4
GO:0014889	GO:0014889	muscle atrophy	2/152	12/18670	0.004119450838635	0.15847769696866	0.145966299839555	89/10891	2
GO:0060394	GO:0060394	negative regulation of pathway-restricted SMAD protein phosphorylation	2/152	12/18670	0.004119450838635	0.15847769696866	0.145966299839555	9241/4091	2
GO:0098962	GO:0098962	regulation of postsynaptic neurotransmitter receptor activity	2/152	12/18670	0.004119450838635	0.15847769696866	0.145966299839555	729993/4884	2
GO:0014706	GO:0014706	striated muscle tissue development	9/152	390/18670	0.004720988583628	0.175945217748615	0.162054805821092	89/30812/6899/58529/5999/9241/50937/65009/4223	9
GO:0035723	GO:0035723	interleukin-15-mediated signaling pathway	2/152	13/18670	0.004842528928861	0.175945217748615	0.162054805821092	3560/23236	2
GO:0045820	GO:0045820	negative regulation of glycolytic process	2/152	13/18670	0.004842528928861	0.175945217748615	0.162054805821092	89/10891	2
GO:0071350	GO:0071350	cellular response to interleukin-15	2/152	13/18670	0.004842528928861	0.175945217748615	0.162054805821092	3560/23236	2
GO:0007498	GO:0007498	mesoderm development	5/152	135/18670	0.004975209934457	0.178289714911496	0.164214211102693	6899/8516/6615/9241/79728	5
GO:0031644	GO:0031644	regulation of nervous system process	5/152	137/18670	0.005292101084548	0.183759795517903	0.169252443240174	152/5999/5649/729993/4884	5
GO:0003012	GO:0003012	muscle system process	10/152	472/18670	0.005353007034664	0.183759795517903	0.169252443240174	1180/9499/89/4620/10891/493829/152/58529/5999/4621	10
GO:0001763	GO:0001763	morphogenesis of a branching structure	6/152	196/18670	0.005424271331235	0.183759795517903	0.169252443240174	1950/5228/30812/1746/9241/780	6
GO:0030213	GO:0030213	hyaluronan biosynthetic process	2/152	14/18670	0.005619565612168	0.183759795517903	0.169252443240174	1950/57214	2
GO:0070672	GO:0070672	response to interleukin-15	2/152	14/18670	0.005619565612168	0.183759795517903	0.169252443240174	3560/23236	2
GO:0070885	GO:0070885	negative regulation of calcineurin-NFAT signaling cascade	2/152	14/18670	0.005619565612168	0.183759795517903	0.169252443240174	89/58529	2
GO:0106057	GO:0106057	negative regulation of calcineurin-mediated signaling	2/152	14/18670	0.005619565612168	0.183759795517903	0.169252443240174	89/58529	2
GO:1901863	GO:1901863	positive regulation of muscle tissue development	4/152	88/18670	0.00580074918045	0.184243851004515	0.169698283819948	89/10891/6899/50937	4
GO:0048483	GO:0048483	autonomic nervous system development	3/152	45/18670	0.005845657352207	0.184243851004515	0.169698283819948	30812/6899/3280	3
GO:0048538	GO:0048538	thymus development	3/152	45/18670	0.005845657352207	0.184243851004515	0.169698283819948	6899/9935/3280	3
GO:0062013	GO:0062013	positive regulation of small molecule metabolic process	5/152	141/18670	0.005968309588322	0.185870212893453	0.171196248717654	51085/1950/89/225/10891	5
GO:0042475	GO:0042475	odontogenesis of dentin-containing tooth	4/152	90/18670	0.006277465423981	0.192777359656882	0.177558094420812	1747/6899/1746/56975	4
GO:0014874	GO:0014874	response to stimulus involved in regulation of muscle adaptation	2/152	15/18670	0.006449646147438	0.192777359656882	0.177558094420812	89/10891	2
GO:0046321	GO:0046321	positive regulation of fatty acid oxidation	2/152	15/18670	0.006449646147438	0.192777359656882	0.177558094420812	225/10891	2
GO:0030510	GO:0030510	regulation of BMP signaling pathway	4/152	91/18670	0.006525294173289	0.192777359656882	0.177558094420812	9241/4091/3280/331	4
GO:1903580	GO:1903580	positive regulation of ATP metabolic process	3/152	47/18670	0.006601385482344	0.192777359656882	0.177558094420812	51085/89/10891	3
GO:0060324	GO:0060324	face development	3/152	48/18670	0.007000014172536	0.192777359656882	0.177558094420812	6899/9241/4621	3
GO:0072080	GO:0072080	nephron tubule development	4/152	93/18670	0.007040242215638	0.192777359656882	0.177558094420812	5228/30812/9241/3280	4
GO:0061041	GO:0061041	regulation of wound healing	5/152	148/18670	0.007294448127334	0.192777359656882	0.177558094420812	58529/114897/58189/7056/11221	5
GO:0060993	GO:0060993	kidney morphogenesis	4/152	94/18670	0.007307498419394	0.192777359656882	0.177558094420812	5228/30812/9241/3280	4
GO:0035970	GO:0035970	peptidyl-threonine dephosphorylation	2/152	16/18670	0.007331866940706	0.192777359656882	0.177558094420812	1846/11221	2
GO:0097067	GO:0097067	cellular response to thyroid hormone stimulus	2/152	16/18670	0.007331866940706	0.192777359656882	0.177558094420812	10891/687	2
GO:0061326	GO:0061326	renal tubule development	4/152	95/18670	0.007581365768226	0.192777359656882	0.177558094420812	5228/30812/9241/3280	4
GO:0048754	GO:0048754	branching morphogenesis of an epithelial tube	5/152	150/18670	0.007708250622037	0.192777359656882	0.177558094420812	1950/5228/30812/9241/780	5
GO:0016202	GO:0016202	regulation of striated muscle tissue development	5/152	152/18670	0.008138131250181	0.192777359656882	0.177558094420812	89/6899/5999/9241/50937	5
GO:0030902	GO:0030902	hindbrain development	5/152	152/18670	0.008138131250181	0.192777359656882	0.177558094420812	1950/10891/9241/9935/3280	5
GO:0048709	GO:0048709	oligodendrocyte differentiation	4/152	97/18670	0.008149197184123	0.192777359656882	0.177558094420812	30812/1746/3280/11221	4
GO:0003198	GO:0003198	epithelial to mesenchymal transition involved in endocardial cushion formation	2/152	17/18670	0.008265335426242	0.192777359656882	0.177558094420812	6615/9241	2
GO:0007379	GO:0007379	segment specification	2/152	17/18670	0.008265335426242	0.192777359656882	0.177558094420812	9935/4223	2
GO:0021783	GO:0021783	preganglionic parasympathetic fiber development	2/152	17/18670	0.008265335426242	0.192777359656882	0.177558094420812	6899/3280	2
GO:0061318	GO:0061318	renal filtration cell differentiation	2/152	17/18670	0.008265335426242	0.192777359656882	0.177558094420812	9863/5420	2
GO:0070166	GO:0070166	enamel mineralization	2/152	17/18670	0.008265335426242	0.192777359656882	0.177558094420812	6899/56975	2
GO:0072112	GO:0072112	glomerular visceral epithelial cell differentiation	2/152	17/18670	0.008265335426242	0.192777359656882	0.177558094420812	9863/5420	2
GO:0021545	GO:0021545	cranial nerve development	3/152	51/18670	0.008280367730231	0.192777359656882	0.177558094420812	6899/9935/3280	3
GO:0045668	GO:0045668	negative regulation of osteoblast differentiation	3/152	51/18670	0.008280367730231	0.192777359656882	0.177558094420812	9241/4091/3397	3
GO:0048641	GO:0048641	regulation of skeletal muscle tissue development	3/152	51/18670	0.008280367730231	0.192777359656882	0.177558094420812	89/6899/50937	3
GO:0048568	GO:0048568	embryonic organ development	9/152	428/18670	0.00848763599163	0.192777359656882	0.177558094420812	6899/8516/1746/6615/9241/9935/3280/65009/79728	9
GO:0010001	GO:0010001	glial cell differentiation	6/152	218/18670	0.008957479502805	0.192777359656882	0.177558094420812	30812/1746/5649/9241/3280/11221	6
GO:0048634	GO:0048634	regulation of muscle organ development	5/152	156/18670	0.009047331679022	0.192777359656882	0.177558094420812	89/6899/5999/9241/50937	5
GO:0007215	GO:0007215	glutamate receptor signaling pathway	4/152	100/18670	0.009052147656234	0.192777359656882	0.177558094420812	10891/5649/729993/23236	4
GO:0060840	GO:0060840	artery development	4/152	100/18670	0.009052147656234	0.192777359656882	0.177558094420812	6899/9241/4091/3280	4
GO:0009952	GO:0009952	anterior/posterior pattern specification	6/152	219/18670	0.009149593743227	0.192777359656882	0.177558094420812	6899/9241/3280/50937/79728/4223	6
GO:0043583	GO:0043583	ear development	6/152	219/18670	0.009149593743227	0.192777359656882	0.177558094420812	6899/8516/9241/9935/3280/780	6
GO:0045661	GO:0045661	regulation of myoblast differentiation	3/152	53/18670	0.009205387432615	0.192777359656882	0.177558094420812	30812/50937/23236	3
GO:0060563	GO:0060563	neuroepithelial cell differentiation	3/152	53/18670	0.009205387432615	0.192777359656882	0.177558094420812	1747/3280/56975	3
GO:0050673	GO:0050673	epithelial cell proliferation	9/152	434/18670	0.009247260117587	0.192777359656882	0.177558094420812	4804/5228/6899/9241/3397/3280/687/58189/11221	9
GO:0060749	GO:0060749	mammary gland alveolus development	2/152	18/18670	0.009249169948818	0.192777359656882	0.177558094420812	1950/780	2
GO:0061377	GO:0061377	mammary gland lobule development	2/152	18/18670	0.009249169948818	0.192777359656882	0.177558094420812	1950/780	2
GO:0072079	GO:0072079	nephron tubule formation	2/152	18/18670	0.009249169948818	0.192777359656882	0.177558094420812	30812/9241	2
GO:0072311	GO:0072311	glomerular epithelial cell differentiation	2/152	18/18670	0.009249169948818	0.192777359656882	0.177558094420812	9863/5420	2
GO:0090190	GO:0090190	positive regulation of branching involved in ureteric bud morphogenesis	2/152	18/18670	0.009249169948818	0.192777359656882	0.177558094420812	30812/9241	2
GO:1900543	GO:1900543	negative regulation of purine nucleotide metabolic process	2/152	18/18670	0.009249169948818	0.192777359656882	0.177558094420812	89/10891	2
GO:0030509	GO:0030509	BMP signaling pathway	5/152	157/18670	0.009285148056868	0.192777359656882	0.177558094420812	9241/4091/3397/3280/331	5
GO:0048562	GO:0048562	embryonic organ morphogenesis	7/152	288/18670	0.009384522669943	0.193306388224964	0.178045357575625	6899/8516/1746/9241/9935/3280/65009	7
GO:0006636	GO:0006636	unsaturated fatty acid biosynthetic process	3/152	54/18670	0.009689622126005	0.196496523113402	0.180983639709713	225/79071/6916	3
GO:0061005	GO:0061005	cell differentiation involved in kidney development	3/152	54/18670	0.009689622126005	0.196496523113402	0.180983639709713	9863/5420/3280	3
GO:0045444	GO:0045444	fat cell differentiation	6/152	223/18670	0.009947616536165	0.20017665275853	0.184373232803909	10891/30812/4091/3280/23236/11221	6
GO:0010544	GO:0010544	negative regulation of platelet activation	2/152	19/18670	0.010282499647134	0.202248263736111	0.186281295546418	114897/7056	2
GO:0045980	GO:0045980	negative regulation of nucleotide metabolic process	2/152	19/18670	0.010282499647134	0.202248263736111	0.186281295546418	89/10891	2
GO:0048486	GO:0048486	parasympathetic nervous system development	2/152	19/18670	0.010282499647134	0.202248263736111	0.186281295546418	6899/3280	2
GO:0045665	GO:0045665	negative regulation of neuron differentiation	6/152	225/18670	0.010364696668945	0.202343630492237	0.186369133348113	4804/30812/1746/3397/3280/10769	6
GO:0048511	GO:0048511	rhythmic process	7/152	295/18670	0.010615731247731	0.205709281067149	0.189469074667111	9956/1628/4804/10891/8863/3397/687	7
GO:0060688	GO:0060688	regulation of morphogenesis of a branching structure	3/152	56/18670	0.010701971144806	0.205855562608924	0.189603807666114	5228/30812/9241	3
GO:0014888	GO:0014888	striated muscle adaptation	3/152	57/18670	0.011230242152805	0.213880854023405	0.196995523442609	89/10891/58529	3
GO:0042474	GO:0042474	middle ear morphogenesis	2/152	20/18670	0.0113644643384	0.213880854023405	0.196995523442609	6899/9241	2
GO:0072234	GO:0072234	metanephric nephron tubule development	2/152	20/18670	0.0113644643384	0.213880854023405	0.196995523442609	30812/3280	2
GO:0035904	GO:0035904	aorta development	3/152	58/18670	0.011773340345002	0.219993273875188	0.20262538383241	6899/4091/3280	3
GO:0001658	GO:0001658	branching involved in ureteric bud morphogenesis	3/152	59/18670	0.012331331801655	0.221392583419483	0.203914221570577	5228/30812/9241	3
GO:0021543	GO:0021543	pallium development	5/152	169/18670	0.01248289599887	0.221392583419483	0.203914221570577	1746/5649/50937/23236/200933	5
GO:0050728	GO:0050728	negative regulation of inflammatory response	5/152	169/18670	0.01248289599887	0.221392583419483	0.203914221570577	1991/225/58189/11221/9655	5
GO:0032682	GO:0032682	negative regulation of chemokine production	2/152	21/18670	0.012494214404064	0.221392583419483	0.203914221570577	1991/9655	2
GO:0061213	GO:0061213	positive regulation of mesonephros development	2/152	21/18670	0.012494214404064	0.221392583419483	0.203914221570577	30812/9241	2
GO:0072010	GO:0072010	glomerular epithelium development	2/152	21/18670	0.012494214404064	0.221392583419483	0.203914221570577	9863/5420	2
GO:0006024	GO:0006024	glycosaminoglycan biosynthetic process	4/152	110/18670	0.012525268480919	0.221392583419483	0.203914221570577	9956/1950/57214/2134	4
GO:0033559	GO:0033559	unsaturated fatty acid metabolic process	4/152	110/18670	0.012525268480919	0.221392583419483	0.203914221570577	225/79071/6916/145482	4
GO:0071772	GO:0071772	response to BMP	5/152	170/18670	0.012779085957006	0.222233504783719	0.204688754406057	9241/4091/3397/3280/331	5
GO:0071773	GO:0071773	cellular response to BMP stimulus	5/152	170/18670	0.012779085957006	0.222233504783719	0.204688754406057	9241/4091/3397/3280/331	5
GO:0030900	GO:0030900	forebrain development	8/152	381/18670	0.012912650125048	0.222233504783719	0.204688754406057	10891/1746/5649/9241/3280/50937/23236/200933	8
GO:0040013	GO:0040013	negative regulation of locomotion	8/152	381/18670	0.012912650125048	0.222233504783719	0.204688754406057	1991/10891/9863/9241/23236/65009/11221/4223	8
GO:0003279	GO:0003279	cardiac septum development	4/152	112/18670	0.013308763897109	0.224190468298454	0.206491220801207	6899/9241/4091/3280	4
GO:0045663	GO:0045663	positive regulation of myoblast differentiation	2/152	22/18670	0.013670910676677	0.224190468298454	0.206491220801207	50937/23236	2
GO:0045723	GO:0045723	positive regulation of fatty acid biosynthetic process	2/152	22/18670	0.013670910676677	0.224190468298454	0.206491220801207	51085/225	2
GO:0046599	GO:0046599	regulation of centriole replication	2/152	22/18670	0.013670910676677	0.224190468298454	0.206491220801207	10769/79959	2
GO:0090189	GO:0090189	regulation of branching involved in ureteric bud morphogenesis	2/152	22/18670	0.013670910676677	0.224190468298454	0.206491220801207	30812/9241	2
GO:0042692	GO:0042692	muscle cell differentiation	8/152	385/18670	0.013676243239447	0.224190468298454	0.206491220801207	493829/6899/8516/58529/5999/3280/50937/4621	8
GO:0021987	GO:0021987	cerebral cortex development	4/152	113/18670	0.013711955247612	0.224190468298454	0.206491220801207	5649/50937/23236/200933	4
GO:0048640	GO:0048640	negative regulation of developmental growth	4/152	113/18670	0.013711955247612	0.224190468298454	0.206491220801207	58529/5999/9241/11221	4
GO:0032922	GO:0032922	circadian regulation of gene expression	3/152	62/18670	0.014095256109884	0.228645566327853	0.210594600565128	4804/10891/8863	3
GO:0090092	GO:0090092	regulation of transmembrane receptor protein serine/threonine kinase signaling pathway	6/152	241/18670	0.014159243786358	0.228645566327853	0.210594600565128	9863/8516/9241/4091/3280/331	6
GO:0006023	GO:0006023	aminoglycan biosynthetic process	4/152	115/18670	0.014541462812322	0.232336634661336	0.21399426876702	9956/1950/57214/2134	4
GO:0042326	GO:0042326	negative regulation of phosphorylation	9/152	468/18670	0.014565446515466	0.232336634661336	0.21399426876702	51085/89/10891/5999/9241/1846/4091/11221/9655	9
GO:0072170	GO:0072170	metanephric tubule development	2/152	23/18670	0.014893724327874	0.234710740010343	0.216180944746369	30812/3280	2
GO:0072243	GO:0072243	metanephric nephron epithelium development	2/152	23/18670	0.014893724327874	0.234710740010343	0.216180944746369	30812/3280	2
GO:1900449	GO:1900449	regulation of glutamate receptor signaling pathway	3/152	64/18670	0.015346674654033	0.240400604161385	0.221421609096013	10891/5649/729993	3
GO:1903034	GO:1903034	regulation of response to wounding	5/152	179/18670	0.01566130249657	0.243868853160877	0.224616048963965	58529/114897/58189/7056/11221	5
GO:0042471	GO:0042471	ear morphogenesis	4/152	118/18670	0.015844216940614	0.245257227909145	0.225894815179476	6899/8516/9241/9935	4
GO:0002092	GO:0002092	positive regulation of receptor internalization	2/152	24/18670	0.016161836757467	0.245810261381015	0.226404188114093	1950/9863	2
GO:0003272	GO:0003272	endocardial cushion formation	2/152	24/18670	0.016161836757467	0.245810261381015	0.226404188114093	6615/9241	2
GO:0034505	GO:0034505	tooth mineralization	2/152	24/18670	0.016161836757467	0.245810261381015	0.226404188114093	6899/56975	2
GO:0021537	GO:0021537	telencephalon development	6/152	249/18670	0.016380206920493	0.247691452624336	0.228136864259257	1746/5649/3280/50937/23236/200933	6
GO:0061138	GO:0061138	morphogenesis of a branching epithelium	5/152	182/18670	0.016711038497627	0.251241820171225	0.231406939631391	1950/5228/30812/9241/780	5
GO:0032102	GO:0032102	negative regulation of response to external stimulus	8/152	400/18670	0.016835905541942	0.251672736558396	0.231803836303786	1991/225/58529/114897/58189/7056/11221/9655	8
GO:0003143	GO:0003143	embryonic heart tube morphogenesis	3/152	67/18670	0.017337830693989	0.252558749664285	0.232619901006579	6899/3280/65009	3
GO:0051953	GO:0051953	negative regulation of amine transport	2/152	25/18670	0.017474439483653	0.252558749664285	0.232619901006579	152/5999	2
GO:0061217	GO:0061217	regulation of mesonephros development	2/152	25/18670	0.017474439483653	0.252558749664285	0.232619901006579	30812/9241	2
GO:0072273	GO:0072273	metanephric nephron morphogenesis	2/152	25/18670	0.017474439483653	0.252558749664285	0.232619901006579	30812/3280	2
GO:0097186	GO:0097186	amelogenesis	2/152	25/18670	0.017474439483653	0.252558749664285	0.232619901006579	6899/56975	2
GO:2000311	GO:2000311	regulation of AMPA receptor activity	2/152	25/18670	0.017474439483653	0.252558749664285	0.232619901006579	5649/729993	2
GO:0035914	GO:0035914	skeletal muscle cell differentiation	3/152	68/18670	0.018032084060131	0.259186439018143	0.238724351727237	30812/6899/50937	3
GO:0007611	GO:0007611	learning or memory	6/152	256/18670	0.018512001422229	0.263192368046468	0.242414023200694	1620/8516/5649/10769/23236/65009	6
GO:0090596	GO:0090596	sensory organ morphogenesis	6/152	256/18670	0.018512001422229	0.263192368046468	0.242414023200694	30812/6899/8516/9241/9935/50937	6
GO:0097066	GO:0097066	response to thyroid hormone	2/152	26/18670	0.018830734034292	0.266276758020041	0.245254908702669	10891/687	2
GO:0003007	GO:0003007	heart morphogenesis	6/152	259/18670	0.019481257191514	0.273994455983867	0.252363314721983	6899/6615/9241/4091/3280/65009	6
GO:0045667	GO:0045667	regulation of osteoblast differentiation	4/152	126/18670	0.019669320677304	0.274254123761111	0.25260248241155	9241/4091/3397/56975	4
GO:0030336	GO:0030336	negative regulation of cell migration	7/152	334/18670	0.019709394215248	0.274254123761111	0.25260248241155	10891/9863/9241/23236/65009/11221/4223	7
GO:0003148	GO:0003148	outflow tract septum morphogenesis	2/152	27/18670	0.020229931839286	0.275632821310265	0.253872335417349	6899/4091	2
GO:0007176	GO:0007176	regulation of epidermal growth factor-activated receptor activity	2/152	27/18670	0.020229931839286	0.275632821310265	0.253872335417349	1950/9655	2
GO:0060384	GO:0060384	innervation	2/152	27/18670	0.020229931839286	0.275632821310265	0.253872335417349	4884/200933	2
GO:0072207	GO:0072207	metanephric epithelium development	2/152	27/18670	0.020229931839286	0.275632821310265	0.253872335417349	30812/3280	2
GO:0007565	GO:0007565	female pregnancy	5/152	192/18670	0.020545189031356	0.278477795368017	0.256492706260016	5228/152/1244/7056/780	5
GO:0003206	GO:0003206	cardiac chamber morphogenesis	4/152	129/18670	0.021238268281232	0.286285370081113	0.263683893495762	6899/9241/4091/3280	4
GO:0002691	GO:0002691	regulation of cellular extravasation	2/152	28/18670	0.021671254124014	0.286285370081113	0.263683893495762	1991/23236	2
GO:0003180	GO:0003180	aortic valve morphogenesis	2/152	28/18670	0.021671254124014	0.286285370081113	0.263683893495762	6615/4091	2
GO:2000463	GO:2000463	positive regulation of excitatory postsynaptic potential	2/152	28/18670	0.021671254124014	0.286285370081113	0.263683893495762	5999/5649	2
GO:0043627	GO:0043627	response to estrogen	3/152	73/18670	0.021733301067264	0.286285370081113	0.263683893495762	4091/1244/119392	3
GO:0043500	GO:0043500	muscle adaptation	4/152	130/18670	0.021777824406017	0.286285370081113	0.263683893495762	89/10891/58529/5999	4
GO:0042476	GO:0042476	odontogenesis	4/152	132/18670	0.02288197453679	0.294727092413828	0.271459164065368	1747/6899/1746/56975	4
GO:0046890	GO:0046890	regulation of lipid biosynthetic process	5/152	198/18670	0.023100994930373	0.294727092413828	0.271459164065368	51085/225/10891/6615/79071	5
GO:0010800	GO:0010800	positive regulation of peptidyl-threonine phosphorylation	2/152	29/18670	0.023153931803841	0.294727092413828	0.271459164065368	1950/57214	2
GO:0021602	GO:0021602	cranial nerve morphogenesis	2/152	29/18670	0.023153931803841	0.294727092413828	0.271459164065368	6899/9935	2
GO:0021799	GO:0021799	cerebral cortex radially oriented cell migration	2/152	29/18670	0.023153931803841	0.294727092413828	0.271459164065368	5649/200933	2
GO:2000171	GO:2000171	negative regulation of dendrite development	2/152	29/18670	0.023153931803841	0.294727092413828	0.271459164065368	3397/10769	2
GO:0001707	GO:0001707	mesoderm formation	3/152	75/18670	0.023321295156599	0.294727092413828	0.271459164065368	8516/6615/9241	3
GO:0003281	GO:0003281	ventricular septum development	3/152	75/18670	0.023321295156599	0.294727092413828	0.271459164065368	9241/4091/3280	3
GO:0006109	GO:0006109	regulation of carbohydrate metabolic process	5/152	199/18670	0.023546056623397	0.296136942917332	0.272757710581753	51085/1950/89/10891/114897	5
GO:0048844	GO:0048844	artery morphogenesis	3/152	76/18670	0.024138339622704	0.29950716729609	0.275861864614819	6899/9241/3280	3
GO:0007178	GO:0007178	transmembrane receptor protein serine/threonine kinase signaling pathway	7/152	349/18670	0.024340352906181	0.29950716729609	0.275861864614819	9863/8516/9241/4091/3397/3280/331	7
GO:2000146	GO:2000146	negative regulation of cell motility	7/152	349/18670	0.024340352906181	0.29950716729609	0.275861864614819	10891/9863/9241/23236/65009/11221/4223	7
GO:0001933	GO:0001933	negative regulation of protein phosphorylation	8/152	429/18670	0.024386478071127	0.29950716729609	0.275861864614819	51085/10891/5999/9241/1846/4091/11221/9655	8
GO:0062012	GO:0062012	regulation of small molecule metabolic process	8/152	429/18670	0.024386478071127	0.29950716729609	0.275861864614819	51085/1950/89/225/10891/6615/114897/79071	8
GO:0000038	GO:0000038	very long-chain fatty acid metabolic process	2/152	30/18670	0.024677205379661	0.299648905988605	0.275992413410557	225/79071	2
GO:0046320	GO:0046320	regulation of fatty acid oxidation	2/152	30/18670	0.024677205379661	0.299648905988605	0.275992413410557	225/10891	2
GO:0006110	GO:0006110	regulation of glycolytic process	3/152	77/18670	0.024970742165717	0.299648905988605	0.275992413410557	51085/89/10891	3
GO:0035050	GO:0035050	embryonic heart tube development	3/152	77/18670	0.024970742165717	0.299648905988605	0.275992413410557	6899/3280/65009	3
GO:0048332	GO:0048332	mesoderm morphogenesis	3/152	77/18670	0.024970742165717	0.299648905988605	0.275992413410557	8516/6615/9241	3
GO:0043407	GO:0043407	negative regulation of MAP kinase activity	3/152	78/18670	0.02581849354366	0.303737565340939	0.279758283866654	5999/1846/11221	3
GO:0002082	GO:0002082	regulation of oxidative phosphorylation	2/152	31/18670	0.0262403248345	0.303737565340939	0.279758283866654	51085/89	2
GO:0010165	GO:0010165	response to X-ray	2/152	31/18670	0.0262403248345	0.303737565340939	0.279758283866654	7056/64710	2
GO:0010543	GO:0010543	regulation of platelet activation	2/152	31/18670	0.0262403248345	0.303737565340939	0.279758283866654	114897/7056	2
GO:0043457	GO:0043457	regulation of cellular respiration	2/152	31/18670	0.0262403248345	0.303737565340939	0.279758283866654	89/10891	2
GO:0048710	GO:0048710	regulation of astrocyte differentiation	2/152	31/18670	0.0262403248345	0.303737565340939	0.279758283866654	9241/3280	2
GO:0050849	GO:0050849	negative regulation of calcium-mediated signaling	2/152	31/18670	0.0262403248345	0.303737565340939	0.279758283866654	89/58529	2
GO:1902895	GO:1902895	positive regulation of pri-miRNA transcription by RNA polymerase II	2/152	31/18670	0.0262403248345	0.303737565340939	0.279758283866654	4804/4091	2
GO:0003176	GO:0003176	aortic valve development	2/152	32/18670	0.027842549531133	0.311265425527533	0.286691839301675	6615/4091	2
GO:0003338	GO:0003338	metanephros morphogenesis	2/152	32/18670	0.027842549531133	0.311265425527533	0.286691839301675	30812/3280	2
GO:0015012	GO:0015012	heparan sulfate proteoglycan biosynthetic process	2/152	32/18670	0.027842549531133	0.311265425527533	0.286691839301675	9956/2134	2
GO:0035510	GO:0035510	DNA dealkylation	2/152	32/18670	0.027842549531133	0.311265425527533	0.286691839301675	80312/10973	2
GO:0055022	GO:0055022	negative regulation of cardiac muscle tissue growth	2/152	32/18670	0.027842549531133	0.311265425527533	0.286691839301675	5999/9241	2
GO:0060317	GO:0060317	cardiac epithelial to mesenchymal transition	2/152	32/18670	0.027842549531133	0.311265425527533	0.286691839301675	6615/9241	2
GO:0061117	GO:0061117	negative regulation of heart growth	2/152	32/18670	0.027842549531133	0.311265425527533	0.286691839301675	5999/9241	2
GO:0061311	GO:0061311	cell surface receptor signaling pathway involved in heart development	2/152	32/18670	0.027842549531133	0.311265425527533	0.286691839301675	6615/9241	2
GO:0014032	GO:0014032	neural crest cell development	3/152	81/18670	0.028453700900081	0.315402040485641	0.290501879394669	30812/6899/3280	3
GO:0048708	GO:0048708	astrocyte differentiation	3/152	81/18670	0.028453700900081	0.315402040485641	0.290501879394669	30812/9241/3280	3
GO:0006936	GO:0006936	muscle contraction	7/152	363/18670	0.029293866199299	0.322203095297652	0.296766008826784	1180/9499/89/4620/493829/152/4621	7
GO:0030279	GO:0030279	negative regulation of ossification	3/152	82/18670	0.029362692526419	0.322203095297652	0.296766008826784	9241/4091/3397	3
GO:0106106	GO:0106106	cold-induced thermogenesis	4/152	143/18670	0.029559916999785	0.322203095297652	0.296766008826784	89/10891/3397/79071	4
GO:0120161	GO:0120161	regulation of cold-induced thermogenesis	4/152	143/18670	0.029559916999785	0.322203095297652	0.296766008826784	89/10891/3397/79071	4
GO:0043516	GO:0043516	regulation of DNA damage response. signal transduction by p53 class mediator	2/152	34/18670	0.031161398392519	0.332066289357046	0.305850529670964	6615/545	2
GO:0070884	GO:0070884	regulation of calcineurin-NFAT signaling cascade	2/152	34/18670	0.031161398392519	0.332066289357046	0.305850529670964	89/58529	2
GO:0097009	GO:0097009	energy homeostasis	2/152	34/18670	0.031161398392519	0.332066289357046	0.305850529670964	51085/10891	2
GO:0106056	GO:0106056	regulation of calcineurin-mediated signaling	2/152	34/18670	0.031161398392519	0.332066289357046	0.305850529670964	89/58529	2
GO:0045445	GO:0045445	myoblast differentiation	3/152	84/18670	0.031226417118438	0.332066289357046	0.305850529670964	30812/50937/23236	3
GO:0046889	GO:0046889	positive regulation of lipid biosynthetic process	3/152	84/18670	0.031226417118438	0.332066289357046	0.305850529670964	51085/225/10891	3
GO:0042063	GO:0042063	gliogenesis	6/152	290/18670	0.03157932153897	0.334459535003823	0.308054834871942	30812/1746/5649/9241/3280/11221	6
GO:0014031	GO:0014031	mesenchymal cell development	3/152	85/18670	0.03218109264662	0.338095334793408	0.311403597836034	30812/6899/3280	3
GO:0048864	GO:0048864	stem cell development	3/152	85/18670	0.03218109264662	0.338095334793408	0.311403597836034	30812/6899/3280	3
GO:0090287	GO:0090287	regulation of cellular response to growth factor stimulus	6/152	292/18670	0.032496483870736	0.339477629171841	0.312676763710906	8516/9241/4091/3280/331/56975	6
GO:0003203	GO:0003203	endocardial cushion morphogenesis	2/152	35/18670	0.032876587274433	0.339477629171841	0.312676763710906	6615/9241	2
GO:0035909	GO:0035909	aorta morphogenesis	2/152	35/18670	0.032876587274433	0.339477629171841	0.312676763710906	6899/3280	2
GO:1905332	GO:1905332	positive regulation of morphogenesis of an epithelium	2/152	35/18670	0.032876587274433	0.339477629171841	0.312676763710906	30812/9241	2
GO:0051146	GO:0051146	striated muscle cell differentiation	6/152	293/18670	0.032961512924177	0.339477629171841	0.312676763710906	493829/6899/58529/5999/50937/4621	6
GO:0051098	GO:0051098	regulation of binding	7/152	373/18670	0.033223810881352	0.340837212806342	0.313929011795315	1950/9241/3397/3280/10769/50937/64710	7
GO:0050727	GO:0050727	regulation of inflammatory response	7/152	374/18670	0.033635253707896	0.342426225639334	0.315392576246755	1991/1776/225/331/58189/11221/9655	7
GO:0050773	GO:0050773	regulation of dendrite development	4/152	149/18670	0.033640496937809	0.342426225639334	0.315392576246755	5649/3397/10769/11178	4
GO:0043470	GO:0043470	regulation of carbohydrate catabolic process	3/152	87/18670	0.034135906093795	0.342747533321022	0.31568851753252	51085/89/10891	3
GO:0045844	GO:0045844	positive regulation of striated muscle tissue development	3/152	87/18670	0.034135906093795	0.342747533321022	0.31568851753252	89/6899/50937	3
GO:0048636	GO:0048636	positive regulation of muscle organ development	3/152	87/18670	0.034135906093795	0.342747533321022	0.31568851753252	89/6899/50937	3
GO:0048762	GO:0048762	mesenchymal cell differentiation	5/152	220/18670	0.034196141512533	0.342747533321022	0.31568851753252	30812/6899/6615/9241/3280	5
GO:0050890	GO:0050890	cognition	6/152	296/18670	0.034382535842402	0.343132105380904	0.316042728640306	1620/8516/5649/10769/23236/65009	6
GO:0040036	GO:0040036	regulation of fibroblast growth factor receptor signaling pathway	2/152	36/18670	0.03462801063477	0.343132105380904	0.316042728640306	9241/56975	2
GO:2000310	GO:2000310	regulation of NMDA receptor activity	2/152	36/18670	0.03462801063477	0.343132105380904	0.316042728640306	10891/5649	2
GO:0061097	GO:0061097	regulation of protein tyrosine kinase activity	3/152	88/18670	0.035135970455442	0.346284976572285	0.318946688948157	1950/5649/9655	3
GO:0044706	GO:0044706	multi-multicellular organism process	5/152	222/18670	0.035343395632503	0.346284976572285	0.318946688948157	5228/152/1244/7056/780	5
GO:0001678	GO:0001678	cellular glucose homeostasis	4/152	152/18670	0.035798040208978	0.346284976572285	0.318946688948157	51085/4804/10891/64710	4
GO:0060021	GO:0060021	roof of mouth development	3/152	89/18670	0.036151086610164	0.346284976572285	0.318946688948157	6899/6615/4223	3
GO:0061053	GO:0061053	somite development	3/152	89/18670	0.036151086610164	0.346284976572285	0.318946688948157	9241/79728/4223	3
GO:0007099	GO:0007099	centriole replication	2/152	37/18670	0.036414973234824	0.346284976572285	0.318946688948157	10769/79959	2
GO:0014912	GO:0014912	negative regulation of smooth muscle cell migration	2/152	37/18670	0.036414973234824	0.346284976572285	0.318946688948157	10891/65009	2
GO:0030201	GO:0030201	heparan sulfate proteoglycan metabolic process	2/152	37/18670	0.036414973234824	0.346284976572285	0.318946688948157	9956/2134	2
GO:0030212	GO:0030212	hyaluronan metabolic process	2/152	37/18670	0.036414973234824	0.346284976572285	0.318946688948157	1950/57214	2
GO:0034405	GO:0034405	response to fluid shear stress	2/152	37/18670	0.036414973234824	0.346284976572285	0.318946688948157	4091/9655	2
GO:1905314	GO:1905314	semi-lunar valve development	2/152	37/18670	0.036414973234824	0.346284976572285	0.318946688948157	6615/4091	2
GO:0030168	GO:0030168	platelet activation	4/152	153/18670	0.036534653491571	0.346284976572285	0.318946688948157	10077/152/114897/7056	4
GO:0001656	GO:0001656	metanephros development	3/152	90/18670	0.037181211478653	0.349550049335085	0.321953992808631	30812/8516/3280	3
GO:0014033	GO:0014033	neural crest cell differentiation	3/152	90/18670	0.037181211478653	0.349550049335085	0.321953992808631	30812/6899/3280	3
GO:1990845	GO:1990845	adaptive thermogenesis	4/152	154/18670	0.037279993793765	0.349550049335085	0.321953992808631	89/10891/3397/79071	4
GO:0051271	GO:0051271	negative regulation of cellular component movement	7/152	384/18670	0.037937921079655	0.35220929238181	0.324403295614825	10891/9863/9241/23236/65009/11221/4223	7
GO:0014909	GO:0014909	smooth muscle cell migration	3/152	91/18670	0.038226299568609	0.35220929238181	0.324403295614825	10891/65009/780	3
GO:0048814	GO:0048814	regulation of dendrite morphogenesis	3/152	91/18670	0.038226299568609	0.35220929238181	0.324403295614825	5649/3397/11178	3
GO:0010907	GO:0010907	positive regulation of glucose metabolic process	2/152	38/18670	0.03823678862249	0.35220929238181	0.324403295614825	89/10891	2
GO:0048009	GO:0048009	insulin-like growth factor receptor signaling pathway	2/152	38/18670	0.03823678862249	0.35220929238181	0.324403295614825	493829/23236	2
GO:0038179	GO:0038179	neurotrophin signaling pathway	2/152	39/18670	0.040092779036837	0.365345416046098	0.336502356884564	4804/9863	2
GO:0071709	GO:0071709	membrane assembly	2/152	39/18670	0.040092779036837	0.365345416046098	0.336502356884564	9863/23180	2
GO:2000826	GO:2000826	regulation of heart morphogenesis	2/152	39/18670	0.040092779036837	0.365345416046098	0.336502356884564	9241/3280	2
GO:0048704	GO:0048704	embryonic skeletal system morphogenesis	3/152	93/18670	0.040361171726805	0.365345416046098	0.336502356884564	6899/1746/9241	3
GO:0051668	GO:0051668	localization within membrane	3/152	93/18670	0.040361171726805	0.365345416046098	0.336502356884564	9863/5649/23180	3
GO:0007259	GO:0007259	receptor signaling pathway via JAK-STAT	4/152	159/18670	0.04113774759341	0.369783273469581	0.340589857143035	1950/3280/9244/9655	4
GO:0030203	GO:0030203	glycosaminoglycan metabolic process	4/152	160/18670	0.041935525231931	0.369783273469581	0.340589857143035	9956/1950/57214/2134	4
GO:0001941	GO:0001941	postsynaptic membrane organization	2/152	40/18670	0.041982275313634	0.369783273469581	0.340589857143035	9863/5649	2
GO:0021795	GO:0021795	cerebral cortex cell migration	2/152	40/18670	0.041982275313634	0.369783273469581	0.340589857143035	5649/200933	2
GO:0046621	GO:0046621	negative regulation of organ growth	2/152	40/18670	0.041982275313634	0.369783273469581	0.340589857143035	5999/9241	2
GO:0072210	GO:0072210	metanephric nephron development	2/152	40/18670	0.041982275313634	0.369783273469581	0.340589857143035	30812/3280	2
GO:0090184	GO:0090184	positive regulation of kidney development	2/152	40/18670	0.041982275313634	0.369783273469581	0.340589857143035	30812/9241	2
GO:0098534	GO:0098534	centriole assembly	2/152	40/18670	0.041982275313634	0.369783273469581	0.340589857143035	10769/79959	2
GO:0050810	GO:0050810	regulation of steroid biosynthetic process	3/152	95/18670	0.04255529307407	0.372323233049392	0.342929293598124	10891/6615/79071	3
GO:2000060	GO:2000060	positive regulation of ubiquitin-dependent protein catabolic process	3/152	95/18670	0.04255529307407	0.372323233049392	0.342929293598124	1950/10769/9655	3
GO:0019217	GO:0019217	regulation of fatty acid metabolic process	3/152	96/18670	0.043674434453027	0.377810781340163	0.347983614392255	51085/225/10891	3
GO:0040019	GO:0040019	positive regulation of embryonic development	2/152	41/18670	0.043904616791823	0.377810781340163	0.347983614392255	3280/23236	2
GO:0050873	GO:0050873	brown fat cell differentiation	2/152	41/18670	0.043904616791823	0.377810781340163	0.347983614392255	10891/11221	2
GO:0098815	GO:0098815	modulation of excitatory postsynaptic potential	2/152	41/18670	0.043904616791823	0.377810781340163	0.347983614392255	5999/5649	2
GO:1902893	GO:1902893	regulation of pri-miRNA transcription by RNA polymerase II	2/152	41/18670	0.043904616791823	0.377810781340163	0.347983614392255	4804/4091	2
GO:0001503	GO:0001503	ossification	7/152	398/18670	0.04454876697748	0.382096965288814	0.351931415397592	30812/6615/9241/4091/3397/58476/56975	7
GO:0006633	GO:0006633	fatty acid biosynthetic process	4/152	164/18670	0.045214053455545	0.386163358074148	0.355676777173557	51085/225/79071/6916	4
GO:0010677	GO:0010677	negative regulation of cellular carbohydrate metabolic process	2/152	42/18670	0.045859151220931	0.386163358074148	0.355676777173557	89/10891	2
GO:0021983	GO:0021983	pituitary gland development	2/152	42/18670	0.045859151220931	0.386163358074148	0.355676777173557	9241/3280	2
GO:0051154	GO:0051154	negative regulation of striated muscle cell differentiation	2/152	42/18670	0.045859151220931	0.386163358074148	0.355676777173557	493829/5999	2
GO:0042472	GO:0042472	inner ear morphogenesis	3/152	98/18670	0.045956584774013	0.386163358074148	0.355676777173557	6899/8516/9935	3
GO:0050680	GO:0050680	negative regulation of epithelial cell proliferation	4/152	165/18670	0.046055526856394	0.386163358074148	0.355676777173557	4804/687/58189/11221	4
GO:0031348	GO:0031348	negative regulation of defense response	5/152	239/18670	0.04605618032077	0.386163358074148	0.355676777173557	1991/225/58189/11221/9655	5
GO:0062014	GO:0062014	negative regulation of small molecule metabolic process	3/152	99/18670	0.047119470134644	0.389916304969351	0.35913343878756	89/10891/6615	3
GO:0003009	GO:0003009	skeletal muscle contraction	2/152	43/18670	0.047845234669404	0.389916304969351	0.35913343878756	89/4621	2
GO:0006692	GO:0006692	prostanoid metabolic process	2/152	43/18670	0.047845234669404	0.389916304969351	0.35913343878756	6916/145482	2
GO:0006693	GO:0006693	prostaglandin metabolic process	2/152	43/18670	0.047845234669404	0.389916304969351	0.35913343878756	6916/145482	2
GO:0010824	GO:0010824	regulation of centrosome duplication	2/152	43/18670	0.047845234669404	0.389916304969351	0.35913343878756	10769/79959	2
GO:0033173	GO:0033173	calcineurin-NFAT signaling cascade	2/152	43/18670	0.047845234669404	0.389916304969351	0.35913343878756	89/58529	2
GO:0045746	GO:0045746	negative regulation of Notch signaling pathway	2/152	43/18670	0.047845234669404	0.389916304969351	0.35913343878756	1950/1746	2
GO:0055026	GO:0055026	negative regulation of cardiac muscle tissue development	2/152	43/18670	0.047845234669404	0.389916304969351	0.35913343878756	5999/9241	2
GO:0060612	GO:0060612	adipose tissue development	2/152	43/18670	0.047845234669404	0.389916304969351	0.35913343878756	10891/30812	2
GO:0035282	GO:0035282	segmentation	3/152	100/18670	0.04829681000511	0.392374083768223	0.3613971824181	9935/79728/4223	3
GO:0097696	GO:0097696	receptor signaling pathway via STAT	4/152	169/18670	0.04950864204947	0.398897851470942	0.367405915828499	1950/3280/9244/9655	4
GO:0003197	GO:0003197	endocardial cushion development	2/152	44/18670	0.049862231433868	0.398897851470942	0.367405915828499	6615/9241	2
GO:0035850	GO:0035850	epithelial cell differentiation involved in kidney development	2/152	44/18670	0.049862231433868	0.398897851470942	0.367405915828499	9863/5420	2
GO:0044091	GO:0044091	membrane biogenesis	2/152	44/18670	0.049862231433868	0.398897851470942	0.367405915828499	9863/23180	2
GO:0060412	GO:0060412	ventricular septum morphogenesis	2/152	44/18670	0.049862231433868	0.398897851470942	0.367405915828499	9241/3280	2
GO:0006022	GO:0006022	aminoglycan metabolic process	4/152	170/18670	0.050393691593866	0.401920418321812	0.370189858980616	9956/1950/57214/2134	4
GO:0003205	GO:0003205	cardiac chamber development	4/152	171/18670	0.051287432642771	0.407805239493887	0.375610089007527	6899/9241/4091/3280	4
GO:0010975	GO:0010975	regulation of neuron projection development	8/152	499/18670	0.051738956089281	0.409064250413792	0.376769704328492	4804/9863/5649/3397/10677/10769/11178/65009	8
GO:0048701	GO:0048701	embryonic cranial skeleton morphogenesis	2/152	45/18670	0.051909513949294	0.409064250413792	0.376769704328492	6899/1746	2
GO:0007229	GO:0007229	integrin-mediated signaling pathway	3/152	103/18670	0.051914881933249	0.409064250413792	0.376769704328492	10077/8516/3680	3
GO:0001659	GO:0001659	temperature homeostasis	4/152	173/18670	0.053100949072839	0.414160077487939	0.381463229265207	89/10891/3397/79071	4
GO:0014812	GO:0014812	muscle cell migration	3/152	104/18670	0.053149356190375	0.414160077487939	0.381463229265207	10891/65009/780	3
GO:0045926	GO:0045926	negative regulation of growth	5/152	249/18670	0.053171033731083	0.414160077487939	0.381463229265207	58529/5999/9241/58189/11221	5
GO:0032496	GO:0032496	response to lipopolysaccharide	6/152	330/18670	0.053284720940751	0.414160077487939	0.381463229265207	1991/10891/4091/1244/7056/11221	6
GO:0010951	GO:0010951	negative regulation of endopeptidase activity	5/152	250/18670	0.053915875265243	0.414160077487939	0.381463229265207	647174/4804/1474/331/58189	5
GO:0045981	GO:0045981	positive regulation of nucleotide metabolic process	2/152	46/18670	0.053986462700072	0.414160077487939	0.381463229265207	51085/10891	2
GO:0071354	GO:0071354	cellular response to interleukin-6	2/152	46/18670	0.053986462700072	0.414160077487939	0.381463229265207	10891/1244	2
GO:0097720	GO:0097720	calcineurin-mediated signaling	2/152	46/18670	0.053986462700072	0.414160077487939	0.381463229265207	89/58529	2
GO:1900544	GO:1900544	positive regulation of purine nucleotide metabolic process	2/152	46/18670	0.053986462700072	0.414160077487939	0.381463229265207	51085/10891	2
GO:0008593	GO:0008593	regulation of Notch signaling pathway	3/152	105/18670	0.054397934388833	0.414883371315417	0.382129420948411	1950/1746/3280	3
GO:0055017	GO:0055017	cardiac muscle tissue growth	3/152	105/18670	0.054397934388833	0.414883371315417	0.382129420948411	5999/9241/65009	3
GO:0010799	GO:0010799	regulation of peptidyl-threonine phosphorylation	2/152	47/18670	0.056092466131971	0.423271643413966	0.389855461039179	1950/57214	2
GO:0061614	GO:0061614	pri-miRNA transcription by RNA polymerase II	2/152	47/18670	0.056092466131971	0.423271643413966	0.389855461039179	4804/4091	2
GO:0120163	GO:0120163	negative regulation of cold-induced thermogenesis	2/152	47/18670	0.056092466131971	0.423271643413966	0.389855461039179	89/3397	2
GO:2000027	GO:2000027	regulation of animal organ morphogenesis	5/152	253/18670	0.056186822383302	0.423271643413966	0.389855461039179	30812/9863/6899/9241/3280	5
GO:0030330	GO:0030330	DNA damage response. signal transduction by p53 class mediator	3/152	107/18670	0.056937100253642	0.423271643413966	0.389855461039179	6615/10769/545	3
GO:0043502	GO:0043502	regulation of muscle adaptation	3/152	107/18670	0.056937100253642	0.423271643413966	0.389855461039179	89/10891/5999	3
GO:0022409	GO:0022409	positive regulation of cell-cell adhesion	5/152	255/18670	0.057731135294986	0.423271643413966	0.389855461039179	1991/5420/3280/11221/9655	5
GO:0042059	GO:0042059	negative regulation of epidermal growth factor receptor signaling pathway	2/152	48/18670	0.058226920564989	0.423271643413966	0.389855461039179	1950/9655	2
GO:0045912	GO:0045912	negative regulation of carbohydrate metabolic process	2/152	48/18670	0.058226920564989	0.423271643413966	0.389855461039179	89/10891	2
GO:0006275	GO:0006275	regulation of DNA replication	3/152	108/18670	0.058227532825795	0.423271643413966	0.389855461039179	10926/545/64710	3
GO:0050730	GO:0050730	regulation of peptidyl-tyrosine phosphorylation	5/152	256/18670	0.058512392941854	0.423271643413966	0.389855461039179	1950/5649/3280/9244/9655	5
GO:0009896	GO:0009896	positive regulation of catabolic process	7/152	425/18670	0.059298006920009	0.423271643413966	0.389855461039179	51085/1950/89/225/10769/58476/9655	7
GO:0006493	GO:0006493	protein O-linked glycosylation	3/152	109/18670	0.059531759240235	0.423271643413966	0.389855461039179	10610/80312/727936	3
GO:0021879	GO:0021879	forebrain neuron differentiation	2/152	49/18670	0.060389230107081	0.423271643413966	0.389855461039179	1746/3280	2
GO:0030857	GO:0030857	negative regulation of epithelial cell differentiation	2/152	49/18670	0.060389230107081	0.423271643413966	0.389855461039179	3397/3280	2
GO:1990090	GO:1990090	cellular response to nerve growth factor stimulus	2/152	49/18670	0.060389230107081	0.423271643413966	0.389855461039179	9863/3397	2
GO:0051147	GO:0051147	regulation of muscle cell differentiation	4/152	181/18670	0.060700314377301	0.423271643413966	0.389855461039179	493829/6899/5999/50937	4
GO:0002237	GO:0002237	response to molecule of bacterial origin	6/152	343/18670	0.061906197516727	0.423271643413966	0.389855461039179	1991/10891/4091/1244/7056/11221	6
GO:0060425	GO:0060425	lung morphogenesis	2/152	50/18670	0.062578806568744	0.423271643413966	0.389855461039179	9241/3397	2
GO:0060976	GO:0060976	coronary vasculature development	2/152	50/18670	0.062578806568744	0.423271643413966	0.389855461039179	6899/4091	2
GO:0070741	GO:0070741	response to interleukin-6	2/152	50/18670	0.062578806568744	0.423271643413966	0.389855461039179	10891/1244	2
GO:0002040	GO:0002040	sprouting angiogenesis	4/152	183/18670	0.062685881966908	0.423271643413966	0.389855461039179	4804/5228/10769/4223	4
GO:0010466	GO:0010466	negative regulation of peptidase activity	5/152	262/18670	0.063327213001244	0.423271643413966	0.389855461039179	647174/4804/1474/331/58189	5
GO:0015850	GO:0015850	organic hydroxy compound transport	5/152	262/18670	0.063327213001244	0.423271643413966	0.389855461039179	1950/152/1244/114897/57614	5
GO:0002065	GO:0002065	columnar/cuboidal epithelial cell differentiation	3/152	112/18670	0.063526381901384	0.423271643413966	0.389855461039179	1747/3280/56975	3
GO:0010906	GO:0010906	regulation of glucose metabolic process	3/152	112/18670	0.063526381901384	0.423271643413966	0.389855461039179	89/10891/114897	3
GO:0014902	GO:0014902	myotube differentiation	3/152	112/18670	0.063526381901384	0.423271643413966	0.389855461039179	493829/6899/50937	3
GO:0060419	GO:0060419	heart growth	3/152	112/18670	0.063526381901384	0.423271643413966	0.389855461039179	5999/9241/65009	3
GO:0048638	GO:0048638	regulation of developmental growth	6/152	347/18670	0.064716399585493	0.423271643413966	0.389855461039179	89/58529/5999/9241/23236/11221	6
GO:0048260	GO:0048260	positive regulation of receptor-mediated endocytosis	2/152	51/18670	0.06479506937848	0.423271643413966	0.389855461039179	1950/9863	2
GO:0090102	GO:0090102	cochlea development	2/152	51/18670	0.06479506937848	0.423271643413966	0.389855461039179	6899/3280	2
GO:0048732	GO:0048732	gland development	7/152	434/18670	0.064812975730034	0.423271643413966	0.389855461039179	1950/1628/6899/9241/9935/3280/780	7
GO:0006096	GO:0006096	glycolytic process	3/152	113/18670	0.06488495717376	0.423271643413966	0.389855461039179	51085/89/10891	3
GO:0071867	GO:0071867	response to monoamine	3/152	113/18670	0.06488495717376	0.423271643413966	0.389855461039179	10891/5999/3397	3
GO:0071869	GO:0071869	response to catecholamine	3/152	113/18670	0.06488495717376	0.423271643413966	0.389855461039179	10891/5999/3397	3
GO:0009101	GO:0009101	glycoprotein biosynthetic process	6/152	348/18670	0.06543054180506	0.423271643413966	0.389855461039179	9956/10610/80312/23236/727936/2134	6
GO:0002683	GO:0002683	negative regulation of immune system process	7/152	435/18670	0.06544441738465	0.423271643413966	0.389855461039179	10077/9935/3280/23236/127943/11221/9655	7
GO:0055001	GO:0055001	muscle cell development	4/152	186/18670	0.065727950181175	0.423271643413966	0.389855461039179	58529/5999/3280/4621	4
GO:0050804	GO:0050804	modulation of chemical synaptic transmission	7/152	436/18670	0.066079599105862	0.423271643413966	0.389855461039179	5999/5649/729993/4884/10769/23236/11178	7
GO:0005976	GO:0005976	polysaccharide metabolic process	3/152	114/18670	0.066256906302677	0.423271643413966	0.389855461039179	1950/2134/5257	3
GO:0006757	GO:0006757	ATP generation from ADP	3/152	114/18670	0.066256906302677	0.423271643413966	0.389855461039179	51085/89/10891	3
GO:0099177	GO:0099177	regulation of trans-synaptic signaling	7/152	437/18670	0.066718522270048	0.423271643413966	0.389855461039179	5999/5649/729993/4884/10769/23236/11178	7
GO:0048167	GO:0048167	regulation of synaptic plasticity	4/152	187/18670	0.06675888280968	0.423271643413966	0.389855461039179	5649/729993/10769/11178	4
GO:0003179	GO:0003179	heart valve morphogenesis	2/152	52/18670	0.067037445499091	0.423271643413966	0.389855461039179	6615/4091	2
GO:0030514	GO:0030514	negative regulation of BMP signaling pathway	2/152	52/18670	0.067037445499091	0.423271643413966	0.389855461039179	9241/4091	2
GO:0035176	GO:0035176	social behavior	2/152	52/18670	0.067037445499091	0.423271643413966	0.389855461039179	1620/6899	2
GO:0072132	GO:0072132	mesenchyme morphogenesis	2/152	52/18670	0.067037445499091	0.423271643413966	0.389855461039179	6615/9241	2
GO:1990089	GO:1990089	response to nerve growth factor	2/152	52/18670	0.067037445499091	0.423271643413966	0.389855461039179	9863/3397	2
GO:2000179	GO:2000179	positive regulation of neural precursor cell proliferation	2/152	52/18670	0.067037445499091	0.423271643413966	0.389855461039179	1950/50937	2
GO:1900542	GO:1900542	regulation of purine nucleotide metabolic process	3/152	115/18670	0.067642141396168	0.423271643413966	0.389855461039179	51085/89/10891	3
GO:0006304	GO:0006304	DNA modification	3/152	116/18670	0.069040573357614	0.423271643413966	0.389855461039179	80312/64863/10973	3
GO:0022029	GO:0022029	telencephalon cell migration	2/152	53/18670	0.069305369344835	0.423271643413966	0.389855461039179	5649/200933	2
GO:0030195	GO:0030195	negative regulation of blood coagulation	2/152	53/18670	0.069305369344835	0.423271643413966	0.389855461039179	114897/7056	2
GO:0036297	GO:0036297	interstrand cross-link repair	2/152	53/18670	0.069305369344835	0.423271643413966	0.389855461039179	545/64710	2
GO:0045214	GO:0045214	sarcomere organization	2/152	53/18670	0.069305369344835	0.423271643413966	0.389855461039179	58529/4621	2
GO:1901185	GO:1901185	negative regulation of ERBB signaling pathway	2/152	53/18670	0.069305369344835	0.423271643413966	0.389855461039179	1950/9655	2
GO:0031589	GO:0031589	cell-substrate adhesion	6/152	354/18670	0.069812740864868	0.423271643413966	0.389855461039179	57348/89/8516/4091/3397/780	6
GO:0006140	GO:0006140	regulation of nucleotide metabolic process	3/152	117/18670	0.070452111924532	0.423271643413966	0.389855461039179	51085/89/10891	3
GO:0051153	GO:0051153	regulation of striated muscle cell differentiation	3/152	117/18670	0.070452111924532	0.423271643413966	0.389855461039179	493829/6899/5999	3
GO:0046394	GO:0046394	carboxylic acid biosynthetic process	6/152	355/18670	0.070559322524065	0.423271643413966	0.389855461039179	51085/1950/225/79071/57214/6916	6
GO:0045165	GO:0045165	cell fate commitment	5/152	271/18670	0.070957101779447	0.423271643413966	0.389855461039179	30812/6899/1746/3280/50937	5
GO:0016053	GO:0016053	organic acid biosynthetic process	6/152	356/18670	0.071310533158426	0.423271643413966	0.389855461039179	51085/1950/225/79071/57214/6916	6
GO:0051703	GO:0051703	intraspecies interaction between organisms	2/152	54/18670	0.071598282699405	0.423271643413966	0.389855461039179	1620/6899	2
GO:1900047	GO:1900047	negative regulation of hemostasis	2/152	54/18670	0.071598282699405	0.423271643413966	0.389855461039179	114897/7056	2
GO:0048839	GO:0048839	inner ear development	4/152	192/18670	0.072039370137048	0.423271643413966	0.389855461039179	6899/8516/9935/3280	4
GO:0050731	GO:0050731	positive regulation of peptidyl-tyrosine phosphorylation	4/152	192/18670	0.072039370137048	0.423271643413966	0.389855461039179	1950/5649/3280/9244	4
GO:0061448	GO:0061448	connective tissue development	5/152	273/18670	0.072718711440006	0.423271643413966	0.389855461039179	10891/30812/1746/6615/9241	5
GO:0007219	GO:0007219	Notch signaling pathway	4/152	193/18670	0.073120465103884	0.423271643413966	0.389855461039179	1950/1746/6615/3280	4
GO:0002090	GO:0002090	regulation of receptor internalization	2/152	55/18670	0.073915634634743	0.423271643413966	0.389855461039179	1950/9863	2
GO:0042304	GO:0042304	regulation of fatty acid biosynthetic process	2/152	55/18670	0.073915634634743	0.423271643413966	0.389855461039179	51085/225	2
GO:0043113	GO:0043113	receptor clustering	2/152	55/18670	0.073915634634743	0.423271643413966	0.389855461039179	9863/5649	2
GO:0048016	GO:0048016	inositol phosphate-mediated signaling	2/152	55/18670	0.073915634634743	0.423271643413966	0.389855461039179	89/58529	2
GO:0060042	GO:0060042	retina morphogenesis in camera-type eye	2/152	55/18670	0.073915634634743	0.423271643413966	0.389855461039179	30812/50937	2
GO:0061098	GO:0061098	positive regulation of protein tyrosine kinase activity	2/152	55/18670	0.073915634634743	0.423271643413966	0.389855461039179	1950/5649	2
GO:1903052	GO:1903052	positive regulation of proteolysis involved in cellular protein catabolic process	3/152	120/18670	0.074764447941904	0.423271643413966	0.389855461039179	1950/10769/9655	3
GO:0031331	GO:0031331	positive regulation of cellular catabolic process	6/152	362/18670	0.075914880478118	0.423271643413966	0.389855461039179	51085/1950/225/10769/58476/9655	6
GO:0001704	GO:0001704	formation of primary germ layer	3/152	121/18670	0.076227488310279	0.423271643413966	0.389855461039179	8516/6615/9241	3
GO:0070252	GO:0070252	actin-mediated cell contraction	3/152	121/18670	0.076227488310279	0.423271643413966	0.389855461039179	89/4620/4621	3
GO:1903578	GO:1903578	regulation of ATP metabolic process	3/152	121/18670	0.076227488310279	0.423271643413966	0.389855461039179	51085/89/10891	3
GO:0021885	GO:0021885	forebrain cell migration	2/152	56/18670	0.076256881430666	0.423271643413966	0.389855461039179	5649/200933	2
GO:0050879	GO:0050879	multicellular organismal movement	2/152	56/18670	0.076256881430666	0.423271643413966	0.389855461039179	89/4621	2
GO:0050881	GO:0050881	musculoskeletal movement	2/152	56/18670	0.076256881430666	0.423271643413966	0.389855461039179	89/4621	2
GO:0090183	GO:0090183	regulation of kidney development	2/152	56/18670	0.076256881430666	0.423271643413966	0.389855461039179	30812/9241	2
GO:0018108	GO:0018108	peptidyl-tyrosine phosphorylation	6/152	363/18670	0.076698426936585	0.423271643413966	0.389855461039179	1950/5649/3280/9244/780/9655	6
GO:0046031	GO:0046031	ADP metabolic process	3/152	122/18670	0.077703167796569	0.423271643413966	0.389855461039179	51085/89/10891	3
GO:0060485	GO:0060485	mesenchyme development	5/152	279/18670	0.078146652207019	0.423271643413966	0.389855461039179	30812/6899/6615/9241/3280	5
GO:0001840	GO:0001840	neural plate development	1/152	10/18670	0.078513402485059	0.423271643413966	0.389855461039179	9241	1
GO:0003149	GO:0003149	membranous septum morphogenesis	1/152	10/18670	0.078513402485059	0.423271643413966	0.389855461039179	9241	1
GO:0003183	GO:0003183	mitral valve morphogenesis	1/152	10/18670	0.078513402485059	0.423271643413966	0.389855461039179	4091	1
GO:0006307	GO:0006307	DNA dealkylation involved in DNA repair	1/152	10/18670	0.078513402485059	0.423271643413966	0.389855461039179	10973	1
GO:0006570	GO:0006570	tyrosine metabolic process	1/152	10/18670	0.078513402485059	0.423271643413966	0.389855461039179	389434	1
GO:0014877	GO:0014877	response to muscle inactivity involved in regulation of muscle adaptation	1/152	10/18670	0.078513402485059	0.423271643413966	0.389855461039179	89	1
GO:0014894	GO:0014894	response to denervation involved in regulation of muscle adaptation	1/152	10/18670	0.078513402485059	0.423271643413966	0.389855461039179	89	1
GO:0021877	GO:0021877	forebrain neuron fate commitment	1/152	10/18670	0.078513402485059	0.423271643413966	0.389855461039179	1746	1
GO:0021936	GO:0021936	regulation of cerebellar granule cell precursor proliferation	1/152	10/18670	0.078513402485059	0.423271643413966	0.389855461039179	1950	1
GO:0032000	GO:0032000	positive regulation of fatty acid beta-oxidation	1/152	10/18670	0.078513402485059	0.423271643413966	0.389855461039179	225	1
GO:0032464	GO:0032464	positive regulation of protein homooligomerization	1/152	10/18670	0.078513402485059	0.423271643413966	0.389855461039179	8739	1
GO:0032926	GO:0032926	negative regulation of activin receptor signaling pathway	1/152	10/18670	0.078513402485059	0.423271643413966	0.389855461039179	9863	1
GO:0033690	GO:0033690	positive regulation of osteoblast proliferation	1/152	10/18670	0.078513402485059	0.423271643413966	0.389855461039179	30812	1
GO:0035672	GO:0035672	oligopeptide transmembrane transport	1/152	10/18670	0.078513402485059	0.423271643413966	0.389855461039179	6565	1
GO:0035865	GO:0035865	cellular response to potassium ion	1/152	10/18670	0.078513402485059	0.423271643413966	0.389855461039179	10891	1
GO:0038063	GO:0038063	collagen-activated tyrosine kinase receptor signaling pathway	1/152	10/18670	0.078513402485059	0.423271643413966	0.389855461039179	780	1
GO:0044359	GO:0044359	modulation of molecular function in other organism	1/152	10/18670	0.078513402485059	0.423271643413966	0.389855461039179	64710	1
GO:0045625	GO:0045625	regulation of T-helper 1 cell differentiation	1/152	10/18670	0.078513402485059	0.423271643413966	0.389855461039179	9655	1
GO:0045741	GO:0045741	positive regulation of epidermal growth factor-activated receptor activity	1/152	10/18670	0.078513402485059	0.423271643413966	0.389855461039179	1950	1
GO:0048570	GO:0048570	notochord morphogenesis	1/152	10/18670	0.078513402485059	0.423271643413966	0.389855461039179	9241	1
GO:0048703	GO:0048703	embryonic viscerocranium morphogenesis	1/152	10/18670	0.078513402485059	0.423271643413966	0.389855461039179	6899	1
GO:0048755	GO:0048755	branching morphogenesis of a nerve	1/152	10/18670	0.078513402485059	0.423271643413966	0.389855461039179	1746	1
GO:0051918	GO:0051918	negative regulation of fibrinolysis	1/152	10/18670	0.078513402485059	0.423271643413966	0.389855461039179	7056	1
GO:0051956	GO:0051956	negative regulation of amino acid transport	1/152	10/18670	0.078513402485059	0.423271643413966	0.389855461039179	5999	1
GO:0052205	GO:0052205	modulation of molecular function in other organism involved in symbiotic interaction	1/152	10/18670	0.078513402485059	0.423271643413966	0.389855461039179	64710	1
GO:0060513	GO:0060513	prostatic bud formation	1/152	10/18670	0.078513402485059	0.423271643413966	0.389855461039179	9241	1
GO:0070472	GO:0070472	regulation of uterine smooth muscle contraction	1/152	10/18670	0.078513402485059	0.423271643413966	0.389855461039179	152	1
GO:0071313	GO:0071313	cellular response to caffeine	1/152	10/18670	0.078513402485059	0.423271643413966	0.389855461039179	10891	1
GO:0098917	GO:0098917	retrograde trans-synaptic signaling	1/152	10/18670	0.078513402485059	0.423271643413966	0.389855461039179	23236	1
GO:1990535	GO:1990535	neuron projection maintenance	1/152	10/18670	0.078513402485059	0.423271643413966	0.389855461039179	225	1
GO:2000271	GO:2000271	positive regulation of fibroblast apoptotic process	1/152	10/18670	0.078513402485059	0.423271643413966	0.389855461039179	9262	1
GO:2000833	GO:2000833	positive regulation of steroid hormone secretion	1/152	10/18670	0.078513402485059	0.423271643413966	0.389855461039179	114897	1
GO:2001054	GO:2001054	negative regulation of mesenchymal cell apoptotic process	1/152	10/18670	0.078513402485059	0.423271643413966	0.389855461039179	6899	1
GO:2001135	GO:2001135	regulation of endocytic recycling	1/152	10/18670	0.078513402485059	0.423271643413966	0.389855461039179	65009	1
GO:0001755	GO:0001755	neural crest cell migration	2/152	57/18670	0.078621486495316	0.423271643413966	0.389855461039179	30812/6899	2
GO:0050819	GO:0050819	negative regulation of coagulation	2/152	57/18670	0.078621486495316	0.423271643413966	0.389855461039179	114897/7056	2
GO:2000272	GO:2000272	negative regulation of signaling receptor activity	2/152	57/18670	0.078621486495316	0.423271643413966	0.389855461039179	10891/9655	2
GO:0016052	GO:0016052	carbohydrate catabolic process	4/152	198/18670	0.078649505697417	0.423271643413966	0.389855461039179	51085/89/10891/5257	4
GO:0018212	GO:0018212	peptidyl-tyrosine modification	6/152	366/18670	0.079076694942956	0.423271643413966	0.389855461039179	1950/5649/3280/9244/780/9655	6
GO:0050866	GO:0050866	negative regulation of cell activation	4/152	199/18670	0.07977983285791	0.423271643413966	0.389855461039179	10077/114897/7056/9655	4
GO:0010976	GO:0010976	positive regulation of neuron projection development	5/152	281/18670	0.080003416757449	0.423271643413966	0.389855461039179	4804/9863/5649/10677/65009	5
GO:0030198	GO:0030198	extracellular matrix organization	6/152	368/18670	0.080685191421457	0.423271643413966	0.389855461039179	1991/1298/8516/3680/255631/780	6
GO:0000041	GO:0000041	transition metal ion transport	3/152	124/18670	0.080692057295834	0.423271643413966	0.389855461039179	57348/387849/1244	3
GO:0019218	GO:0019218	regulation of steroid metabolic process	3/152	124/18670	0.080692057295834	0.423271643413966	0.389855461039179	10891/6615/79071	3
GO:0051101	GO:0051101	regulation of DNA binding	3/152	124/18670	0.080692057295834	0.423271643413966	0.389855461039179	1950/3397/3280	3
GO:0044262	GO:0044262	cellular carbohydrate metabolic process	5/152	282/18670	0.080940649107908	0.423271643413966	0.389855461039179	89/10891/114897/2134/5257	5
GO:0010676	GO:0010676	positive regulation of cellular carbohydrate metabolic process	2/152	58/18670	0.081008920286398	0.423271643413966	0.389855461039179	89/10891	2
GO:0046605	GO:0046605	regulation of centrosome cycle	2/152	58/18670	0.081008920286398	0.423271643413966	0.389855461039179	10769/79959	2
GO:0055081	GO:0055081	anion homeostasis	2/152	58/18670	0.081008920286398	0.423271643413966	0.389855461039179	51085/1244	2
GO:0071385	GO:0071385	cellular response to glucocorticoid stimulus	2/152	58/18670	0.081008920286398	0.423271643413966	0.389855461039179	1244/687	2
GO:0043062	GO:0043062	extracellular structure organization	6/152	369/18670	0.081496322085884	0.423271643413966	0.389855461039179	1991/1298/8516/3680/255631/780	6
GO:0021872	GO:0021872	forebrain generation of neurons	2/152	59/18670	0.083418660233232	0.423271643413966	0.389855461039179	1746/3280	2
GO:0043388	GO:0043388	positive regulation of DNA binding	2/152	59/18670	0.083418660233232	0.423271643413966	0.389855461039179	1950/3280	2
GO:0045843	GO:0045843	negative regulation of striated muscle tissue development	2/152	59/18670	0.083418660233232	0.423271643413966	0.389855461039179	5999/9241	2
GO:0070527	GO:0070527	platelet aggregation	2/152	59/18670	0.083418660233232	0.423271643413966	0.389855461039179	10077/114897	2
GO:0048706	GO:0048706	embryonic skeletal system development	3/152	126/18670	0.083730333867916	0.423271643413966	0.389855461039179	6899/1746/9241	3
GO:0090101	GO:0090101	negative regulation of transmembrane receptor protein serine/threonine kinase signaling pathway	3/152	126/18670	0.083730333867916	0.423271643413966	0.389855461039179	9863/9241/4091	3
GO:0030278	GO:0030278	regulation of ossification	4/152	203/18670	0.084381892293435	0.423271643413966	0.389855461039179	9241/4091/3397/56975	4
GO:0051346	GO:0051346	negative regulation of hydrolase activity	7/152	463/18670	0.084644943805611	0.423271643413966	0.389855461039179	647174/80034/4804/58529/1474/331/58189	7
GO:0001701	GO:0001701	in utero embryonic development	6/152	373/18670	0.084786614972285	0.423271643413966	0.389855461039179	30812/6615/80312/9241/3280/79728	6
GO:0035270	GO:0035270	endocrine system development	3/152	127/18670	0.085267744026199	0.423271643413966	0.389855461039179	6899/9241/3280	3
GO:0048635	GO:0048635	negative regulation of muscle organ development	2/152	60/18670	0.085850190659574	0.423271643413966	0.389855461039179	5999/9241	2
GO:0001778	GO:0001778	plasma membrane repair	1/152	11/18670	0.086019616998578	0.423271643413966	0.389855461039179	493829	1
GO:0002328	GO:0002328	pro-B cell differentiation	1/152	11/18670	0.086019616998578	0.423271643413966	0.389855461039179	3280	1
GO:0003174	GO:0003174	mitral valve development	1/152	11/18670	0.086019616998578	0.423271643413966	0.389855461039179	4091	1
GO:0003263	GO:0003263	cardioblast proliferation	1/152	11/18670	0.086019616998578	0.423271643413966	0.389855461039179	3280	1
GO:0003264	GO:0003264	regulation of cardioblast proliferation	1/152	11/18670	0.086019616998578	0.423271643413966	0.389855461039179	3280	1
GO:0006857	GO:0006857	oligopeptide transport	1/152	11/18670	0.086019616998578	0.423271643413966	0.389855461039179	6565	1
GO:0009950	GO:0009950	dorsal/ventral axis specification	1/152	11/18670	0.086019616998578	0.423271643413966	0.389855461039179	4091	1
GO:0010172	GO:0010172	embryonic body morphogenesis	1/152	11/18670	0.086019616998578	0.423271643413966	0.389855461039179	50937	1
GO:0014870	GO:0014870	response to muscle inactivity	1/152	11/18670	0.086019616998578	0.423271643413966	0.389855461039179	89	1
GO:0014883	GO:0014883	transition between fast and slow fiber	1/152	11/18670	0.086019616998578	0.423271643413966	0.389855461039179	89	1
GO:0015014	GO:0015014	heparan sulfate proteoglycan biosynthetic process. polysaccharide chain biosynthetic process	1/152	11/18670	0.086019616998578	0.423271643413966	0.389855461039179	2134	1
GO:0019042	GO:0019042	viral latency	1/152	11/18670	0.086019616998578	0.423271643413966	0.389855461039179	64710	1
GO:0019371	GO:0019371	cyclooxygenase pathway	1/152	11/18670	0.086019616998578	0.423271643413966	0.389855461039179	6916	1
GO:0021892	GO:0021892	cerebral cortex GABAergic interneuron differentiation	1/152	11/18670	0.086019616998578	0.423271643413966	0.389855461039179	1746	1
GO:0033632	GO:0033632	regulation of cell-cell adhesion mediated by integrin	1/152	11/18670	0.086019616998578	0.423271643413966	0.389855461039179	5420	1
GO:0045628	GO:0045628	regulation of T-helper 2 cell differentiation	1/152	11/18670	0.086019616998578	0.423271643413966	0.389855461039179	9655	1
GO:0046689	GO:0046689	response to mercury ion	1/152	11/18670	0.086019616998578	0.423271643413966	0.389855461039179	1244	1
GO:0046886	GO:0046886	positive regulation of hormone biosynthetic process	1/152	11/18670	0.086019616998578	0.423271643413966	0.389855461039179	10891	1
GO:0060159	GO:0060159	regulation of dopamine receptor signaling pathway	1/152	11/18670	0.086019616998578	0.423271643413966	0.389855461039179	5999	1
GO:0060272	GO:0060272	embryonic skeletal joint morphogenesis	1/152	11/18670	0.086019616998578	0.423271643413966	0.389855461039179	9241	1
GO:0061307	GO:0061307	cardiac neural crest cell differentiation involved in heart development	1/152	11/18670	0.086019616998578	0.423271643413966	0.389855461039179	3280	1
GO:0061308	GO:0061308	cardiac neural crest cell development involved in heart development	1/152	11/18670	0.086019616998578	0.423271643413966	0.389855461039179	3280	1
GO:0061314	GO:0061314	Notch signaling involved in heart development	1/152	11/18670	0.086019616998578	0.423271643413966	0.389855461039179	6615	1
GO:0070106	GO:0070106	interleukin-27-mediated signaling pathway	1/152	11/18670	0.086019616998578	0.423271643413966	0.389855461039179	9244	1
GO:0070471	GO:0070471	uterine smooth muscle contraction	1/152	11/18670	0.086019616998578	0.423271643413966	0.389855461039179	152	1
GO:0071372	GO:0071372	cellular response to follicle-stimulating hormone stimulus	1/152	11/18670	0.086019616998578	0.423271643413966	0.389855461039179	10891	1
GO:0090193	GO:0090193	positive regulation of glomerulus development	1/152	11/18670	0.086019616998578	0.423271643413966	0.389855461039179	9241	1
GO:1902946	GO:1902946	protein localization to early endosome	1/152	11/18670	0.086019616998578	0.423271643413966	0.389855461039179	1950	1
GO:1905214	GO:1905214	regulation of RNA binding	1/152	11/18670	0.086019616998578	0.423271643413966	0.389855461039179	64710	1
GO:1905668	GO:1905668	positive regulation of protein localization to endosome	1/152	11/18670	0.086019616998578	0.423271643413966	0.389855461039179	1950	1
GO:0050679	GO:0050679	positive regulation of epithelial cell proliferation	4/152	206/18670	0.087917350048828	0.423271643413966	0.389855461039179	5228/6899/9241/3397	4
GO:0001947	GO:0001947	heart looping	2/152	61/18670	0.088303002707241	0.423271643413966	0.389855461039179	6899/65009	2
GO:0003170	GO:0003170	heart valve development	2/152	61/18670	0.088303002707241	0.423271643413966	0.389855461039179	6615/4091	2
GO:0016266	GO:0016266	O-glycan processing	2/152	61/18670	0.088303002707241	0.423271643413966	0.389855461039179	10610/727936	2
GO:0045123	GO:0045123	cellular extravasation	2/152	61/18670	0.088303002707241	0.423271643413966	0.389855461039179	1991/23236	2
GO:0071384	GO:0071384	cellular response to corticosteroid stimulus	2/152	61/18670	0.088303002707241	0.423271643413966	0.389855461039179	1244/687	2
GO:0002064	GO:0002064	epithelial cell development	4/152	207/18670	0.089111646087114	0.423271643413966	0.389855461039179	30812/9863/3397/5420	4
GO:0003231	GO:0003231	cardiac ventricle development	3/152	130/18670	0.089951851363563	0.423271643413966	0.389855461039179	9241/4091/3280	3
GO:0002753	GO:0002753	cytoplasmic pattern recognition receptor signaling pathway	2/152	62/18670	0.090776594260486	0.423271643413966	0.389855461039179	331/92610	2
GO:0009880	GO:0009880	embryonic pattern specification	2/152	62/18670	0.090776594260486	0.423271643413966	0.389855461039179	4091/4223	2
GO:0010830	GO:0010830	regulation of myotube differentiation	2/152	62/18670	0.090776594260486	0.423271643413966	0.389855461039179	493829/6899	2
GO:0060393	GO:0060393	regulation of pathway-restricted SMAD protein phosphorylation	2/152	62/18670	0.090776594260486	0.423271643413966	0.389855461039179	9241/4091	2
GO:1901862	GO:1901862	negative regulation of muscle tissue development	2/152	62/18670	0.090776594260486	0.423271643413966	0.389855461039179	5999/9241	2
GO:0006165	GO:0006165	nucleoside diphosphate phosphorylation	3/152	132/18670	0.093133463638343	0.423271643413966	0.389855461039179	51085/89/10891	3
GO:0045995	GO:0045995	regulation of embryonic development	3/152	132/18670	0.093133463638343	0.423271643413966	0.389855461039179	6615/3280/23236	3
GO:0072175	GO:0072175	epithelial tube formation	3/152	132/18670	0.093133463638343	0.423271643413966	0.389855461039179	30812/9241/5420	3
GO:0031646	GO:0031646	positive regulation of nervous system process	2/152	63/18670	0.093270469871159	0.423271643413966	0.389855461039179	5999/5649	2
GO:0046530	GO:0046530	photoreceptor cell differentiation	2/152	63/18670	0.093270469871159	0.423271643413966	0.389855461039179	30812/1746	2
GO:0006631	GO:0006631	fatty acid metabolic process	6/152	383/18670	0.093330745118294	0.423271643413966	0.389855461039179	51085/225/10891/79071/6916/145482	6
GO:0002551	GO:0002551	mast cell chemotaxis	1/152	12/18670	0.093465086649482	0.423271643413966	0.389855461039179	5228	1
GO:0007288	GO:0007288	sperm axoneme assembly	1/152	12/18670	0.093465086649482	0.423271643413966	0.389855461039179	84223	1
GO:0010623	GO:0010623	programmed cell death involved in cell development	1/152	12/18670	0.093465086649482	0.423271643413966	0.389855461039179	1776	1
GO:0015816	GO:0015816	glycine transport	1/152	12/18670	0.093465086649482	0.423271643413966	0.389855461039179	5999	1
GO:0021819	GO:0021819	layer formation in cerebral cortex	1/152	12/18670	0.093465086649482	0.423271643413966	0.389855461039179	5649	1
GO:0021903	GO:0021903	rostrocaudal neural tube patterning	1/152	12/18670	0.093465086649482	0.423271643413966	0.389855461039179	3280	1
GO:0030002	GO:0030002	cellular anion homeostasis	1/152	12/18670	0.093465086649482	0.423271643413966	0.389855461039179	1244	1
GO:0030320	GO:0030320	cellular monovalent inorganic anion homeostasis	1/152	12/18670	0.093465086649482	0.423271643413966	0.389855461039179	1244	1
GO:0032042	GO:0032042	mitochondrial DNA metabolic process	1/152	12/18670	0.093465086649482	0.423271643413966	0.389855461039179	10891	1
GO:0038110	GO:0038110	interleukin-2-mediated signaling pathway	1/152	12/18670	0.093465086649482	0.423271643413966	0.389855461039179	3560	1
GO:0038180	GO:0038180	nerve growth factor signaling pathway	1/152	12/18670	0.093465086649482	0.423271643413966	0.389855461039179	9863	1
GO:0042368	GO:0042368	vitamin D biosynthetic process	1/152	12/18670	0.093465086649482	0.423271643413966	0.389855461039179	6615	1
GO:0045416	GO:0045416	positive regulation of interleukin-8 biosynthetic process	1/152	12/18670	0.093465086649482	0.423271643413966	0.389855461039179	1991	1
GO:0045472	GO:0045472	response to ether	1/152	12/18670	0.093465086649482	0.423271643413966	0.389855461039179	10891	1
GO:0045722	GO:0045722	positive regulation of gluconeogenesis	1/152	12/18670	0.093465086649482	0.423271643413966	0.389855461039179	10891	1
GO:0048484	GO:0048484	enteric nervous system development	1/152	12/18670	0.093465086649482	0.423271643413966	0.389855461039179	30812	1
GO:0051873	GO:0051873	killing by host of symbiont cells	1/152	12/18670	0.093465086649482	0.423271643413966	0.389855461039179	1991	1
GO:0060019	GO:0060019	radial glial cell differentiation	1/152	12/18670	0.093465086649482	0.423271643413966	0.389855461039179	3280	1
GO:0060221	GO:0060221	retinal rod cell differentiation	1/152	12/18670	0.093465086649482	0.423271643413966	0.389855461039179	30812	1
GO:0060707	GO:0060707	trophoblast giant cell differentiation	1/152	12/18670	0.093465086649482	0.423271643413966	0.389855461039179	6615	1
GO:0071481	GO:0071481	cellular response to X-ray	1/152	12/18670	0.093465086649482	0.423271643413966	0.389855461039179	64710	1
GO:0072578	GO:0072578	neurotransmitter-gated ion channel clustering	1/152	12/18670	0.093465086649482	0.423271643413966	0.389855461039179	5649	1
GO:0090331	GO:0090331	negative regulation of platelet aggregation	1/152	12/18670	0.093465086649482	0.423271643413966	0.389855461039179	114897	1
GO:0097104	GO:0097104	postsynaptic membrane assembly	1/152	12/18670	0.093465086649482	0.423271643413966	0.389855461039179	9863	1
GO:0097340	GO:0097340	inhibition of cysteine-type endopeptidase activity	1/152	12/18670	0.093465086649482	0.423271643413966	0.389855461039179	331	1
GO:0097341	GO:0097341	zymogen inhibition	1/152	12/18670	0.093465086649482	0.423271643413966	0.389855461039179	331	1
GO:0097531	GO:0097531	mast cell migration	1/152	12/18670	0.093465086649482	0.423271643413966	0.389855461039179	5228	1
GO:1902916	GO:1902916	positive regulation of protein polyubiquitination	1/152	12/18670	0.093465086649482	0.423271643413966	0.389855461039179	331	1
GO:1905666	GO:1905666	regulation of protein localization to endosome	1/152	12/18670	0.093465086649482	0.423271643413966	0.389855461039179	1950	1
GO:2000105	GO:2000105	positive regulation of DNA-dependent DNA replication	1/152	12/18670	0.093465086649482	0.423271643413966	0.389855461039179	10926	1
GO:2000344	GO:2000344	positive regulation of acrosome reaction	1/152	12/18670	0.093465086649482	0.423271643413966	0.389855461039179	23236	1
GO:2001053	GO:2001053	regulation of mesenchymal cell apoptotic process	1/152	12/18670	0.093465086649482	0.423271643413966	0.389855461039179	6899	1
GO:0042770	GO:0042770	signal transduction in response to DNA damage	3/152	133/18670	0.094741621475992	0.423271643413966	0.389855461039179	6615/10769/545	3
GO:0048645	GO:0048645	animal organ formation	2/152	64/18670	0.095784140684615	0.423271643413966	0.389855461039179	9241/3280	2
GO:0000724	GO:0000724	double-strand break repair via homologous recombination	3/152	134/18670	0.096361207655557	0.423271643413966	0.389855461039179	79728/119392/64710	3
GO:0009135	GO:0009135	purine nucleoside diphosphate metabolic process	3/152	134/18670	0.096361207655557	0.423271643413966	0.389855461039179	51085/89/10891	3
GO:0009179	GO:0009179	purine ribonucleoside diphosphate metabolic process	3/152	134/18670	0.096361207655557	0.423271643413966	0.389855461039179	51085/89/10891	3
GO:0046939	GO:0046939	nucleotide phosphorylation	3/152	134/18670	0.096361207655557	0.423271643413966	0.389855461039179	51085/89/10891	3
GO:0000725	GO:0000725	recombinational repair	3/152	135/18670	0.097992116863033	0.423271643413966	0.389855461039179	79728/119392/64710	3
GO:0051148	GO:0051148	negative regulation of muscle cell differentiation	2/152	65/18670	0.098317124366377	0.423271643413966	0.389855461039179	493829/5999	2
GO:0060389	GO:0060389	pathway-restricted SMAD protein phosphorylation	2/152	65/18670	0.098317124366377	0.423271643413966	0.389855461039179	9241/4091	2
GO:0045787	GO:0045787	positive regulation of cell cycle	6/152	389/18670	0.098673393338901	0.423271643413966	0.389855461039179	51085/1950/3280/10769/10926/23236	6
GO:0009185	GO:0009185	ribonucleoside diphosphate metabolic process	3/152	136/18670	0.099634243241686	0.423271643413966	0.389855461039179	51085/89/10891	3
GO:0001765	GO:0001765	membrane raft assembly	1/152	13/18670	0.100850299792867	0.423271643413966	0.389855461039179	23180	1
GO:0001833	GO:0001833	inner cell mass cell proliferation	1/152	13/18670	0.100850299792867	0.423271643413966	0.389855461039179	79728	1
GO:0001886	GO:0001886	endothelial cell morphogenesis	1/152	13/18670	0.100850299792867	0.423271643413966	0.389855461039179	3397	1
GO:0001967	GO:0001967	suckling behavior	1/152	13/18670	0.100850299792867	0.423271643413966	0.389855461039179	1271	1
GO:0002679	GO:0002679	respiratory burst involved in defense response	1/152	13/18670	0.100850299792867	0.423271643413966	0.389855461039179	11221	1
GO:0002829	GO:0002829	negative regulation of type 2 immune response	1/152	13/18670	0.100850299792867	0.423271643413966	0.389855461039179	9655	1
GO:0006012	GO:0006012	galactose metabolic process	1/152	13/18670	0.100850299792867	0.423271643413966	0.389855461039179	10891	1
GO:0007171	GO:0007171	activation of transmembrane receptor protein tyrosine kinase activity	1/152	13/18670	0.100850299792867	0.423271643413966	0.389855461039179	1950	1
GO:0007183	GO:0007183	SMAD protein complex assembly	1/152	13/18670	0.100850299792867	0.423271643413966	0.389855461039179	4091	1
GO:0010454	GO:0010454	negative regulation of cell fate commitment	1/152	13/18670	0.100850299792867	0.423271643413966	0.389855461039179	3280	1
GO:0010642	GO:0010642	negative regulation of platelet-derived growth factor receptor signaling pathway	1/152	13/18670	0.100850299792867	0.423271643413966	0.389855461039179	65009	1
GO:0010839	GO:0010839	negative regulation of keratinocyte proliferation	1/152	13/18670	0.100850299792867	0.423271643413966	0.389855461039179	687	1
GO:0021984	GO:0021984	adenohypophysis development	1/152	13/18670	0.100850299792867	0.423271643413966	0.389855461039179	3280	1
GO:0030497	GO:0030497	fatty acid elongation	1/152	13/18670	0.100850299792867	0.423271643413966	0.389855461039179	79071	1
GO:0030656	GO:0030656	regulation of vitamin metabolic process	1/152	13/18670	0.100850299792867	0.423271643413966	0.389855461039179	6615	1
GO:0032530	GO:0032530	regulation of microvillus organization	1/152	13/18670	0.100850299792867	0.423271643413966	0.389855461039179	5420	1
GO:0038065	GO:0038065	collagen-activated signaling pathway	1/152	13/18670	0.100850299792867	0.423271643413966	0.389855461039179	780	1
GO:0042711	GO:0042711	maternal behavior	1/152	13/18670	0.100850299792867	0.423271643413966	0.389855461039179	1620	1
GO:0042761	GO:0042761	very long-chain fatty acid biosynthetic process	1/152	13/18670	0.100850299792867	0.423271643413966	0.389855461039179	79071	1
GO:0043201	GO:0043201	response to leucine	1/152	13/18670	0.100850299792867	0.423271643413966	0.389855461039179	10891	1
GO:0044793	GO:0044793	negative regulation by host of viral process	1/152	13/18670	0.100850299792867	0.423271643413966	0.389855461039179	64710	1
GO:0045602	GO:0045602	negative regulation of endothelial cell differentiation	1/152	13/18670	0.100850299792867	0.423271643413966	0.389855461039179	3397	1
GO:0048505	GO:0048505	regulation of timing of cell differentiation	1/152	13/18670	0.100850299792867	0.423271643413966	0.389855461039179	3280	1
GO:0048711	GO:0048711	positive regulation of astrocyte differentiation	1/152	13/18670	0.100850299792867	0.423271643413966	0.389855461039179	3280	1
GO:0060601	GO:0060601	lateral sprouting from an epithelium	1/152	13/18670	0.100850299792867	0.423271643413966	0.389855461039179	9241	1
GO:0060746	GO:0060746	parental behavior	1/152	13/18670	0.100850299792867	0.423271643413966	0.389855461039179	1620	1
GO:0061000	GO:0061000	negative regulation of dendritic spine development	1/152	13/18670	0.100850299792867	0.423271643413966	0.389855461039179	10769	1
GO:0061052	GO:0061052	negative regulation of cell growth involved in cardiac muscle cell development	1/152	13/18670	0.100850299792867	0.423271643413966	0.389855461039179	5999	1
GO:0070208	GO:0070208	protein heterotrimerization	1/152	13/18670	0.100850299792867	0.423271643413966	0.389855461039179	114897	1
GO:0071352	GO:0071352	cellular response to interleukin-2	1/152	13/18670	0.100850299792867	0.423271643413966	0.389855461039179	3560	1
GO:0071415	GO:0071415	cellular response to purine-containing compound	1/152	13/18670	0.100850299792867	0.423271643413966	0.389855461039179	10891	1
GO:0090308	GO:0090308	regulation of DNA methylation-dependent heterochromatin assembly	1/152	13/18670	0.100850299792867	0.423271643413966	0.389855461039179	80312	1
GO:0090399	GO:0090399	replicative senescence	1/152	13/18670	0.100850299792867	0.423271643413966	0.389855461039179	545	1
GO:0097152	GO:0097152	mesenchymal cell apoptotic process	1/152	13/18670	0.100850299792867	0.423271643413966	0.389855461039179	6899	1
GO:1903960	GO:1903960	negative regulation of anion transmembrane transport	1/152	13/18670	0.100850299792867	0.423271643413966	0.389855461039179	5999	1
GO:2001171	GO:2001171	positive regulation of ATP biosynthetic process	1/152	13/18670	0.100850299792867	0.423271643413966	0.389855461039179	10891	1
GO:0046626	GO:0046626	regulation of insulin receptor signaling pathway	2/152	66/18670	0.100868945029547	0.423271643413966	0.389855461039179	493829/64710	2
GO:0051785	GO:0051785	positive regulation of nuclear division	2/152	66/18670	0.100868945029547	0.423271643413966	0.389855461039179	1950/23236	2
GO:1904888	GO:1904888	cranial skeletal system development	2/152	66/18670	0.100868945029547	0.423271643413966	0.389855461039179	6899/1746	2
GO:0010675	GO:0010675	regulation of cellular carbohydrate metabolic process	3/152	137/18670	0.101287480419397	0.423271643413966	0.389855461039179	89/10891/114897	3
GO:0046425	GO:0046425	regulation of receptor signaling pathway via JAK-STAT	3/152	137/18670	0.101287480419397	0.423271643413966	0.389855461039179	1950/3280/9244	3
GO:0098754	GO:0098754	detoxification	3/152	137/18670	0.101287480419397	0.423271643413966	0.389855461039179	389434/6565/1244	3
GO:1903670	GO:1903670	regulation of sprouting angiogenesis	3/152	137/18670	0.101287480419397	0.423271643413966	0.389855461039179	4804/10769/4223	3
GO:0043393	GO:0043393	regulation of protein binding	4/152	217/18670	0.101480438763609	0.423401639243384	0.389975194039959	9241/3397/10769/50937	4
GO:0048871	GO:0048871	multicellular organismal homeostasis	7/152	486/18670	0.102599878042558	0.426136649376811	0.392494282320747	51085/89/10891/3397/79071/58476/282809	7
GO:1903039	GO:1903039	positive regulation of leukocyte cell-cell adhesion	4/152	218/18670	0.102759093865276	0.426136649376811	0.392494282320747	1991/3280/11221/9655	4
GO:0046034	GO:0046034	ATP metabolic process	5/152	304/18670	0.103025058192154	0.426136649376811	0.392494282320747	51085/89/10891/4621/56975	5
GO:0048662	GO:0048662	negative regulation of smooth muscle cell proliferation	2/152	67/18670	0.103439133162949	0.426136649376811	0.392494282320747	10891/65009	2
GO:0051298	GO:0051298	centrosome duplication	2/152	67/18670	0.103439133162949	0.426136649376811	0.392494282320747	10769/79959	2
GO:0060038	GO:0060038	cardiac muscle cell proliferation	2/152	67/18670	0.103439133162949	0.426136649376811	0.392494282320747	9241/65009	2
GO:0061371	GO:0061371	determination of heart left/right asymmetry	2/152	67/18670	0.103439133162949	0.426136649376811	0.392494282320747	6899/65009	2
GO:2000573	GO:2000573	positive regulation of DNA biosynthetic process	2/152	67/18670	0.103439133162949	0.426136649376811	0.392494282320747	25849/545	2
GO:0003407	GO:0003407	neural retina development	2/152	68/18670	0.106027225560004	0.428120632604741	0.39432163529384	30812/1746	2
GO:1903364	GO:1903364	positive regulation of cellular protein catabolic process	3/152	140/18670	0.10631278585543	0.428120632604741	0.39432163529384	1950/10769/9655	3
GO:0002523	GO:0002523	leukocyte migration involved in inflammatory response	1/152	14/18670	0.10817574088369	0.428120632604741	0.39432163529384	1991	1
GO:0007175	GO:0007175	negative regulation of epidermal growth factor-activated receptor activity	1/152	14/18670	0.10817574088369	0.428120632604741	0.39432163529384	9655	1
GO:0014819	GO:0014819	regulation of skeletal muscle contraction	1/152	14/18670	0.10817574088369	0.428120632604741	0.39432163529384	89	1
GO:0014854	GO:0014854	response to inactivity	1/152	14/18670	0.10817574088369	0.428120632604741	0.39432163529384	89	1
GO:0021781	GO:0021781	glial cell fate commitment	1/152	14/18670	0.10817574088369	0.428120632604741	0.39432163529384	30812	1
GO:0033169	GO:0033169	histone H3-K9 demethylation	1/152	14/18670	0.10817574088369	0.428120632604741	0.39432163529384	55806	1
GO:0040034	GO:0040034	regulation of development. heterochronic	1/152	14/18670	0.10817574088369	0.428120632604741	0.39432163529384	3280	1
GO:0043922	GO:0043922	negative regulation by host of viral transcription	1/152	14/18670	0.10817574088369	0.428120632604741	0.39432163529384	64710	1
GO:0045064	GO:0045064	T-helper 2 cell differentiation	1/152	14/18670	0.10817574088369	0.428120632604741	0.39432163529384	9655	1
GO:0045591	GO:0045591	positive regulation of regulatory T cell differentiation	1/152	14/18670	0.10817574088369	0.428120632604741	0.39432163529384	11221	1
GO:0045605	GO:0045605	negative regulation of epidermal cell differentiation	1/152	14/18670	0.10817574088369	0.428120632604741	0.39432163529384	3280	1
GO:0045836	GO:0045836	positive regulation of meiotic nuclear division	1/152	14/18670	0.10817574088369	0.428120632604741	0.39432163529384	23236	1
GO:0050930	GO:0050930	induction of positive chemotaxis	1/152	14/18670	0.10817574088369	0.428120632604741	0.39432163529384	5228	1
GO:0051917	GO:0051917	regulation of fibrinolysis	1/152	14/18670	0.10817574088369	0.428120632604741	0.39432163529384	7056	1
GO:0055064	GO:0055064	chloride ion homeostasis	1/152	14/18670	0.10817574088369	0.428120632604741	0.39432163529384	1244	1
GO:0060009	GO:0060009	Sertoli cell development	1/152	14/18670	0.10817574088369	0.428120632604741	0.39432163529384	30812	1
GO:0070669	GO:0070669	response to interleukin-2	1/152	14/18670	0.10817574088369	0.428120632604741	0.39432163529384	3560	1
GO:0071391	GO:0071391	cellular response to estrogen stimulus	1/152	14/18670	0.10817574088369	0.428120632604741	0.39432163529384	119392	1
GO:0072498	GO:0072498	embryonic skeletal joint development	1/152	14/18670	0.10817574088369	0.428120632604741	0.39432163529384	9241	1
GO:0090128	GO:0090128	regulation of synapse maturation	1/152	14/18670	0.10817574088369	0.428120632604741	0.39432163529384	5649	1
GO:0097154	GO:0097154	GABAergic neuron differentiation	1/152	14/18670	0.10817574088369	0.428120632604741	0.39432163529384	1746	1
GO:1900121	GO:1900121	negative regulation of receptor binding	1/152	14/18670	0.10817574088369	0.428120632604741	0.39432163529384	9241	1
GO:1905516	GO:1905516	positive regulation of fertilization	1/152	14/18670	0.10817574088369	0.428120632604741	0.39432163529384	23236	1
GO:2001279	GO:2001279	regulation of unsaturated fatty acid biosynthetic process	1/152	14/18670	0.10817574088369	0.428120632604741	0.39432163529384	225	1
GO:0030166	GO:0030166	proteoglycan biosynthetic process	2/152	69/18670	0.108632765248331	0.428632449305633	0.394793045413083	9956/2134	2
GO:0071300	GO:0071300	cellular response to retinoic acid	2/152	69/18670	0.108632765248331	0.428632449305633	0.394793045413083	1620/6899	2
GO:0008277	GO:0008277	regulation of G protein-coupled receptor signaling pathway	3/152	142/18670	0.109716572535497	0.428930067311035	0.395067167260164	8490/5999/23236	3
GO:0022407	GO:0022407	regulation of cell-cell adhesion	6/152	402/18670	0.110795349579141	0.428930067311035	0.395067167260164	1991/5420/3280/114897/11221/9655	6
GO:0001756	GO:0001756	somitogenesis	2/152	70/18670	0.111255301420061	0.428930067311035	0.395067167260164	79728/4223	2
GO:0070988	GO:0070988	demethylation	2/152	70/18670	0.111255301420061	0.428930067311035	0.395067167260164	55806/80312	2
GO:0030048	GO:0030048	actin filament-based movement	3/152	143/18670	0.111434215154119	0.428930067311035	0.395067167260164	89/4620/4621	3
GO:0044344	GO:0044344	cellular response to fibroblast growth factor stimulus	3/152	143/18670	0.111434215154119	0.428930067311035	0.395067167260164	6899/9241/56975	3
GO:0048813	GO:0048813	dendrite morphogenesis	3/152	143/18670	0.111434215154119	0.428930067311035	0.395067167260164	5649/3397/11178	3
GO:0043547	GO:0043547	positive regulation of GTPase activity	6/152	405/18670	0.113697139356879	0.428930067311035	0.395067167260164	8490/55789/5999/23236/1124/100271927	6
GO:0042531	GO:0042531	positive regulation of tyrosine phosphorylation of STAT protein	2/152	71/18670	0.11389438936286	0.428930067311035	0.395067167260164	3280/9244	2
GO:0050795	GO:0050795	regulation of behavior	2/152	71/18670	0.11389438936286	0.428930067311035	0.395067167260164	8863/5649	2
GO:0051057	GO:0051057	positive regulation of small GTPase mediated signal transduction	2/152	71/18670	0.11389438936286	0.428930067311035	0.395067167260164	5649/50937	2
GO:0071479	GO:0071479	cellular response to ionizing radiation	2/152	71/18670	0.11389438936286	0.428930067311035	0.395067167260164	545/64710	2
GO:0071901	GO:0071901	negative regulation of protein serine/threonine kinase activity	3/152	145/18670	0.114900452698325	0.428930067311035	0.395067167260164	5999/1846/11221	3
GO:0009812	GO:0009812	flavonoid metabolic process	1/152	15/18670	0.115441890507708	0.428930067311035	0.395067167260164	10891	1
GO:0021924	GO:0021924	cell proliferation in external granule layer	1/152	15/18670	0.115441890507708	0.428930067311035	0.395067167260164	1950	1
GO:0021930	GO:0021930	cerebellar granule cell precursor proliferation	1/152	15/18670	0.115441890507708	0.428930067311035	0.395067167260164	1950	1
GO:0032352	GO:0032352	positive regulation of hormone metabolic process	1/152	15/18670	0.115441890507708	0.428930067311035	0.395067167260164	10891	1
GO:0032486	GO:0032486	Rap protein signal transduction	1/152	15/18670	0.115441890507708	0.428930067311035	0.395067167260164	10769	1
GO:0033604	GO:0033604	negative regulation of catecholamine secretion	1/152	15/18670	0.115441890507708	0.428930067311035	0.395067167260164	152	1
GO:0034111	GO:0034111	negative regulation of homotypic cell-cell adhesion	1/152	15/18670	0.115441890507708	0.428930067311035	0.395067167260164	114897	1
GO:0034616	GO:0034616	response to laminar fluid shear stress	1/152	15/18670	0.115441890507708	0.428930067311035	0.395067167260164	4091	1
GO:0035864	GO:0035864	response to potassium ion	1/152	15/18670	0.115441890507708	0.428930067311035	0.395067167260164	10891	1
GO:0042362	GO:0042362	fat-soluble vitamin biosynthetic process	1/152	15/18670	0.115441890507708	0.428930067311035	0.395067167260164	6615	1
GO:0043101	GO:0043101	purine-containing compound salvage	1/152	15/18670	0.115441890507708	0.428930067311035	0.395067167260164	56952	1
GO:0043508	GO:0043508	negative regulation of JUN kinase activity	1/152	15/18670	0.115441890507708	0.428930067311035	0.395067167260164	11221	1
GO:0043517	GO:0043517	positive regulation of DNA damage response. signal transduction by p53 class mediator	1/152	15/18670	0.115441890507708	0.428930067311035	0.395067167260164	545	1
GO:0043518	GO:0043518	negative regulation of DNA damage response. signal transduction by p53 class mediator	1/152	15/18670	0.115441890507708	0.428930067311035	0.395067167260164	6615	1
GO:0045073	GO:0045073	regulation of chemokine biosynthetic process	1/152	15/18670	0.115441890507708	0.428930067311035	0.395067167260164	1991	1
GO:0048172	GO:0048172	regulation of short-term neuronal synaptic plasticity	1/152	15/18670	0.115441890507708	0.428930067311035	0.395067167260164	729993	1
GO:0048712	GO:0048712	negative regulation of astrocyte differentiation	1/152	15/18670	0.115441890507708	0.428930067311035	0.395067167260164	9241	1
GO:0051883	GO:0051883	killing of cells in other organism involved in symbiotic interaction	1/152	15/18670	0.115441890507708	0.428930067311035	0.395067167260164	1991	1
GO:0055089	GO:0055089	fatty acid homeostasis	1/152	15/18670	0.115441890507708	0.428930067311035	0.395067167260164	51085	1
GO:0060253	GO:0060253	negative regulation of glial cell proliferation	1/152	15/18670	0.115441890507708	0.428930067311035	0.395067167260164	3280	1
GO:0090192	GO:0090192	regulation of glomerulus development	1/152	15/18670	0.115441890507708	0.428930067311035	0.395067167260164	9241	1
GO:0002532	GO:0002532	production of molecular mediator involved in inflammatory response	2/152	72/18670	0.116549590391661	0.428930067311035	0.395067167260164	225/11221	2
GO:0035019	GO:0035019	somatic stem cell population maintenance	2/152	72/18670	0.116549590391661	0.428930067311035	0.395067167260164	9241/3280	2
GO:0045834	GO:0045834	positive regulation of lipid metabolic process	3/152	146/18670	0.116648828196022	0.428930067311035	0.395067167260164	51085/225/10891	3
GO:1904892	GO:1904892	regulation of receptor signaling pathway via STAT	3/152	146/18670	0.116648828196022	0.428930067311035	0.395067167260164	1950/3280/9244	3
GO:0010212	GO:0010212	response to ionizing radiation	3/152	147/18670	0.118407228097069	0.428930067311035	0.395067167260164	545/7056/64710	3
GO:0043524	GO:0043524	negative regulation of neuron apoptotic process	3/152	147/18670	0.118407228097069	0.428930067311035	0.395067167260164	1271/10891/9244	3
GO:0019216	GO:0019216	regulation of lipid metabolic process	6/152	410/18670	0.118618921684062	0.428930067311035	0.395067167260164	51085/225/10891/6615/79071/9655	6
GO:0030239	GO:0030239	myofibril assembly	2/152	73/18670	0.11922047178108	0.428930067311035	0.395067167260164	58529/4621	2
GO:0033555	GO:0033555	multicellular organismal response to stress	2/152	73/18670	0.11922047178108	0.428930067311035	0.395067167260164	1620/5649	2
GO:1903524	GO:1903524	positive regulation of blood circulation	2/152	73/18670	0.11922047178108	0.428930067311035	0.395067167260164	152/5999	2
GO:0035148	GO:0035148	tube formation	3/152	148/18670	0.120175542028465	0.428930067311035	0.395067167260164	30812/9241/5420	3
GO:0014015	GO:0014015	positive regulation of gliogenesis	2/152	74/18670	0.121906606698537	0.428930067311035	0.395067167260164	30812/3280	2
GO:0051145	GO:0051145	smooth muscle cell differentiation	2/152	74/18670	0.121906606698537	0.428930067311035	0.395067167260164	8516/3280	2
GO:0060998	GO:0060998	regulation of dendritic spine development	2/152	74/18670	0.121906606698537	0.428930067311035	0.395067167260164	5649/10769	2
GO:0070373	GO:0070373	negative regulation of ERK1 and ERK2 cascade	2/152	74/18670	0.121906606698537	0.428930067311035	0.395067167260164	1846/11221	2
GO:1900076	GO:1900076	regulation of cellular response to insulin stimulus	2/152	74/18670	0.121906606698537	0.428930067311035	0.395067167260164	493829/64710	2
GO:1903671	GO:1903671	negative regulation of sprouting angiogenesis	2/152	74/18670	0.121906606698537	0.428930067311035	0.395067167260164	4804/4223	2
GO:0006470	GO:0006470	protein dephosphorylation	5/152	321/18670	0.121938550427589	0.428930067311035	0.395067167260164	9863/58529/1846/4621/11221	5
GO:0060041	GO:0060041	retina development in camera-type eye	3/152	149/18670	0.121953659393342	0.428930067311035	0.395067167260164	30812/1746/50937	3
GO:2000058	GO:2000058	regulation of ubiquitin-dependent protein catabolic process	3/152	149/18670	0.121953659393342	0.428930067311035	0.395067167260164	1950/10769/9655	3
GO:0001732	GO:0001732	formation of cytoplasmic translation initiation complex	1/152	16/18670	0.122649225412175	0.428930067311035	0.395067167260164	728689	1
GO:0010566	GO:0010566	regulation of ketone biosynthetic process	1/152	16/18670	0.122649225412175	0.428930067311035	0.395067167260164	10891	1
GO:0014061	GO:0014061	regulation of norepinephrine secretion	1/152	16/18670	0.122649225412175	0.428930067311035	0.395067167260164	152	1
GO:0021534	GO:0021534	cell proliferation in hindbrain	1/152	16/18670	0.122649225412175	0.428930067311035	0.395067167260164	1950	1
GO:0030033	GO:0030033	microvillus assembly	1/152	16/18670	0.122649225412175	0.428930067311035	0.395067167260164	5420	1
GO:0030214	GO:0030214	hyaluronan catabolic process	1/152	16/18670	0.122649225412175	0.428930067311035	0.395067167260164	57214	1
GO:0032354	GO:0032354	response to follicle-stimulating hormone	1/152	16/18670	0.122649225412175	0.428930067311035	0.395067167260164	10891	1
GO:0033631	GO:0033631	cell-cell adhesion mediated by integrin	1/152	16/18670	0.122649225412175	0.428930067311035	0.395067167260164	5420	1
GO:0042033	GO:0042033	chemokine biosynthetic process	1/152	16/18670	0.122649225412175	0.428930067311035	0.395067167260164	1991	1
GO:0042448	GO:0042448	progesterone metabolic process	1/152	16/18670	0.122649225412175	0.428930067311035	0.395067167260164	10891	1
GO:0043174	GO:0043174	nucleoside salvage	1/152	16/18670	0.122649225412175	0.428930067311035	0.395067167260164	56952	1
GO:0043217	GO:0043217	myelin maintenance	1/152	16/18670	0.122649225412175	0.428930067311035	0.395067167260164	225	1
GO:0043981	GO:0043981	histone H4-K5 acetylation	1/152	16/18670	0.122649225412175	0.428930067311035	0.395067167260164	151050	1
GO:0043982	GO:0043982	histone H4-K8 acetylation	1/152	16/18670	0.122649225412175	0.428930067311035	0.395067167260164	151050	1
GO:0044794	GO:0044794	positive regulation by host of viral process	1/152	16/18670	0.122649225412175	0.428930067311035	0.395067167260164	64710	1
GO:0044827	GO:0044827	modulation by host of viral genome replication	1/152	16/18670	0.122649225412175	0.428930067311035	0.395067167260164	64710	1
GO:0045623	GO:0045623	negative regulation of T-helper cell differentiation	1/152	16/18670	0.122649225412175	0.428930067311035	0.395067167260164	9655	1
GO:0045986	GO:0045986	negative regulation of smooth muscle contraction	1/152	16/18670	0.122649225412175	0.428930067311035	0.395067167260164	152	1
GO:0050755	GO:0050755	chemokine metabolic process	1/152	16/18670	0.122649225412175	0.428930067311035	0.395067167260164	1991	1
GO:0050774	GO:0050774	negative regulation of dendrite morphogenesis	1/152	16/18670	0.122649225412175	0.428930067311035	0.395067167260164	3397	1
GO:0060572	GO:0060572	morphogenesis of an epithelial bud	1/152	16/18670	0.122649225412175	0.428930067311035	0.395067167260164	9241	1
GO:0060850	GO:0060850	regulation of transcription involved in cell fate commitment	1/152	16/18670	0.122649225412175	0.428930067311035	0.395067167260164	1746	1
GO:0061548	GO:0061548	ganglion development	1/152	16/18670	0.122649225412175	0.428930067311035	0.395067167260164	5999	1
GO:0071871	GO:0071871	response to epinephrine	1/152	16/18670	0.122649225412175	0.428930067311035	0.395067167260164	10891	1
GO:0072189	GO:0072189	ureter development	1/152	16/18670	0.122649225412175	0.428930067311035	0.395067167260164	30812	1
GO:0090335	GO:0090335	regulation of brown fat cell differentiation	1/152	16/18670	0.122649225412175	0.428930067311035	0.395067167260164	11221	1
GO:0097091	GO:0097091	synaptic vesicle clustering	1/152	16/18670	0.122649225412175	0.428930067311035	0.395067167260164	9863	1
GO:0099170	GO:0099170	postsynaptic modulation of chemical synaptic transmission	1/152	16/18670	0.122649225412175	0.428930067311035	0.395067167260164	23236	1
GO:1900451	GO:1900451	positive regulation of glutamate receptor signaling pathway	1/152	16/18670	0.122649225412175	0.428930067311035	0.395067167260164	5649	1
GO:2000846	GO:2000846	regulation of corticosteroid hormone secretion	1/152	16/18670	0.122649225412175	0.428930067311035	0.395067167260164	114897	1
GO:2001224	GO:2001224	positive regulation of neuron migration	1/152	16/18670	0.122649225412175	0.428930067311035	0.395067167260164	5649	1
GO:0016358	GO:0016358	dendrite development	4/152	233/18670	0.122809105663595	0.428930067311035	0.395067167260164	5649/3397/10769/11178	4
GO:0006090	GO:0006090	pyruvate metabolic process	3/152	150/18670	0.123741469392398	0.430462345652277	0.396478476258676	51085/89/10891	3
GO:0050777	GO:0050777	negative regulation of immune response	3/152	150/18670	0.123741469392398	0.430462345652277	0.396478476258676	127943/11221/9655	3
GO:0071774	GO:0071774	response to fibroblast growth factor	3/152	150/18670	0.123741469392398	0.430462345652277	0.396478476258676	6899/9241/56975	3
GO:0021536	GO:0021536	diencephalon development	2/152	75/18670	0.124607574138042	0.432899620113037	0.39872333431464	9241/3280	2
GO:0006261	GO:0006261	DNA-dependent DNA replication	3/152	151/18670	0.12553886104492	0.433102218993558	0.398909938546698	55388/10926/64710	3
GO:0006469	GO:0006469	negative regulation of protein kinase activity	4/152	235/18670	0.125601382350219	0.433102218993558	0.398909938546698	5999/1846/11221/9655	4
GO:0006826	GO:0006826	iron ion transport	2/152	76/18670	0.127322958854673	0.433102218993558	0.398909938546698	57348/387849	2
GO:0006855	GO:0006855	drug transmembrane transport	2/152	76/18670	0.127322958854673	0.433102218993558	0.398909938546698	5999/1244	2
GO:0001890	GO:0001890	placenta development	3/152	152/18670	0.127345723209402	0.433102218993558	0.398909938546698	1747/6615/3280	3
GO:0009100	GO:0009100	glycoprotein metabolic process	6/152	419/18670	0.127742948735861	0.433102218993558	0.398909938546698	9956/10610/80312/23236/727936/2134	6
GO:0007050	GO:0007050	cell cycle arrest	4/152	237/18670	0.12842052398566	0.433102218993558	0.398909938546698	51085/1620/9863/10769	4
GO:0072330	GO:0072330	monocarboxylic acid biosynthetic process	4/152	237/18670	0.12842052398566	0.433102218993558	0.398909938546698	51085/225/79071/6916	4
GO:0002693	GO:0002693	positive regulation of cellular extravasation	1/152	17/18670	0.129798218536296	0.433102218993558	0.398909938546698	1991	1
GO:0003184	GO:0003184	pulmonary valve morphogenesis	1/152	17/18670	0.129798218536296	0.433102218993558	0.398909938546698	4091	1
GO:0006089	GO:0006089	lactate metabolic process	1/152	17/18670	0.129798218536296	0.433102218993558	0.398909938546698	89	1
GO:0006590	GO:0006590	thyroid hormone generation	1/152	17/18670	0.129798218536296	0.433102218993558	0.398909938546698	389434	1
GO:0010715	GO:0010715	regulation of extracellular matrix disassembly	1/152	17/18670	0.129798218536296	0.433102218993558	0.398909938546698	780	1
GO:0014733	GO:0014733	regulation of skeletal muscle adaptation	1/152	17/18670	0.129798218536296	0.433102218993558	0.398909938546698	89	1
GO:0015732	GO:0015732	prostaglandin transport	1/152	17/18670	0.129798218536296	0.433102218993558	0.398909938546698	1244	1
GO:0031000	GO:0031000	response to caffeine	1/152	17/18670	0.129798218536296	0.433102218993558	0.398909938546698	10891	1
GO:0033262	GO:0033262	regulation of nuclear cell cycle DNA replication	1/152	17/18670	0.129798218536296	0.433102218993558	0.398909938546698	10926	1
GO:0034501	GO:0034501	protein localization to kinetochore	1/152	17/18670	0.129798218536296	0.433102218993558	0.398909938546698	54908	1
GO:0035930	GO:0035930	corticosteroid hormone secretion	1/152	17/18670	0.129798218536296	0.433102218993558	0.398909938546698	114897	1
GO:0036270	GO:0036270	response to diuretic	1/152	17/18670	0.129798218536296	0.433102218993558	0.398909938546698	10891	1
GO:0043923	GO:0043923	positive regulation by host of viral transcription	1/152	17/18670	0.129798218536296	0.433102218993558	0.398909938546698	64710	1
GO:0045187	GO:0045187	regulation of circadian sleep/wake cycle. sleep	1/152	17/18670	0.129798218536296	0.433102218993558	0.398909938546698	8863	1
GO:0048243	GO:0048243	norepinephrine secretion	1/152	17/18670	0.129798218536296	0.433102218993558	0.398909938546698	152	1
GO:0055070	GO:0055070	copper ion homeostasis	1/152	17/18670	0.129798218536296	0.433102218993558	0.398909938546698	331	1
GO:0060046	GO:0060046	regulation of acrosome reaction	1/152	17/18670	0.129798218536296	0.433102218993558	0.398909938546698	23236	1
GO:0060263	GO:0060263	regulation of respiratory burst	1/152	17/18670	0.129798218536296	0.433102218993558	0.398909938546698	11221	1
GO:0061687	GO:0061687	detoxification of inorganic compound	1/152	17/18670	0.129798218536296	0.433102218993558	0.398909938546698	1244	1
GO:0071850	GO:0071850	mitotic cell cycle arrest	1/152	17/18670	0.129798218536296	0.433102218993558	0.398909938546698	9863	1
GO:0097329	GO:0097329	response to antimetabolite	1/152	17/18670	0.129798218536296	0.433102218993558	0.398909938546698	1244	1
GO:1904996	GO:1904996	positive regulation of leukocyte adhesion to vascular endothelial cell	1/152	17/18670	0.129798218536296	0.433102218993558	0.398909938546698	1991	1
GO:2000136	GO:2000136	regulation of cell proliferation involved in heart morphogenesis	1/152	17/18670	0.129798218536296	0.433102218993558	0.398909938546698	3280	1
GO:0051702	GO:0051702	interaction with symbiont	2/152	77/18670	0.130052351299711	0.433397389808974	0.399181806403003	1991/64710	2
GO:0009132	GO:0009132	nucleoside diphosphate metabolic process	3/152	154/18670	0.130987413825149	0.435777007999	0.401373559999079	51085/89/10891	3
GO:0033002	GO:0033002	muscle cell proliferation	4/152	239/18670	0.131266162959943	0.435777007999	0.401373559999079	1991/10891/9241/65009	4
GO:0051402	GO:0051402	neuron apoptotic process	4/152	239/18670	0.131266162959943	0.435777007999	0.401373559999079	1271/4804/10891/9244	4
GO:0000271	GO:0000271	polysaccharide biosynthetic process	2/152	78/18670	0.13279534755645	0.437610078929951	0.403061914803902	1950/2134	2
GO:0008306	GO:0008306	associative learning	2/152	78/18670	0.13279534755645	0.437610078929951	0.403061914803902	5649/65009	2
GO:0042246	GO:0042246	tissue regeneration	2/152	78/18670	0.13279534755645	0.437610078929951	0.403061914803902	58529/11221	2
GO:0055021	GO:0055021	regulation of cardiac muscle tissue growth	2/152	78/18670	0.13279534755645	0.437610078929951	0.403061914803902	5999/9241	2
GO:0010977	GO:0010977	negative regulation of neuron projection development	3/152	155/18670	0.132822019369412	0.437610078929951	0.403061914803902	4804/3397/10769	3
GO:1903707	GO:1903707	negative regulation of hemopoiesis	3/152	155/18670	0.132822019369412	0.437610078929951	0.403061914803902	9935/3280/9655	3
GO:0042593	GO:0042593	glucose homeostasis	4/152	241/18670	0.134137927050568	0.439929374609842	0.405198108193276	51085/4804/10891/64710	4
GO:0030193	GO:0030193	regulation of blood coagulation	2/152	79/18670	0.135551549276647	0.439929374609842	0.405198108193276	114897/7056	2
GO:0033500	GO:0033500	carbohydrate homeostasis	4/152	242/18670	0.135583488489014	0.439929374609842	0.405198108193276	51085/4804/10891/64710	4
GO:0019827	GO:0019827	stem cell population maintenance	3/152	157/18670	0.136518193017221	0.439929374609842	0.405198108193276	80312/9241/3280	3
GO:0043467	GO:0043467	regulation of generation of precursor metabolites and energy	3/152	157/18670	0.136518193017221	0.439929374609842	0.405198108193276	51085/89/10891	3
GO:0010832	GO:0010832	negative regulation of myotube differentiation	1/152	18/18670	0.136889339041442	0.439929374609842	0.405198108193276	493829	1
GO:0031293	GO:0031293	membrane protein intracellular domain proteolysis	1/152	18/18670	0.136889339041442	0.439929374609842	0.405198108193276	4804	1
GO:0031445	GO:0031445	regulation of heterochromatin assembly	1/152	18/18670	0.136889339041442	0.439929374609842	0.405198108193276	80312	1
GO:0031998	GO:0031998	regulation of fatty acid beta-oxidation	1/152	18/18670	0.136889339041442	0.439929374609842	0.405198108193276	225	1
GO:0036035	GO:0036035	osteoclast development	1/152	18/18670	0.136889339041442	0.439929374609842	0.405198108193276	56975	1
GO:0045683	GO:0045683	negative regulation of epidermis development	1/152	18/18670	0.136889339041442	0.439929374609842	0.405198108193276	3280	1
GO:0060977	GO:0060977	coronary vasculature morphogenesis	1/152	18/18670	0.136889339041442	0.439929374609842	0.405198108193276	6899	1
GO:0061323	GO:0061323	cell proliferation involved in heart morphogenesis	1/152	18/18670	0.136889339041442	0.439929374609842	0.405198108193276	3280	1
GO:0070200	GO:0070200	establishment of protein localization to telomere	1/152	18/18670	0.136889339041442	0.439929374609842	0.405198108193276	545	1
GO:0071371	GO:0071371	cellular response to gonadotropin stimulus	1/152	18/18670	0.136889339041442	0.439929374609842	0.405198108193276	10891	1
GO:0071605	GO:0071605	monocyte chemotactic protein-1 production	1/152	18/18670	0.136889339041442	0.439929374609842	0.405198108193276	9655	1
GO:0071625	GO:0071625	vocalization behavior	1/152	18/18670	0.136889339041442	0.439929374609842	0.405198108193276	1620	1
GO:0071637	GO:0071637	regulation of monocyte chemotactic protein-1 production	1/152	18/18670	0.136889339041442	0.439929374609842	0.405198108193276	9655	1
GO:0072077	GO:0072077	renal vesicle morphogenesis	1/152	18/18670	0.136889339041442	0.439929374609842	0.405198108193276	30812	1
GO:0090330	GO:0090330	regulation of platelet aggregation	1/152	18/18670	0.136889339041442	0.439929374609842	0.405198108193276	114897	1
GO:1900046	GO:1900046	regulation of hemostasis	2/152	80/18670	0.138320563617644	0.443983551440194	0.408932218431757	114897/7056	2
GO:0098727	GO:0098727	maintenance of cell number	3/152	159/18670	0.140249572201985	0.445038658303053	0.409904027384391	80312/9241/3280	3
GO:0014855	GO:0014855	striated muscle cell proliferation	2/152	81/18670	0.141102003180114	0.445038658303053	0.409904027384391	9241/65009	2
GO:0021766	GO:0021766	hippocampus development	2/152	81/18670	0.141102003180114	0.445038658303053	0.409904027384391	1746/5649	2
GO:0022617	GO:0022617	extracellular matrix disassembly	2/152	81/18670	0.141102003180114	0.445038658303053	0.409904027384391	1991/780	2
GO:0032436	GO:0032436	positive regulation of proteasomal ubiquitin-dependent protein catabolic process	2/152	81/18670	0.141102003180114	0.445038658303053	0.409904027384391	10769/9655	2
GO:0034109	GO:0034109	homotypic cell-cell adhesion	2/152	81/18670	0.141102003180114	0.445038658303053	0.409904027384391	10077/114897	2
GO:0110110	GO:0110110	positive regulation of animal organ morphogenesis	2/152	81/18670	0.141102003180114	0.445038658303053	0.409904027384391	30812/9241	2
GO:0043405	GO:0043405	regulation of MAP kinase activity	5/152	337/18670	0.141114304263111	0.445038658303053	0.409904027384391	1950/1991/5999/1846/11221	5
GO:0042180	GO:0042180	cellular ketone metabolic process	4/152	246/18670	0.14142915295328	0.445038658303053	0.409904027384391	51085/225/10891/9946	4
GO:0051056	GO:0051056	regulation of small GTPase mediated signal transduction	5/152	338/18670	0.142354793401459	0.445038658303053	0.409904027384391	55789/5649/50937/1124/100271927	5
GO:0035690	GO:0035690	cellular response to drug	6/152	433/18670	0.142592269426984	0.445038658303053	0.409904027384391	10891/5999/3397/1244/23236/687	6
GO:0032642	GO:0032642	regulation of chemokine production	2/152	82/18670	0.143895485946457	0.445038658303053	0.409904027384391	1991/9655	2
GO:0060415	GO:0060415	muscle tissue morphogenesis	2/152	82/18670	0.143895485946457	0.445038658303053	0.409904027384391	6899/9241	2
GO:0090049	GO:0090049	regulation of cell migration involved in sprouting angiogenesis	2/152	82/18670	0.143895485946457	0.445038658303053	0.409904027384391	10769/4223	2
GO:0001832	GO:0001832	blastocyst growth	1/152	19/18670	0.143923052341125	0.445038658303053	0.409904027384391	79728	1
GO:0007213	GO:0007213	G protein-coupled acetylcholine receptor signaling pathway	1/152	19/18670	0.143923052341125	0.445038658303053	0.409904027384391	23236	1
GO:0021533	GO:0021533	cell differentiation in hindbrain	1/152	19/18670	0.143923052341125	0.445038658303053	0.409904027384391	9241	1
GO:0034138	GO:0034138	toll-like receptor 3 signaling pathway	1/152	19/18670	0.143923052341125	0.445038658303053	0.409904027384391	23180	1
GO:0035338	GO:0035338	long-chain fatty-acyl-CoA biosynthetic process	1/152	19/18670	0.143923052341125	0.445038658303053	0.409904027384391	79071	1
GO:0036342	GO:0036342	post-anal tail morphogenesis	1/152	19/18670	0.143923052341125	0.445038658303053	0.409904027384391	79728	1
GO:0042693	GO:0042693	muscle cell fate commitment	1/152	19/18670	0.143923052341125	0.445038658303053	0.409904027384391	6899	1
GO:0042908	GO:0042908	xenobiotic transport	1/152	19/18670	0.143923052341125	0.445038658303053	0.409904027384391	6565	1
GO:0045063	GO:0045063	T-helper 1 cell differentiation	1/152	19/18670	0.143923052341125	0.445038658303053	0.409904027384391	9655	1
GO:0045414	GO:0045414	regulation of interleukin-8 biosynthetic process	1/152	19/18670	0.143923052341125	0.445038658303053	0.409904027384391	1991	1
GO:0060716	GO:0060716	labyrinthine layer blood vessel development	1/152	19/18670	0.143923052341125	0.445038658303053	0.409904027384391	3280	1
GO:0060973	GO:0060973	cell migration involved in heart development	1/152	19/18670	0.143923052341125	0.445038658303053	0.409904027384391	65009	1
GO:0070989	GO:0070989	oxidative demethylation	1/152	19/18670	0.143923052341125	0.445038658303053	0.409904027384391	80312	1
GO:0072087	GO:0072087	renal vesicle development	1/152	19/18670	0.143923052341125	0.445038658303053	0.409904027384391	30812	1
GO:1902170	GO:1902170	cellular response to reactive nitrogen species	1/152	19/18670	0.143923052341125	0.445038658303053	0.409904027384391	10891	1
GO:2000831	GO:2000831	regulation of steroid hormone secretion	1/152	19/18670	0.143923052341125	0.445038658303053	0.409904027384391	114897	1
GO:2001169	GO:2001169	regulation of ATP biosynthetic process	1/152	19/18670	0.143923052341125	0.445038658303053	0.409904027384391	10891	1
GO:0071560	GO:0071560	cellular response to transforming growth factor beta stimulus	4/152	249/18670	0.14587864116858	0.450553158556086	0.41498317235429	10891/8516/4091/3397	4
GO:0034502	GO:0034502	protein localization to chromosome	2/152	83/18670	0.146700635219821	0.450632339568518	0.415056102234161	545/54908	2
GO:0042509	GO:0042509	regulation of tyrosine phosphorylation of STAT protein	2/152	83/18670	0.146700635219821	0.450632339568518	0.415056102234161	3280/9244	2
GO:0045582	GO:0045582	positive regulation of T cell differentiation	2/152	83/18670	0.146700635219821	0.450632339568518	0.415056102234161	11221/9655	2
GO:1904062	GO:1904062	regulation of cation transmembrane transport	5/152	342/18670	0.147364385269829	0.450632339568518	0.415056102234161	10891/5999/5649/729993/57214	5
GO:0045931	GO:0045931	positive regulation of mitotic cell cycle	3/152	163/18670	0.1478143721548	0.450632339568518	0.415056102234161	1950/3280/23236	3
GO:0099173	GO:0099173	postsynapse organization	3/152	163/18670	0.1478143721548	0.450632339568518	0.415056102234161	22866/9863/5649	3
GO:0014910	GO:0014910	regulation of smooth muscle cell migration	2/152	84/18670	0.149517079563758	0.450632339568518	0.415056102234161	10891/65009	2
GO:0043154	GO:0043154	negative regulation of cysteine-type endopeptidase activity involved in apoptotic process	2/152	84/18670	0.149517079563758	0.450632339568518	0.415056102234161	4804/331	2
GO:0050818	GO:0050818	regulation of coagulation	2/152	84/18670	0.149517079563758	0.450632339568518	0.415056102234161	114897/7056	2
GO:0060420	GO:0060420	regulation of heart growth	2/152	84/18670	0.149517079563758	0.450632339568518	0.415056102234161	5999/9241	2
GO:0070828	GO:0070828	heterochromatin organization	2/152	84/18670	0.149517079563758	0.450632339568518	0.415056102234161	6615/80312	2
GO:0002320	GO:0002320	lymphoid progenitor cell differentiation	1/152	20/18670	0.150899820130742	0.450632339568518	0.415056102234161	3280	1
GO:0002827	GO:0002827	positive regulation of T-helper 1 type immune response	1/152	20/18670	0.150899820130742	0.450632339568518	0.415056102234161	9655	1
GO:0010560	GO:0010560	positive regulation of glycoprotein biosynthetic process	1/152	20/18670	0.150899820130742	0.450632339568518	0.415056102234161	23236	1
GO:0010847	GO:0010847	regulation of chromatin assembly	1/152	20/18670	0.150899820130742	0.450632339568518	0.415056102234161	80312	1
GO:0030903	GO:0030903	notochord development	1/152	20/18670	0.150899820130742	0.450632339568518	0.415056102234161	9241	1
GO:0032462	GO:0032462	regulation of protein homooligomerization	1/152	20/18670	0.150899820130742	0.450632339568518	0.415056102234161	8739	1
GO:0032793	GO:0032793	positive regulation of CREB transcription factor activity	1/152	20/18670	0.150899820130742	0.450632339568518	0.415056102234161	5649	1
GO:0033630	GO:0033630	positive regulation of cell adhesion mediated by integrin	1/152	20/18670	0.150899820130742	0.450632339568518	0.415056102234161	5420	1
GO:0034755	GO:0034755	iron ion transmembrane transport	1/152	20/18670	0.150899820130742	0.450632339568518	0.415056102234161	57348	1
GO:0042228	GO:0042228	interleukin-8 biosynthetic process	1/152	20/18670	0.150899820130742	0.450632339568518	0.415056102234161	1991	1
GO:0043371	GO:0043371	negative regulation of CD4-positive. alpha-beta T cell differentiation	1/152	20/18670	0.150899820130742	0.450632339568518	0.415056102234161	9655	1
GO:0043586	GO:0043586	tongue development	1/152	20/18670	0.150899820130742	0.450632339568518	0.415056102234161	6899	1
GO:0048745	GO:0048745	smooth muscle tissue development	1/152	20/18670	0.150899820130742	0.450632339568518	0.415056102234161	8516	1
GO:0050802	GO:0050802	circadian sleep/wake cycle. sleep	1/152	20/18670	0.150899820130742	0.450632339568518	0.415056102234161	8863	1
GO:0051580	GO:0051580	regulation of neurotransmitter uptake	1/152	20/18670	0.150899820130742	0.450632339568518	0.415056102234161	5999	1
GO:0060008	GO:0060008	Sertoli cell differentiation	1/152	20/18670	0.150899820130742	0.450632339568518	0.415056102234161	30812	1
GO:0090370	GO:0090370	negative regulation of cholesterol efflux	1/152	20/18670	0.150899820130742	0.450632339568518	0.415056102234161	1950	1
GO:0097503	GO:0097503	sialylation	1/152	20/18670	0.150899820130742	0.450632339568518	0.415056102234161	10610	1
GO:0071559	GO:0071559	response to transforming growth factor beta	4/152	255/18670	0.154939645883285	0.456804319500641	0.420740820592696	10891/8516/4091/3397	4
GO:0007260	GO:0007260	tyrosine phosphorylation of STAT protein	2/152	86/18670	0.15518239366177	0.456804319500641	0.420740820592696	3280/9244	2
GO:0042058	GO:0042058	regulation of epidermal growth factor receptor signaling pathway	2/152	86/18670	0.15518239366177	0.456804319500641	0.420740820592696	1950/9655	2
GO:0060291	GO:0060291	long-term synaptic potentiation	2/152	86/18670	0.15518239366177	0.456804319500641	0.420740820592696	5649/10769	2
GO:1901568	GO:1901568	fatty acid derivative metabolic process	3/152	167/18670	0.155509273516235	0.456804319500641	0.420740820592696	79071/6916/145482	3
GO:0050806	GO:0050806	positive regulation of synaptic transmission	3/152	168/18670	0.157452491343248	0.456804319500641	0.420740820592696	5999/5649/10769	3
GO:0002438	GO:0002438	acute inflammatory response to antigenic stimulus	1/152	21/18670	0.157820100417076	0.456804319500641	0.420740820592696	1991	1
GO:0003177	GO:0003177	pulmonary valve development	1/152	21/18670	0.157820100417076	0.456804319500641	0.420740820592696	4091	1
GO:0010893	GO:0010893	positive regulation of steroid biosynthetic process	1/152	21/18670	0.157820100417076	0.456804319500641	0.420740820592696	10891	1
GO:0015874	GO:0015874	norepinephrine transport	1/152	21/18670	0.157820100417076	0.456804319500641	0.420740820592696	152	1
GO:0032516	GO:0032516	positive regulation of phosphoprotein phosphatase activity	1/152	21/18670	0.157820100417076	0.456804319500641	0.420740820592696	9863	1
GO:0032891	GO:0032891	negative regulation of organic acid transport	1/152	21/18670	0.157820100417076	0.456804319500641	0.420740820592696	5999	1
GO:0042403	GO:0042403	thyroid hormone metabolic process	1/152	21/18670	0.157820100417076	0.456804319500641	0.420740820592696	389434	1
GO:0042749	GO:0042749	regulation of circadian sleep/wake cycle	1/152	21/18670	0.157820100417076	0.456804319500641	0.420740820592696	8863	1
GO:0043153	GO:0043153	entrainment of circadian clock by photoperiod	1/152	21/18670	0.157820100417076	0.456804319500641	0.420740820592696	8863	1
GO:0043984	GO:0043984	histone H4-K16 acetylation	1/152	21/18670	0.157820100417076	0.456804319500641	0.420740820592696	151050	1
GO:0060044	GO:0060044	negative regulation of cardiac muscle cell proliferation	1/152	21/18670	0.157820100417076	0.456804319500641	0.420740820592696	9241	1
GO:0060972	GO:0060972	left/right pattern formation	1/152	21/18670	0.157820100417076	0.456804319500641	0.420740820592696	6615	1
GO:0061003	GO:0061003	positive regulation of dendritic spine morphogenesis	1/152	21/18670	0.157820100417076	0.456804319500641	0.420740820592696	5649	1
GO:0071459	GO:0071459	protein localization to chromosome. centromeric region	1/152	21/18670	0.157820100417076	0.456804319500641	0.420740820592696	54908	1
GO:0071498	GO:0071498	cellular response to fluid shear stress	1/152	21/18670	0.157820100417076	0.456804319500641	0.420740820592696	9655	1
GO:1900016	GO:1900016	negative regulation of cytokine production involved in inflammatory response	1/152	21/18670	0.157820100417076	0.456804319500641	0.420740820592696	225	1
GO:1900273	GO:1900273	positive regulation of long-term synaptic potentiation	1/152	21/18670	0.157820100417076	0.456804319500641	0.420740820592696	5649	1
GO:2000269	GO:2000269	regulation of fibroblast apoptotic process	1/152	21/18670	0.157820100417076	0.456804319500641	0.420740820592696	9262	1
GO:2000737	GO:2000737	negative regulation of stem cell differentiation	1/152	21/18670	0.157820100417076	0.456804319500641	0.420740820592696	3280	1
GO:2000810	GO:2000810	regulation of bicellular tight junction assembly	1/152	21/18670	0.157820100417076	0.456804319500641	0.420740820592696	6615	1
GO:2001014	GO:2001014	regulation of skeletal muscle cell differentiation	1/152	21/18670	0.157820100417076	0.456804319500641	0.420740820592696	6899	1
GO:0033673	GO:0033673	negative regulation of kinase activity	4/152	257/18670	0.158006530030126	0.456804319500641	0.420740820592696	5999/1846/11221/9655	4
GO:0001892	GO:0001892	embryonic placenta development	2/152	87/18670	0.158030546310428	0.456804319500641	0.420740820592696	6615/3280	2
GO:0009314	GO:0009314	response to radiation	6/152	448/18670	0.1593472865437	0.458658030149048	0.422448185663597	1991/8863/65009/545/7056/64710	6
GO:0015698	GO:0015698	inorganic anion transport	3/152	169/18670	0.159403283800365	0.458658030149048	0.422448185663597	1180/57348/9498	3
GO:0048660	GO:0048660	regulation of smooth muscle cell proliferation	3/152	169/18670	0.159403283800365	0.458658030149048	0.422448185663597	1991/10891/65009	3
GO:0006486	GO:0006486	protein glycosylation	4/152	258/18670	0.15954847379038	0.458658030149048	0.422448185663597	10610/80312/727936/2134	4
GO:0043413	GO:0043413	macromolecule glycosylation	4/152	258/18670	0.15954847379038	0.458658030149048	0.422448185663597	10610/80312/727936/2134	4
GO:0048644	GO:0048644	muscle organ morphogenesis	2/152	88/18670	0.160888559702405	0.460486293415198	0.424132112356103	6899/9241	2
GO:0106027	GO:0106027	neuron projection organization	2/152	88/18670	0.160888559702405	0.460486293415198	0.424132112356103	225/5649	2
GO:1902476	GO:1902476	chloride transmembrane transport	2/152	88/18670	0.160888559702405	0.460486293415198	0.424132112356103	1180/57348	2
GO:2000177	GO:2000177	regulation of neural precursor cell proliferation	2/152	88/18670	0.160888559702405	0.460486293415198	0.424132112356103	1950/50937	2
GO:0090257	GO:0090257	regulation of muscle system process	4/152	259/18670	0.161096017739983	0.460576155636934	0.424214880191913	89/10891/152/5999	4
GO:0048659	GO:0048659	smooth muscle cell proliferation	3/152	171/18670	0.163327149006805	0.462743558737322	0.426211172521218	1991/10891/65009	3
GO:0032602	GO:0032602	chemokine production	2/152	89/18670	0.163756087819468	0.462743558737322	0.426211172521218	1991/9655	2
GO:0046427	GO:0046427	positive regulation of receptor signaling pathway via JAK-STAT	2/152	89/18670	0.163756087819468	0.462743558737322	0.426211172521218	3280/9244	2
GO:0000002	GO:0000002	mitochondrial genome maintenance	1/152	22/18670	0.164684347547571	0.462743558737322	0.426211172521218	10891	1
GO:0005980	GO:0005980	glycogen catabolic process	1/152	22/18670	0.164684347547571	0.462743558737322	0.426211172521218	5257	1
GO:0021801	GO:0021801	cerebral cortex radial glia guided migration	1/152	22/18670	0.164684347547571	0.462743558737322	0.426211172521218	5649	1
GO:0022030	GO:0022030	telencephalon glial cell migration	1/152	22/18670	0.164684347547571	0.462743558737322	0.426211172521218	5649	1
GO:0030878	GO:0030878	thyroid gland development	1/152	22/18670	0.164684347547571	0.462743558737322	0.426211172521218	6899	1
GO:0035929	GO:0035929	steroid hormone secretion	1/152	22/18670	0.164684347547571	0.462743558737322	0.426211172521218	114897	1
GO:0042359	GO:0042359	vitamin D metabolic process	1/152	22/18670	0.164684347547571	0.462743558737322	0.426211172521218	6615	1
GO:0043496	GO:0043496	regulation of protein homodimerization activity	1/152	22/18670	0.164684347547571	0.462743558737322	0.426211172521218	3397	1
GO:0045624	GO:0045624	positive regulation of T-helper cell differentiation	1/152	22/18670	0.164684347547571	0.462743558737322	0.426211172521218	9655	1
GO:0046628	GO:0046628	positive regulation of insulin receptor signaling pathway	1/152	22/18670	0.164684347547571	0.462743558737322	0.426211172521218	64710	1
GO:0071404	GO:0071404	cellular response to low-density lipoprotein particle stimulus	1/152	22/18670	0.164684347547571	0.462743558737322	0.426211172521218	9655	1
GO:1901798	GO:1901798	positive regulation of signal transduction by p53 class mediator	1/152	22/18670	0.164684347547571	0.462743558737322	0.426211172521218	545	1
GO:2000773	GO:2000773	negative regulation of cellular senescence	1/152	22/18670	0.164684347547571	0.462743558737322	0.426211172521218	10769	1
GO:0030324	GO:0030324	lung development	3/152	172/18670	0.16530000037342	0.463975108344277	0.427345494527623	9241/3397/3280	3
GO:0009953	GO:0009953	dorsal/ventral pattern formation	2/152	90/18670	0.166632789554486	0.465717283626641	0.428950129656117	9241/4091	2
GO:0010717	GO:0010717	regulation of epithelial to mesenchymal transition	2/152	90/18670	0.166632789554486	0.465717283626641	0.428950129656117	6615/9241	2
GO:0031058	GO:0031058	positive regulation of histone modification	2/152	90/18670	0.166632789554486	0.465717283626641	0.428950129656117	10891/80312	2
GO:0043255	GO:0043255	regulation of carbohydrate biosynthetic process	2/152	90/18670	0.166632789554486	0.465717283626641	0.428950129656117	1950/10891	2
GO:0016525	GO:0016525	negative regulation of angiogenesis	3/152	173/18670	0.167279983631665	0.466529250725412	0.429697994089195	4804/10769/4223	3
GO:0055002	GO:0055002	striated muscle cell development	3/152	173/18670	0.167279983631665	0.466529250725412	0.429697994089195	58529/5999/4621	3
GO:0045861	GO:0045861	negative regulation of proteolysis	5/152	358/18670	0.168134555417197	0.467318458352298	0.430424895850801	647174/4804/1474/331/58189	5
GO:2001252	GO:2001252	positive regulation of chromosome organization	3/152	174/18670	0.169266988566639	0.467318458352298	0.430424895850801	10891/80312/545	3
GO:0001578	GO:0001578	microtubule bundle formation	2/152	91/18670	0.169518328655292	0.467318458352298	0.430424895850801	344148/84223	2
GO:0010921	GO:0010921	regulation of phosphatase activity	3/152	175/18670	0.171260905177238	0.467318458352298	0.430424895850801	80034/9863/58529	3
GO:2000181	GO:2000181	negative regulation of blood vessel morphogenesis	3/152	175/18670	0.171260905177238	0.467318458352298	0.430424895850801	4804/10769/4223	3
GO:0009251	GO:0009251	glucan catabolic process	1/152	23/18670	0.171493012239375	0.467318458352298	0.430424895850801	5257	1
GO:0022410	GO:0022410	circadian sleep/wake cycle process	1/152	23/18670	0.171493012239375	0.467318458352298	0.430424895850801	8863	1
GO:0030810	GO:0030810	positive regulation of nucleotide biosynthetic process	1/152	23/18670	0.171493012239375	0.467318458352298	0.430424895850801	10891	1
GO:0032717	GO:0032717	negative regulation of interleukin-8 production	1/152	23/18670	0.171493012239375	0.467318458352298	0.430424895850801	1991	1
GO:0032959	GO:0032959	inositol trisphosphate biosynthetic process	1/152	23/18670	0.171493012239375	0.467318458352298	0.430424895850801	23236	1
GO:0042451	GO:0042451	purine nucleoside biosynthetic process	1/152	23/18670	0.171493012239375	0.467318458352298	0.430424895850801	56952	1
GO:0042455	GO:0042455	ribonucleoside biosynthetic process	1/152	23/18670	0.171493012239375	0.467318458352298	0.430424895850801	56952	1
GO:0045821	GO:0045821	positive regulation of glycolytic process	1/152	23/18670	0.171493012239375	0.467318458352298	0.430424895850801	51085	1
GO:0046129	GO:0046129	purine ribonucleoside biosynthetic process	1/152	23/18670	0.171493012239375	0.467318458352298	0.430424895850801	56952	1
GO:0051589	GO:0051589	negative regulation of neurotransmitter transport	1/152	23/18670	0.171493012239375	0.467318458352298	0.430424895850801	5999	1
GO:0071157	GO:0071157	negative regulation of cell cycle arrest	1/152	23/18670	0.171493012239375	0.467318458352298	0.430424895850801	51085	1
GO:0071294	GO:0071294	cellular response to zinc ion	1/152	23/18670	0.171493012239375	0.467318458352298	0.430424895850801	26149	1
GO:0089718	GO:0089718	amino acid import across plasma membrane	1/152	23/18670	0.171493012239375	0.467318458352298	0.430424895850801	5999	1
GO:0090140	GO:0090140	regulation of mitochondrial fission	1/152	23/18670	0.171493012239375	0.467318458352298	0.430424895850801	10891	1
GO:0097150	GO:0097150	neuronal stem cell population maintenance	1/152	23/18670	0.171493012239375	0.467318458352298	0.430424895850801	3280	1
GO:1900373	GO:1900373	positive regulation of purine nucleotide biosynthetic process	1/152	23/18670	0.171493012239375	0.467318458352298	0.430424895850801	10891	1
GO:2000726	GO:2000726	negative regulation of cardiac muscle cell differentiation	1/152	23/18670	0.171493012239375	0.467318458352298	0.430424895850801	5999	1
GO:1904894	GO:1904894	positive regulation of receptor signaling pathway via STAT	2/152	92/18670	0.172412373669124	0.467696040969842	0.430772669314328	3280/9244	2
GO:2000117	GO:2000117	negative regulation of cysteine-type endopeptidase activity	2/152	92/18670	0.172412373669124	0.467696040969842	0.430772669314328	4804/331	2
GO:0030323	GO:0030323	respiratory tube development	3/152	176/18670	0.173261623688619	0.467696040969842	0.430772669314328	9241/3397/3280	3
GO:0048469	GO:0048469	cell maturation	3/152	177/18670	0.175269034564362	0.467696040969842	0.430772669314328	30812/3280/56975	3
GO:0051952	GO:0051952	regulation of amine transport	2/152	93/18670	0.175314597887636	0.467696040969842	0.430772669314328	152/5999	2
GO:1901184	GO:1901184	regulation of ERBB signaling pathway	2/152	93/18670	0.175314597887636	0.467696040969842	0.430772669314328	1950/9655	2
GO:1901655	GO:1901655	cellular response to ketone	2/152	93/18670	0.175314597887636	0.467696040969842	0.430772669314328	1244/687	2
GO:1903351	GO:1903351	cellular response to dopamine	2/152	93/18670	0.175314597887636	0.467696040969842	0.430772669314328	5999/3397	2
GO:0001667	GO:0001667	ameboidal-type cell migration	6/152	462/18670	0.175724951791284	0.467696040969842	0.430772669314328	30812/6899/3397/10769/11221/4223	6
GO:0070085	GO:0070085	glycosylation	4/152	269/18670	0.17686820458388	0.467696040969842	0.430772669314328	10610/80312/727936/2134	4
GO:0006029	GO:0006029	proteoglycan metabolic process	2/152	94/18670	0.178224679292489	0.467696040969842	0.430772669314328	9956/2134	2
GO:0044728	GO:0044728	DNA methylation or demethylation	2/152	94/18670	0.178224679292489	0.467696040969842	0.430772669314328	80312/64863	2
GO:0045621	GO:0045621	positive regulation of lymphocyte differentiation	2/152	94/18670	0.178224679292489	0.467696040969842	0.430772669314328	11221/9655	2
GO:1903350	GO:1903350	response to dopamine	2/152	94/18670	0.178224679292489	0.467696040969842	0.430772669314328	5999/3397	2
GO:0003181	GO:0003181	atrioventricular valve morphogenesis	1/152	24/18670	0.178246541608155	0.467696040969842	0.430772669314328	4091	1
GO:0009110	GO:0009110	vitamin biosynthetic process	1/152	24/18670	0.178246541608155	0.467696040969842	0.430772669314328	6615	1
GO:0010640	GO:0010640	regulation of platelet-derived growth factor receptor signaling pathway	1/152	24/18670	0.178246541608155	0.467696040969842	0.430772669314328	65009	1
GO:0014850	GO:0014850	response to muscle activity	1/152	24/18670	0.178246541608155	0.467696040969842	0.430772669314328	10891	1
GO:0021511	GO:0021511	spinal cord patterning	1/152	24/18670	0.178246541608155	0.467696040969842	0.430772669314328	5649	1
GO:0021544	GO:0021544	subpallium development	1/152	24/18670	0.178246541608155	0.467696040969842	0.430772669314328	1746	1
GO:0021895	GO:0021895	cerebral cortex neuron differentiation	1/152	24/18670	0.178246541608155	0.467696040969842	0.430772669314328	1746	1
GO:0022616	GO:0022616	DNA strand elongation	1/152	24/18670	0.178246541608155	0.467696040969842	0.430772669314328	64710	1
GO:0031579	GO:0031579	membrane raft organization	1/152	24/18670	0.178246541608155	0.467696040969842	0.430772669314328	23180	1
GO:0032528	GO:0032528	microvillus organization	1/152	24/18670	0.178246541608155	0.467696040969842	0.430772669314328	5420	1
GO:0032925	GO:0032925	regulation of activin receptor signaling pathway	1/152	24/18670	0.178246541608155	0.467696040969842	0.430772669314328	9863	1
GO:0034629	GO:0034629	cellular protein-containing complex localization	1/152	24/18670	0.178246541608155	0.467696040969842	0.430772669314328	90332	1
GO:0036010	GO:0036010	protein localization to endosome	1/152	24/18670	0.178246541608155	0.467696040969842	0.430772669314328	1950	1
GO:0042832	GO:0042832	defense response to protozoan	1/152	24/18670	0.178246541608155	0.467696040969842	0.430772669314328	10077	1
GO:0044346	GO:0044346	fibroblast apoptotic process	1/152	24/18670	0.178246541608155	0.467696040969842	0.430772669314328	9262	1
GO:0046639	GO:0046639	negative regulation of alpha-beta T cell differentiation	1/152	24/18670	0.178246541608155	0.467696040969842	0.430772669314328	9655	1
GO:0050996	GO:0050996	positive regulation of lipid catabolic process	1/152	24/18670	0.178246541608155	0.467696040969842	0.430772669314328	225	1
GO:0051446	GO:0051446	positive regulation of meiotic cell cycle	1/152	24/18670	0.178246541608155	0.467696040969842	0.430772669314328	23236	1
GO:0062009	GO:0062009	secondary palate development	1/152	24/18670	0.178246541608155	0.467696040969842	0.430772669314328	6899	1
GO:0090103	GO:0090103	cochlea morphogenesis	1/152	24/18670	0.178246541608155	0.467696040969842	0.430772669314328	6899	1
GO:1900078	GO:1900078	positive regulation of cellular response to insulin stimulus	1/152	24/18670	0.178246541608155	0.467696040969842	0.430772669314328	64710	1
GO:1902914	GO:1902914	regulation of protein polyubiquitination	1/152	24/18670	0.178246541608155	0.467696040969842	0.430772669314328	331	1
GO:1903020	GO:1903020	positive regulation of glycoprotein metabolic process	1/152	24/18670	0.178246541608155	0.467696040969842	0.430772669314328	23236	1
GO:0030177	GO:0030177	positive regulation of Wnt signaling pathway	3/152	179/18670	0.179303496526507	0.468589357555786	0.431595460906645	1950/55789/331	3
GO:0048736	GO:0048736	appendage development	3/152	179/18670	0.179303496526507	0.468589357555786	0.431595460906645	9241/4621/4223	3
GO:0051099	GO:0051099	positive regulation of binding	3/152	179/18670	0.179303496526507	0.468589357555786	0.431595460906645	1950/3280/10769	3
GO:0060173	GO:0060173	limb development	3/152	179/18670	0.179303496526507	0.468589357555786	0.431595460906645	9241/4621/4223	3
GO:0010565	GO:0010565	regulation of cellular ketone metabolic process	3/152	180/18670	0.18133032983791	0.47063921398687	0.433483486566854	51085/225/10891	3
GO:0022408	GO:0022408	negative regulation of cell-cell adhesion	3/152	180/18670	0.18133032983791	0.47063921398687	0.433483486566854	5420/114897/9655	3
GO:0043534	GO:0043534	blood vessel endothelial cell migration	3/152	180/18670	0.18133032983791	0.47063921398687	0.433483486566854	3397/10769/4223	3
GO:1905330	GO:1905330	regulation of morphogenesis of an epithelium	3/152	180/18670	0.18133032983791	0.47063921398687	0.433483486566854	30812/9863/9241	3
GO:2001257	GO:2001257	regulation of cation channel activity	3/152	180/18670	0.18133032983791	0.47063921398687	0.433483486566854	10891/5649/729993	3
GO:0007409	GO:0007409	axonogenesis	6/152	468/18670	0.182949769144769	0.47063921398687	0.433483486566854	9499/4804/5649/9241/4884/200933	6
GO:0006260	GO:0006260	DNA replication	4/152	273/18670	0.183320915932621	0.47063921398687	0.433483486566854	55388/10926/545/64710	4
GO:0001562	GO:0001562	response to protozoan	1/152	25/18670	0.184945379196675	0.47063921398687	0.433483486566854	10077	1
GO:0001672	GO:0001672	regulation of chromatin assembly or disassembly	1/152	25/18670	0.184945379196675	0.47063921398687	0.433483486566854	80312	1
GO:0001945	GO:0001945	lymph vessel development	1/152	25/18670	0.184945379196675	0.47063921398687	0.433483486566854	6899	1
GO:0002053	GO:0002053	positive regulation of mesenchymal cell proliferation	1/152	25/18670	0.184945379196675	0.47063921398687	0.433483486566854	6899	1
GO:0009648	GO:0009648	photoperiodism	1/152	25/18670	0.184945379196675	0.47063921398687	0.433483486566854	8863	1
GO:0021952	GO:0021952	central nervous system projection neuron axonogenesis	1/152	25/18670	0.184945379196675	0.47063921398687	0.433483486566854	200933	1
GO:0031069	GO:0031069	hair follicle morphogenesis	1/152	25/18670	0.184945379196675	0.47063921398687	0.433483486566854	6615	1
GO:0032461	GO:0032461	positive regulation of protein oligomerization	1/152	25/18670	0.184945379196675	0.47063921398687	0.433483486566854	8739	1
GO:0034110	GO:0034110	regulation of homotypic cell-cell adhesion	1/152	25/18670	0.184945379196675	0.47063921398687	0.433483486566854	114897	1
GO:0035336	GO:0035336	long-chain fatty-acyl-CoA metabolic process	1/152	25/18670	0.184945379196675	0.47063921398687	0.433483486566854	79071	1
GO:0044247	GO:0044247	cellular polysaccharide catabolic process	1/152	25/18670	0.184945379196675	0.47063921398687	0.433483486566854	5257	1
GO:0045662	GO:0045662	negative regulation of myoblast differentiation	1/152	25/18670	0.184945379196675	0.47063921398687	0.433483486566854	30812	1
GO:0050901	GO:0050901	leukocyte tethering or rolling	1/152	25/18670	0.184945379196675	0.47063921398687	0.433483486566854	1991	1
GO:0050927	GO:0050927	positive regulation of positive chemotaxis	1/152	25/18670	0.184945379196675	0.47063921398687	0.433483486566854	5228	1
GO:0060219	GO:0060219	camera-type eye photoreceptor cell differentiation	1/152	25/18670	0.184945379196675	0.47063921398687	0.433483486566854	30812	1
GO:0060444	GO:0060444	branching involved in mammary gland duct morphogenesis	1/152	25/18670	0.184945379196675	0.47063921398687	0.433483486566854	780	1
GO:0060571	GO:0060571	morphogenesis of an epithelial fold	1/152	25/18670	0.184945379196675	0.47063921398687	0.433483486566854	9241	1
GO:0061050	GO:0061050	regulation of cell growth involved in cardiac muscle cell development	1/152	25/18670	0.184945379196675	0.47063921398687	0.433483486566854	5999	1
GO:0072012	GO:0072012	glomerulus vasculature development	1/152	25/18670	0.184945379196675	0.47063921398687	0.433483486566854	3280	1
GO:1903588	GO:1903588	negative regulation of blood vessel endothelial cell proliferation involved in sprouting angiogenesis	1/152	25/18670	0.184945379196675	0.47063921398687	0.433483486566854	4804	1
GO:0010771	GO:0010771	negative regulation of cell morphogenesis involved in differentiation	2/152	97/18670	0.186998915664633	0.471052019218321	0.433863701911612	4804/3397	2
GO:0030316	GO:0030316	osteoclast differentiation	2/152	97/18670	0.186998915664633	0.471052019218321	0.433863701911612	9935/56975	2
GO:0060996	GO:0060996	dendritic spine development	2/152	97/18670	0.186998915664633	0.471052019218321	0.433863701911612	5649/10769	2
GO:0120162	GO:0120162	positive regulation of cold-induced thermogenesis	2/152	97/18670	0.186998915664633	0.471052019218321	0.433863701911612	10891/79071	2
GO:0021953	GO:0021953	central nervous system neuron differentiation	3/152	183/18670	0.187447938413782	0.471052019218321	0.433863701911612	1746/3280/200933	3
GO:0043409	GO:0043409	negative regulation of MAPK cascade	3/152	184/18670	0.18949915127842	0.471052019218321	0.433863701911612	5999/1846/11221	3
GO:0001824	GO:0001824	blastocyst development	2/152	98/18670	0.189937297558188	0.471052019218321	0.433863701911612	80312/79728	2
GO:0002042	GO:0002042	cell migration involved in sprouting angiogenesis	2/152	98/18670	0.189937297558188	0.471052019218321	0.433863701911612	10769/4223	2
GO:0045807	GO:0045807	positive regulation of endocytosis	2/152	98/18670	0.189937297558188	0.471052019218321	0.433863701911612	1950/9863	2
GO:0050848	GO:0050848	regulation of calcium-mediated signaling	2/152	98/18670	0.189937297558188	0.471052019218321	0.433863701911612	89/58529	2
GO:0030522	GO:0030522	intracellular receptor signaling pathway	4/152	278/18670	0.191494955267777	0.471052019218321	0.433863701911612	10891/6899/331/92610	4
GO:0007369	GO:0007369	gastrulation	3/152	185/18670	0.191556190170634	0.471052019218321	0.433863701911612	8516/6615/9241	3
GO:0003171	GO:0003171	atrioventricular valve development	1/152	26/18670	0.19158996500317	0.471052019218321	0.433863701911612	4091	1
GO:0006309	GO:0006309	apoptotic DNA fragmentation	1/152	26/18670	0.19158996500317	0.471052019218321	0.433863701911612	1776	1
GO:0006346	GO:0006346	DNA methylation-dependent heterochromatin assembly	1/152	26/18670	0.19158996500317	0.471052019218321	0.433863701911612	80312	1
GO:0006700	GO:0006700	C21-steroid hormone biosynthetic process	1/152	26/18670	0.19158996500317	0.471052019218321	0.433863701911612	10891	1
GO:0010460	GO:0010460	positive regulation of heart rate	1/152	26/18670	0.19158996500317	0.471052019218321	0.433863701911612	5999	1
GO:0030194	GO:0030194	positive regulation of blood coagulation	1/152	26/18670	0.19158996500317	0.471052019218321	0.433863701911612	7056	1
GO:0032366	GO:0032366	intracellular sterol transport	1/152	26/18670	0.19158996500317	0.471052019218321	0.433863701911612	57614	1
GO:0032367	GO:0032367	intracellular cholesterol transport	1/152	26/18670	0.19158996500317	0.471052019218321	0.433863701911612	57614	1
GO:0032897	GO:0032897	negative regulation of viral transcription	1/152	26/18670	0.19158996500317	0.471052019218321	0.433863701911612	64710	1
GO:0032957	GO:0032957	inositol trisphosphate metabolic process	1/152	26/18670	0.19158996500317	0.471052019218321	0.433863701911612	23236	1
GO:0035640	GO:0035640	exploration behavior	1/152	26/18670	0.19158996500317	0.471052019218321	0.433863701911612	1620	1
GO:0042745	GO:0042745	circadian sleep/wake cycle	1/152	26/18670	0.19158996500317	0.471052019218321	0.433863701911612	8863	1
GO:0043090	GO:0043090	amino acid import	1/152	26/18670	0.19158996500317	0.471052019218321	0.433863701911612	5999	1
GO:0043567	GO:0043567	regulation of insulin-like growth factor receptor signaling pathway	1/152	26/18670	0.19158996500317	0.471052019218321	0.433863701911612	493829	1
GO:0045992	GO:0045992	negative regulation of embryonic development	1/152	26/18670	0.19158996500317	0.471052019218321	0.433863701911612	6615	1
GO:0050926	GO:0050926	regulation of positive chemotaxis	1/152	26/18670	0.19158996500317	0.471052019218321	0.433863701911612	5228	1
GO:0055083	GO:0055083	monovalent inorganic anion homeostasis	1/152	26/18670	0.19158996500317	0.471052019218321	0.433863701911612	1244	1
GO:0060074	GO:0060074	synapse maturation	1/152	26/18670	0.19158996500317	0.471052019218321	0.433863701911612	5649	1
GO:0060706	GO:0060706	cell differentiation involved in embryonic placenta development	1/152	26/18670	0.19158996500317	0.471052019218321	0.433863701911612	6615	1
GO:0060740	GO:0060740	prostate gland epithelium morphogenesis	1/152	26/18670	0.19158996500317	0.471052019218321	0.433863701911612	9241	1
GO:0080111	GO:0080111	DNA demethylation	1/152	26/18670	0.19158996500317	0.471052019218321	0.433863701911612	80312	1
GO:1900048	GO:1900048	positive regulation of hemostasis	1/152	26/18670	0.19158996500317	0.471052019218321	0.433863701911612	7056	1
GO:1900120	GO:1900120	regulation of receptor binding	1/152	26/18670	0.19158996500317	0.471052019218321	0.433863701911612	9241	1
GO:1903959	GO:1903959	regulation of anion transmembrane transport	1/152	26/18670	0.19158996500317	0.471052019218321	0.433863701911612	5999	1
GO:0001708	GO:0001708	cell fate specification	2/152	99/18670	0.192881995030838	0.472452527154188	0.435153643431489	6899/50937	2
GO:0019395	GO:0019395	fatty acid oxidation	2/152	99/18670	0.192881995030838	0.472452527154188	0.435153643431489	225/10891	2
GO:0030301	GO:0030301	cholesterol transport	2/152	99/18670	0.192881995030838	0.472452527154188	0.435153643431489	1950/57614	2
GO:1901570	GO:1901570	fatty acid derivative biosynthetic process	2/152	99/18670	0.192881995030838	0.472452527154188	0.435153643431489	79071/6916	2
GO:0000082	GO:0000082	G1/S transition of mitotic cell cycle	4/152	279/18670	0.193143657857751	0.472650897058819	0.435336352554175	55388/10769/10926/23236	4
GO:0016311	GO:0016311	dephosphorylation	6/152	478/18670	0.195250026949407	0.473461921545921	0.436083348792296	80034/9863/58529/1846/4621/11221	6
GO:1901343	GO:1901343	negative regulation of vasculature development	3/152	187/18670	0.195687318834665	0.473461921545921	0.436083348792296	4804/10769/4223	3
GO:0015837	GO:0015837	amine transport	2/152	100/18670	0.195832713092588	0.473461921545921	0.436083348792296	152/5999	2
GO:0055024	GO:0055024	regulation of cardiac muscle tissue development	2/152	100/18670	0.195832713092588	0.473461921545921	0.436083348792296	5999/9241	2
GO:0060079	GO:0060079	excitatory postsynaptic potential	2/152	100/18670	0.195832713092588	0.473461921545921	0.436083348792296	5999/5649	2
GO:0043087	GO:0043087	regulation of GTPase activity	6/152	479/18670	0.196497225646893	0.473461921545921	0.436083348792296	8490/55789/5999/23236/1124/100271927	6
GO:0031345	GO:0031345	negative regulation of cell projection organization	3/152	188/18670	0.197761195878215	0.473461921545921	0.436083348792296	4804/3397/10769	3
GO:0051783	GO:0051783	regulation of nuclear division	3/152	188/18670	0.197761195878215	0.473461921545921	0.436083348792296	1950/23236/54908	3
GO:0071248	GO:0071248	cellular response to metal ion	3/152	188/18670	0.197761195878215	0.473461921545921	0.436083348792296	10891/26149/100271927	3
GO:0000272	GO:0000272	polysaccharide catabolic process	1/152	27/18670	0.198180735509474	0.473461921545921	0.436083348792296	5257	1
GO:0002021	GO:0002021	response to dietary excess	1/152	27/18670	0.198180735509474	0.473461921545921	0.436083348792296	10891	1
GO:0002825	GO:0002825	regulation of T-helper 1 type immune response	1/152	27/18670	0.198180735509474	0.473461921545921	0.436083348792296	9655	1
GO:0009649	GO:0009649	entrainment of circadian clock	1/152	27/18670	0.198180735509474	0.473461921545921	0.436083348792296	8863	1
GO:0015721	GO:0015721	bile acid and bile salt transport	1/152	27/18670	0.198180735509474	0.473461921545921	0.436083348792296	1244	1
GO:0018195	GO:0018195	peptidyl-arginine modification	1/152	27/18670	0.198180735509474	0.473461921545921	0.436083348792296	419	1
GO:0035883	GO:0035883	enteroendocrine cell differentiation	1/152	27/18670	0.198180735509474	0.473461921545921	0.436083348792296	3280	1
GO:0045671	GO:0045671	negative regulation of osteoclast differentiation	1/152	27/18670	0.198180735509474	0.473461921545921	0.436083348792296	9935	1
GO:0045932	GO:0045932	negative regulation of muscle contraction	1/152	27/18670	0.198180735509474	0.473461921545921	0.436083348792296	152	1
GO:0046885	GO:0046885	regulation of hormone biosynthetic process	1/152	27/18670	0.198180735509474	0.473461921545921	0.436083348792296	10891	1
GO:0050820	GO:0050820	positive regulation of coagulation	1/152	27/18670	0.198180735509474	0.473461921545921	0.436083348792296	7056	1
GO:0061437	GO:0061437	renal system vasculature development	1/152	27/18670	0.198180735509474	0.473461921545921	0.436083348792296	3280	1
GO:0061440	GO:0061440	kidney vasculature development	1/152	27/18670	0.198180735509474	0.473461921545921	0.436083348792296	3280	1
GO:0070199	GO:0070199	establishment of protein localization to chromosome	1/152	27/18670	0.198180735509474	0.473461921545921	0.436083348792296	545	1
GO:0080154	GO:0080154	regulation of fertilization	1/152	27/18670	0.198180735509474	0.473461921545921	0.436083348792296	23236	1
GO:1905208	GO:1905208	negative regulation of cardiocyte differentiation	1/152	27/18670	0.198180735509474	0.473461921545921	0.436083348792296	5999	1
GO:2001039	GO:2001039	negative regulation of cellular response to drug	1/152	27/18670	0.198180735509474	0.473461921545921	0.436083348792296	5999	1
GO:0034440	GO:0034440	lipid oxidation	2/152	101/18670	0.198789161077957	0.473617891967155	0.436227005759222	225/10891	2
GO:0048259	GO:0048259	regulation of receptor-mediated endocytosis	2/152	101/18670	0.198789161077957	0.473617891967155	0.436227005759222	1950/9863	2
GO:0048661	GO:0048661	positive regulation of smooth muscle cell proliferation	2/152	101/18670	0.198789161077957	0.473617891967155	0.436227005759222	1991/10891	2
GO:0021700	GO:0021700	developmental maturation	4/152	284/18670	0.201453745414472	0.475401392268872	0.43786970340554	30812/5649/3280/56975	4
GO:0034765	GO:0034765	regulation of ion transmembrane transport	6/152	483/18670	0.201516218858419	0.475401392268872	0.43786970340554	1180/10891/5999/5649/729993/57214	6
GO:0035335	GO:0035335	peptidyl-tyrosine dephosphorylation	2/152	102/18670	0.201751052595914	0.475401392268872	0.43786970340554	1846/11221	2
GO:0031346	GO:0031346	positive regulation of cell projection organization	5/152	383/18670	0.20271078757533	0.475401392268872	0.43786970340554	4804/9863/5649/10677/65009	5
GO:0045765	GO:0045765	regulation of angiogenesis	5/152	383/18670	0.20271078757533	0.475401392268872	0.43786970340554	4804/5228/3397/10769/4223	5
GO:0051348	GO:0051348	negative regulation of transferase activity	4/152	285/18670	0.203128708211347	0.475401392268872	0.43786970340554	5999/1846/11221/9655	4
GO:0051054	GO:0051054	positive regulation of DNA metabolic process	3/152	191/18670	0.204014809128565	0.475401392268872	0.43786970340554	10891/25849/545	3
GO:0032091	GO:0032091	negative regulation of protein binding	2/152	103/18670	0.204718105480324	0.475401392268872	0.43786970340554	9241/3397	2
GO:0044264	GO:0044264	cellular polysaccharide metabolic process	2/152	103/18670	0.204718105480324	0.475401392268872	0.43786970340554	2134/5257	2
GO:1902106	GO:1902106	negative regulation of leukocyte differentiation	2/152	103/18670	0.204718105480324	0.475401392268872	0.43786970340554	9935/9655	2
GO:1905269	GO:1905269	positive regulation of chromatin organization	2/152	103/18670	0.204718105480324	0.475401392268872	0.43786970340554	10891/80312	2
GO:0001516	GO:0001516	prostaglandin biosynthetic process	1/152	28/18670	0.204718123708935	0.475401392268872	0.43786970340554	6916	1
GO:0001773	GO:0001773	myeloid dendritic cell activation	1/152	28/18670	0.204718123708935	0.475401392268872	0.43786970340554	10077	1
GO:0008045	GO:0008045	motor neuron axon guidance	1/152	28/18670	0.204718123708935	0.475401392268872	0.43786970340554	9241	1
GO:0008209	GO:0008209	androgen metabolic process	1/152	28/18670	0.204718123708935	0.475401392268872	0.43786970340554	10891	1
GO:0010894	GO:0010894	negative regulation of steroid biosynthetic process	1/152	28/18670	0.204718123708935	0.475401392268872	0.43786970340554	6615	1
GO:0033137	GO:0033137	negative regulation of peptidyl-serine phosphorylation	1/152	28/18670	0.204718123708935	0.475401392268872	0.43786970340554	51085	1
GO:0033688	GO:0033688	regulation of osteoblast proliferation	1/152	28/18670	0.204718123708935	0.475401392268872	0.43786970340554	30812	1
GO:0034698	GO:0034698	response to gonadotropin	1/152	28/18670	0.204718123708935	0.475401392268872	0.43786970340554	10891	1
GO:0042730	GO:0042730	fibrinolysis	1/152	28/18670	0.204718123708935	0.475401392268872	0.43786970340554	7056	1
GO:0046457	GO:0046457	prostanoid biosynthetic process	1/152	28/18670	0.204718123708935	0.475401392268872	0.43786970340554	6916	1
GO:0060122	GO:0060122	inner ear receptor cell stereocilium organization	1/152	28/18670	0.204718123708935	0.475401392268872	0.43786970340554	3280	1
GO:0060512	GO:0060512	prostate gland morphogenesis	1/152	28/18670	0.204718123708935	0.475401392268872	0.43786970340554	9241	1
GO:0070076	GO:0070076	histone lysine demethylation	1/152	28/18670	0.204718123708935	0.475401392268872	0.43786970340554	55806	1
GO:0090344	GO:0090344	negative regulation of cell aging	1/152	28/18670	0.204718123708935	0.475401392268872	0.43786970340554	10769	1
GO:0095500	GO:0095500	acetylcholine receptor signaling pathway	1/152	28/18670	0.204718123708935	0.475401392268872	0.43786970340554	23236	1
GO:1903792	GO:1903792	negative regulation of anion transport	1/152	28/18670	0.204718123708935	0.475401392268872	0.43786970340554	5999	1
GO:1904994	GO:1904994	regulation of leukocyte adhesion to vascular endothelial cell	1/152	28/18670	0.204718123708935	0.475401392268872	0.43786970340554	1991	1
GO:0015980	GO:0015980	energy derivation by oxidation of organic compounds	4/152	286/18670	0.204807862800848	0.475401392268872	0.43786970340554	89/10891/79675/5257	4
GO:0043112	GO:0043112	receptor metabolic process	3/152	192/18670	0.206109657366526	0.477998992615986	0.44026223004104	1950/9863/387849	3
GO:0010923	GO:0010923	negative regulation of phosphatase activity	2/152	104/18670	0.207690041740911	0.480386515644759	0.442461264409646	80034/58529	2
GO:0090100	GO:0090100	positive regulation of transmembrane receptor protein serine/threonine kinase signaling pathway	2/152	104/18670	0.207690041740911	0.480386515644759	0.442461264409646	8516/3280	2
GO:1901800	GO:1901800	positive regulation of proteasomal protein catabolic process	2/152	104/18670	0.207690041740911	0.480386515644759	0.442461264409646	10769/9655	2
GO:0045333	GO:0045333	cellular respiration	3/152	194/18670	0.210314193309378	0.482116836557461	0.444054981039767	89/10891/79675	3
GO:0007009	GO:0007009	plasma membrane organization	2/152	105/18670	0.210666587514738	0.482116836557461	0.444054981039767	225/493829	2
GO:0000132	GO:0000132	establishment of mitotic spindle orientation	1/152	29/18670	0.211202559134117	0.482116836557461	0.444054981039767	54908	1
GO:0016577	GO:0016577	histone demethylation	1/152	29/18670	0.211202559134117	0.482116836557461	0.444054981039767	55806	1
GO:0030511	GO:0030511	positive regulation of transforming growth factor beta receptor signaling pathway	1/152	29/18670	0.211202559134117	0.482116836557461	0.444054981039767	8516	1
GO:0032372	GO:0032372	negative regulation of sterol transport	1/152	29/18670	0.211202559134117	0.482116836557461	0.444054981039767	1950	1
GO:0032375	GO:0032375	negative regulation of cholesterol transport	1/152	29/18670	0.211202559134117	0.482116836557461	0.444054981039767	1950	1
GO:0048730	GO:0048730	epidermis morphogenesis	1/152	29/18670	0.211202559134117	0.482116836557461	0.444054981039767	6615	1
GO:0060536	GO:0060536	cartilage morphogenesis	1/152	29/18670	0.211202559134117	0.482116836557461	0.444054981039767	6615	1
GO:0060914	GO:0060914	heart formation	1/152	29/18670	0.211202559134117	0.482116836557461	0.444054981039767	3280	1
GO:0061099	GO:0061099	negative regulation of protein tyrosine kinase activity	1/152	29/18670	0.211202559134117	0.482116836557461	0.444054981039767	9655	1
GO:0070198	GO:0070198	protein localization to chromosome. telomeric region	1/152	29/18670	0.211202559134117	0.482116836557461	0.444054981039767	545	1
GO:0090162	GO:0090162	establishment of epithelial cell polarity	1/152	29/18670	0.211202559134117	0.482116836557461	0.444054981039767	3280	1
GO:1903846	GO:1903846	positive regulation of cellular response to transforming growth factor beta stimulus	1/152	29/18670	0.211202559134117	0.482116836557461	0.444054981039767	8516	1
GO:2000515	GO:2000515	negative regulation of CD4-positive. alpha-beta T cell activation	1/152	29/18670	0.211202559134117	0.482116836557461	0.444054981039767	9655	1
GO:0098656	GO:0098656	anion transmembrane transport	4/152	291/18670	0.213264662335606	0.485777959031786	0.447427067529277	1180/57348/5999/9498	4
GO:0021510	GO:0021510	spinal cord development	2/152	106/18670	0.21364747301818	0.485777959031786	0.447427067529277	5649/9241	2
GO:0002685	GO:0002685	regulation of leukocyte migration	3/152	196/18670	0.214537824794068	0.485777959031786	0.447427067529277	1991/5228/23236	3
GO:0006694	GO:0006694	steroid biosynthetic process	3/152	196/18670	0.214537824794068	0.485777959031786	0.447427067529277	10891/6615/79071	3
GO:0001909	GO:0001909	leukocyte mediated cytotoxicity	2/152	107/18670	0.21663243249941	0.485777959031786	0.447427067529277	1991/1776	2
GO:0002221	GO:0002221	pattern recognition receptor signaling pathway	3/152	197/18670	0.216656544039945	0.485777959031786	0.447427067529277	331/92610/23180	3
GO:0002828	GO:0002828	regulation of type 2 immune response	1/152	30/18670	0.217634467884271	0.485777959031786	0.447427067529277	9655	1
GO:0003209	GO:0003209	cardiac atrium morphogenesis	1/152	30/18670	0.217634467884271	0.485777959031786	0.447427067529277	9241	1
GO:0019098	GO:0019098	reproductive behavior	1/152	30/18670	0.217634467884271	0.485777959031786	0.447427067529277	1620	1
GO:0021772	GO:0021772	olfactory bulb development	1/152	30/18670	0.217634467884271	0.485777959031786	0.447427067529277	1746	1
GO:0035066	GO:0035066	positive regulation of histone acetylation	1/152	30/18670	0.217634467884271	0.485777959031786	0.447427067529277	10891	1
GO:0042759	GO:0042759	long-chain fatty acid biosynthetic process	1/152	30/18670	0.217634467884271	0.485777959031786	0.447427067529277	79071	1
GO:0043372	GO:0043372	positive regulation of CD4-positive. alpha-beta T cell differentiation	1/152	30/18670	0.217634467884271	0.485777959031786	0.447427067529277	9655	1
GO:0044788	GO:0044788	modulation by host of viral process	1/152	30/18670	0.217634467884271	0.485777959031786	0.447427067529277	64710	1
GO:0045939	GO:0045939	negative regulation of steroid metabolic process	1/152	30/18670	0.217634467884271	0.485777959031786	0.447427067529277	6615	1
GO:0045940	GO:0045940	positive regulation of steroid metabolic process	1/152	30/18670	0.217634467884271	0.485777959031786	0.447427067529277	10891	1
GO:0048265	GO:0048265	response to pain	1/152	30/18670	0.217634467884271	0.485777959031786	0.447427067529277	5649	1
GO:0048384	GO:0048384	retinoic acid receptor signaling pathway	1/152	30/18670	0.217634467884271	0.485777959031786	0.447427067529277	6899	1
GO:0061037	GO:0061037	negative regulation of cartilage development	1/152	30/18670	0.217634467884271	0.485777959031786	0.447427067529277	9241	1
GO:0071480	GO:0071480	cellular response to gamma radiation	1/152	30/18670	0.217634467884271	0.485777959031786	0.447427067529277	545	1
GO:0071549	GO:0071549	cellular response to dexamethasone stimulus	1/152	30/18670	0.217634467884271	0.485777959031786	0.447427067529277	1244	1
GO:0090200	GO:0090200	positive regulation of release of cytochrome c from mitochondria	1/152	30/18670	0.217634467884271	0.485777959031786	0.447427067529277	8739	1
GO:0090314	GO:0090314	positive regulation of protein targeting to membrane	1/152	30/18670	0.217634467884271	0.485777959031786	0.447427067529277	57214	1
GO:0099068	GO:0099068	postsynapse assembly	1/152	30/18670	0.217634467884271	0.485777959031786	0.447427067529277	9863	1
GO:1905144	GO:1905144	response to acetylcholine	1/152	30/18670	0.217634467884271	0.485777959031786	0.447427067529277	23236	1
GO:1905145	GO:1905145	cellular response to acetylcholine	1/152	30/18670	0.217634467884271	0.485777959031786	0.447427067529277	23236	1
GO:0031099	GO:0031099	regeneration	3/152	198/18670	0.218779729245215	0.486728685431223	0.44830273658139	5228/58529/11221	3
GO:0060541	GO:0060541	respiratory system development	3/152	198/18670	0.218779729245215	0.486728685431223	0.44830273658139	9241/3397/3280	3
GO:0002526	GO:0002526	acute inflammatory response	2/152	108/18670	0.219621204191364	0.486728685431223	0.44830273658139	1991/1776	2
GO:0006821	GO:0006821	chloride transport	2/152	108/18670	0.219621204191364	0.486728685431223	0.44830273658139	1180/57348	2
GO:0032526	GO:0032526	response to retinoic acid	2/152	108/18670	0.219621204191364	0.486728685431223	0.44830273658139	1620/6899	2
GO:0071156	GO:0071156	regulation of cell cycle arrest	2/152	108/18670	0.219621204191364	0.486728685431223	0.44830273658139	51085/10769	2
GO:0099565	GO:0099565	chemical synaptic transmission. postsynaptic	2/152	108/18670	0.219621204191364	0.486728685431223	0.44830273658139	5999/5649	2
GO:2000278	GO:2000278	regulation of DNA biosynthetic process	2/152	108/18670	0.219621204191364	0.486728685431223	0.44830273658139	25849/545	2
GO:0007179	GO:0007179	transforming growth factor beta receptor signaling pathway	3/152	199/18670	0.220907278679714	0.486728685431223	0.44830273658139	8516/4091/3397	3
GO:0001676	GO:0001676	long-chain fatty acid metabolic process	2/152	109/18670	0.222613530265218	0.486728685431223	0.44830273658139	79071/6916	2
GO:0021761	GO:0021761	limbic system development	2/152	109/18670	0.222613530265218	0.486728685431223	0.44830273658139	1746/5649	2
GO:0051149	GO:0051149	positive regulation of muscle cell differentiation	2/152	109/18670	0.222613530265218	0.486728685431223	0.44830273658139	6899/50937	2
GO:0051261	GO:0051261	protein depolymerization	2/152	109/18670	0.222613530265218	0.486728685431223	0.44830273658139	344148/10677	2
GO:0071868	GO:0071868	cellular response to monoamine stimulus	2/152	109/18670	0.222613530265218	0.486728685431223	0.44830273658139	5999/3397	2
GO:0071870	GO:0071870	cellular response to catecholamine stimulus	2/152	109/18670	0.222613530265218	0.486728685431223	0.44830273658139	5999/3397	2
GO:0003401	GO:0003401	axis elongation	1/152	31/18670	0.224014272652597	0.486728685431223	0.44830273658139	9863	1
GO:0006482	GO:0006482	protein demethylation	1/152	31/18670	0.224014272652597	0.486728685431223	0.44830273658139	55806	1
GO:0008214	GO:0008214	protein dealkylation	1/152	31/18670	0.224014272652597	0.486728685431223	0.44830273658139	55806	1
GO:0009954	GO:0009954	proximal/distal pattern formation	1/152	31/18670	0.224014272652597	0.486728685431223	0.44830273658139	1746	1
GO:0010719	GO:0010719	negative regulation of epithelial to mesenchymal transition	1/152	31/18670	0.224014272652597	0.486728685431223	0.44830273658139	9241	1
GO:0021988	GO:0021988	olfactory lobe development	1/152	31/18670	0.224014272652597	0.486728685431223	0.44830273658139	1746	1
GO:0030431	GO:0030431	sleep	1/152	31/18670	0.224014272652597	0.486728685431223	0.44830273658139	8863	1
GO:0033687	GO:0033687	osteoblast proliferation	1/152	31/18670	0.224014272652597	0.486728685431223	0.44830273658139	30812	1
GO:0040020	GO:0040020	regulation of meiotic nuclear division	1/152	31/18670	0.224014272652597	0.486728685431223	0.44830273658139	23236	1
GO:0044319	GO:0044319	wound healing. spreading of cells	1/152	31/18670	0.224014272652597	0.486728685431223	0.44830273658139	780	1
GO:0045742	GO:0045742	positive regulation of epidermal growth factor receptor signaling pathway	1/152	31/18670	0.224014272652597	0.486728685431223	0.44830273658139	1950	1
GO:0051955	GO:0051955	regulation of amino acid transport	1/152	31/18670	0.224014272652597	0.486728685431223	0.44830273658139	5999	1
GO:0060292	GO:0060292	long-term synaptic depression	1/152	31/18670	0.224014272652597	0.486728685431223	0.44830273658139	10769	1
GO:0071880	GO:0071880	adenylate cyclase-activating adrenergic receptor signaling pathway	1/152	31/18670	0.224014272652597	0.486728685431223	0.44830273658139	152	1
GO:0090505	GO:0090505	epiboly involved in wound healing	1/152	31/18670	0.224014272652597	0.486728685431223	0.44830273658139	780	1
GO:0097106	GO:0097106	postsynaptic density organization	1/152	31/18670	0.224014272652597	0.486728685431223	0.44830273658139	5649	1
GO:1902230	GO:1902230	negative regulation of intrinsic apoptotic signaling pathway in response to DNA damage	1/152	31/18670	0.224014272652597	0.486728685431223	0.44830273658139	6615	1
GO:0044843	GO:0044843	cell cycle G1/S phase transition	4/152	298/18670	0.225265440810856	0.488635483549917	0.450058998006502	55388/10769/10926/23236	4
GO:0090068	GO:0090068	positive regulation of cell cycle process	4/152	298/18670	0.225265440810856	0.488635483549917	0.450058998006502	1950/10769/10926/23236	4
GO:0050870	GO:0050870	positive regulation of T cell activation	3/152	202/18670	0.227315101843227	0.491753096255036	0.452930483392796	3280/11221/9655	3
GO:0031623	GO:0031623	receptor internalization	2/152	111/18670	0.228607833658652	0.491753096255036	0.452930483392796	1950/9863	2
GO:0035305	GO:0035305	negative regulation of dephosphorylation	2/152	111/18670	0.228607833658652	0.491753096255036	0.452930483392796	80034/58529	2
GO:0098661	GO:0098661	inorganic anion transmembrane transport	2/152	111/18670	0.228607833658652	0.491753096255036	0.452930483392796	1180/57348	2
GO:0001975	GO:0001975	response to amphetamine	1/152	32/18670	0.230342392753289	0.491753096255036	0.452930483392796	5999	1
GO:0007616	GO:0007616	long-term memory	1/152	32/18670	0.230342392753289	0.491753096255036	0.452930483392796	5649	1
GO:0031297	GO:0031297	replication fork processing	1/152	32/18670	0.230342392753289	0.491753096255036	0.452930483392796	64710	1
GO:0038128	GO:0038128	ERBB2 signaling pathway	1/152	32/18670	0.230342392753289	0.491753096255036	0.452930483392796	1950	1
GO:0042491	GO:0042491	inner ear auditory receptor cell differentiation	1/152	32/18670	0.230342392753289	0.491753096255036	0.452930483392796	3280	1
GO:0045589	GO:0045589	regulation of regulatory T cell differentiation	1/152	32/18670	0.230342392753289	0.491753096255036	0.452930483392796	11221	1
GO:0045907	GO:0045907	positive regulation of vasoconstriction	1/152	32/18670	0.230342392753289	0.491753096255036	0.452930483392796	152	1
GO:0046685	GO:0046685	response to arsenic-containing substance	1/152	32/18670	0.230342392753289	0.491753096255036	0.452930483392796	1244	1
GO:0046949	GO:0046949	fatty-acyl-CoA biosynthetic process	1/152	32/18670	0.230342392753289	0.491753096255036	0.452930483392796	79071	1
GO:0051968	GO:0051968	positive regulation of synaptic transmission. glutamatergic	1/152	32/18670	0.230342392753289	0.491753096255036	0.452930483392796	5649	1
GO:0055094	GO:0055094	response to lipoprotein particle	1/152	32/18670	0.230342392753289	0.491753096255036	0.452930483392796	9655	1
GO:0060674	GO:0060674	placenta blood vessel development	1/152	32/18670	0.230342392753289	0.491753096255036	0.452930483392796	3280	1
GO:0061384	GO:0061384	heart trabecula morphogenesis	1/152	32/18670	0.230342392753289	0.491753096255036	0.452930483392796	9241	1
GO:0090504	GO:0090504	epiboly	1/152	32/18670	0.230342392753289	0.491753096255036	0.452930483392796	780	1
GO:1901661	GO:1901661	quinone metabolic process	1/152	32/18670	0.230342392753289	0.491753096255036	0.452930483392796	9946	1
GO:0010769	GO:0010769	regulation of cell morphogenesis involved in differentiation	4/152	301/18670	0.230462269116466	0.491753096255036	0.452930483392796	4804/5649/3397/11178	4
GO:0006006	GO:0006006	glucose metabolic process	3/152	204/18670	0.231606960583732	0.492193311935661	0.453335945203898	89/10891/114897	3
GO:0035265	GO:0035265	organ growth	3/152	204/18670	0.231606960583732	0.492193311935661	0.453335945203898	5999/9241/65009	3
GO:0015918	GO:0015918	sterol transport	2/152	112/18670	0.231609314599694	0.492193311935661	0.453335945203898	1950/57614	2
GO:0043279	GO:0043279	response to alkaloid	2/152	112/18670	0.231609314599694	0.492193311935661	0.453335945203898	10891/5999	2
GO:1903510	GO:1903510	mucopolysaccharide metabolic process	2/152	112/18670	0.231609314599694	0.492193311935661	0.453335945203898	1950/57214	2
GO:0045785	GO:0045785	positive regulation of cell adhesion	5/152	403/18670	0.231956049587147	0.492530053344136	0.453646101764336	1991/5420/3280/11221/9655	5
GO:0072522	GO:0072522	purine-containing compound biosynthetic process	3/152	205/18670	0.233758584698438	0.494405705025665	0.455373675681534	10891/79071/56952	3
GO:0046620	GO:0046620	regulation of organ growth	2/152	113/18670	0.234613357075836	0.494405705025665	0.455373675681534	5999/9241	2
GO:1903037	GO:1903037	regulation of leukocyte cell-cell adhesion	4/152	304/18670	0.235689230389564	0.494405705025665	0.455373675681534	1991/3280/11221/9655	4
GO:0006471	GO:0006471	protein ADP-ribosylation	1/152	33/18670	0.236619244148369	0.494405705025665	0.455373675681534	419	1
GO:0010464	GO:0010464	regulation of mesenchymal cell proliferation	1/152	33/18670	0.236619244148369	0.494405705025665	0.455373675681534	6899	1
GO:0010837	GO:0010837	regulation of keratinocyte proliferation	1/152	33/18670	0.236619244148369	0.494405705025665	0.455373675681534	687	1
GO:0010955	GO:0010955	negative regulation of protein processing	1/152	33/18670	0.236619244148369	0.494405705025665	0.455373675681534	331	1
GO:0014072	GO:0014072	response to isoquinoline alkaloid	1/152	33/18670	0.236619244148369	0.494405705025665	0.455373675681534	5999	1
GO:0016242	GO:0016242	negative regulation of macroautophagy	1/152	33/18670	0.236619244148369	0.494405705025665	0.455373675681534	11178	1
GO:0030513	GO:0030513	positive regulation of BMP signaling pathway	1/152	33/18670	0.236619244148369	0.494405705025665	0.455373675681534	3280	1
GO:0040001	GO:0040001	establishment of mitotic spindle localization	1/152	33/18670	0.236619244148369	0.494405705025665	0.455373675681534	54908	1
GO:0043278	GO:0043278	response to morphine	1/152	33/18670	0.236619244148369	0.494405705025665	0.455373675681534	5999	1
GO:0048011	GO:0048011	neurotrophin TRK receptor signaling pathway	1/152	33/18670	0.236619244148369	0.494405705025665	0.455373675681534	4804	1
GO:0060603	GO:0060603	mammary gland duct morphogenesis	1/152	33/18670	0.236619244148369	0.494405705025665	0.455373675681534	780	1
GO:0099084	GO:0099084	postsynaptic specialization organization	1/152	33/18670	0.236619244148369	0.494405705025665	0.455373675681534	5649	1
GO:1901186	GO:1901186	positive regulation of ERBB signaling pathway	1/152	33/18670	0.236619244148369	0.494405705025665	0.455373675681534	1950	1
GO:1901380	GO:1901380	negative regulation of potassium ion transmembrane transport	1/152	33/18670	0.236619244148369	0.494405705025665	0.455373675681534	5999	1
GO:1901797	GO:1901797	negative regulation of signal transduction by p53 class mediator	1/152	33/18670	0.236619244148369	0.494405705025665	0.455373675681534	6615	1
GO:1903318	GO:1903318	negative regulation of protein maturation	1/152	33/18670	0.236619244148369	0.494405705025665	0.455373675681534	331	1
GO:2000758	GO:2000758	positive regulation of peptidyl-lysine acetylation	1/152	33/18670	0.236619244148369	0.494405705025665	0.455373675681534	10891	1
GO:0006690	GO:0006690	icosanoid metabolic process	2/152	114/18670	0.237619722268214	0.494914962940803	0.455842729024424	6916/145482	2
GO:0008543	GO:0008543	fibroblast growth factor receptor signaling pathway	2/152	114/18670	0.237619722268214	0.494914962940803	0.455842729024424	9241/56975	2
GO:0010633	GO:0010633	negative regulation of epithelial cell migration	2/152	114/18670	0.237619722268214	0.494914962940803	0.455842729024424	11221/4223	2
GO:0042752	GO:0042752	regulation of circadian rhythm	2/152	114/18670	0.237619722268214	0.494914962940803	0.455842729024424	10891/8863	2
GO:0050808	GO:0050808	synapse organization	5/152	408/18670	0.239454272368174	0.497091663900452	0.457847585171469	9499/22866/9863/5649/200933	5
GO:0016051	GO:0016051	carbohydrate biosynthetic process	3/152	208/18670	0.240235056110625	0.497091663900452	0.457847585171469	1950/10891/2134	3
GO:1901215	GO:1901215	negative regulation of neuron death	3/152	208/18670	0.240235056110625	0.497091663900452	0.457847585171469	1271/10891/9244	3
GO:0010927	GO:0010927	cellular component assembly involved in morphogenesis	2/152	115/18670	0.240628175027011	0.497091663900452	0.457847585171469	58529/4621	2
GO:0035303	GO:0035303	regulation of dephosphorylation	3/152	209/18670	0.242400754739008	0.497091663900452	0.457847585171469	80034/9863/58529	3
GO:0051216	GO:0051216	cartilage development	3/152	209/18670	0.242400754739008	0.497091663900452	0.457847585171469	1746/6615/9241	3
GO:0071229	GO:0071229	cellular response to acid chemical	3/152	209/18670	0.242400754739008	0.497091663900452	0.457847585171469	1620/10891/6899	3
GO:0000737	GO:0000737	DNA catabolic process. endonucleolytic	1/152	34/18670	0.242845239474304	0.497091663900452	0.457847585171469	1776	1
GO:0002183	GO:0002183	cytoplasmic translational initiation	1/152	34/18670	0.242845239474304	0.497091663900452	0.457847585171469	728689	1
GO:0003382	GO:0003382	epithelial cell morphogenesis	1/152	34/18670	0.242845239474304	0.497091663900452	0.457847585171469	3397	1
GO:0007094	GO:0007094	mitotic spindle assembly checkpoint	1/152	34/18670	0.242845239474304	0.497091663900452	0.457847585171469	54908	1
GO:0010922	GO:0010922	positive regulation of phosphatase activity	1/152	34/18670	0.242845239474304	0.497091663900452	0.457847585171469	9863	1
GO:0031128	GO:0031128	developmental induction	1/152	34/18670	0.242845239474304	0.497091663900452	0.457847585171469	30812	1
GO:0031577	GO:0031577	spindle checkpoint	1/152	34/18670	0.242845239474304	0.497091663900452	0.457847585171469	54908	1
GO:0032148	GO:0032148	activation of protein kinase B activity	1/152	34/18670	0.242845239474304	0.497091663900452	0.457847585171469	152	1
GO:0032212	GO:0032212	positive regulation of telomere maintenance via telomerase	1/152	34/18670	0.242845239474304	0.497091663900452	0.457847585171469	545	1
GO:0043094	GO:0043094	cellular metabolic compound salvage	1/152	34/18670	0.242845239474304	0.497091663900452	0.457847585171469	56952	1
GO:0045066	GO:0045066	regulatory T cell differentiation	1/152	34/18670	0.242845239474304	0.497091663900452	0.457847585171469	11221	1
GO:0071173	GO:0071173	spindle assembly checkpoint	1/152	34/18670	0.242845239474304	0.497091663900452	0.457847585171469	54908	1
GO:0071174	GO:0071174	mitotic spindle checkpoint	1/152	34/18670	0.242845239474304	0.497091663900452	0.457847585171469	54908	1
GO:0071402	GO:0071402	cellular response to lipoprotein particle stimulus	1/152	34/18670	0.242845239474304	0.497091663900452	0.457847585171469	9655	1
GO:0071875	GO:0071875	adrenergic receptor signaling pathway	1/152	34/18670	0.242845239474304	0.497091663900452	0.457847585171469	152	1
GO:0007569	GO:0007569	cell aging	2/152	116/18670	0.243638483828229	0.497936151323943	0.458625402535211	10769/545	2
GO:0010822	GO:0010822	positive regulation of mitochondrion organization	2/152	116/18670	0.243638483828229	0.497936151323943	0.458625402535211	8739/10891	2
GO:0043523	GO:0043523	regulation of neuron apoptotic process	3/152	210/18670	0.24456972960524	0.49905960424907	0.459660161808354	1271/10891/9244	3
GO:0097529	GO:0097529	myeloid leukocyte migration	3/152	210/18670	0.24456972960524	0.49905960424907	0.459660161808354	5228/3680/23236	3
GO:0043666	GO:0043666	regulation of phosphoprotein phosphatase activity	2/152	117/18670	0.246650420730902	0.5011064473746	0.461545412055552	9863/58529	2
GO:0000266	GO:0000266	mitochondrial fission	1/152	35/18670	0.249020788068417	0.5011064473746	0.461545412055552	10891	1
GO:0001881	GO:0001881	receptor recycling	1/152	35/18670	0.249020788068417	0.5011064473746	0.461545412055552	387849	1
GO:0003230	GO:0003230	cardiac atrium development	1/152	35/18670	0.249020788068417	0.5011064473746	0.461545412055552	9241	1
GO:0021955	GO:0021955	central nervous system neuron axonogenesis	1/152	35/18670	0.249020788068417	0.5011064473746	0.461545412055552	200933	1
GO:0030262	GO:0030262	apoptotic nuclear changes	1/152	35/18670	0.249020788068417	0.5011064473746	0.461545412055552	1776	1
GO:0032735	GO:0032735	positive regulation of interleukin-12 production	1/152	35/18670	0.249020788068417	0.5011064473746	0.461545412055552	23236	1
GO:0042092	GO:0042092	type 2 immune response	1/152	35/18670	0.249020788068417	0.5011064473746	0.461545412055552	9655	1
GO:0045070	GO:0045070	positive regulation of viral genome replication	1/152	35/18670	0.249020788068417	0.5011064473746	0.461545412055552	64710	1
GO:0045622	GO:0045622	regulation of T-helper cell differentiation	1/152	35/18670	0.249020788068417	0.5011064473746	0.461545412055552	9655	1
GO:0048333	GO:0048333	mesodermal cell differentiation	1/152	35/18670	0.249020788068417	0.5011064473746	0.461545412055552	8516	1
GO:0051294	GO:0051294	establishment of spindle orientation	1/152	35/18670	0.249020788068417	0.5011064473746	0.461545412055552	54908	1
GO:0060251	GO:0060251	regulation of glial cell proliferation	1/152	35/18670	0.249020788068417	0.5011064473746	0.461545412055552	3280	1
GO:0070423	GO:0070423	nucleotide-binding oligomerization domain containing signaling pathway	1/152	35/18670	0.249020788068417	0.5011064473746	0.461545412055552	331	1
GO:0071312	GO:0071312	cellular response to alkaloid	1/152	35/18670	0.249020788068417	0.5011064473746	0.461545412055552	10891	1
GO:0098751	GO:0098751	bone cell development	1/152	35/18670	0.249020788068417	0.5011064473746	0.461545412055552	56975	1
GO:0110111	GO:0110111	negative regulation of animal organ morphogenesis	1/152	35/18670	0.249020788068417	0.5011064473746	0.461545412055552	9241	1
GO:2001024	GO:2001024	negative regulation of response to drug	1/152	35/18670	0.249020788068417	0.5011064473746	0.461545412055552	5999	1
GO:0048593	GO:0048593	camera-type eye morphogenesis	2/152	118/18670	0.249663761334767	0.502014142699271	0.462381447223013	30812/50937	2
GO:0007173	GO:0007173	epidermal growth factor receptor signaling pathway	2/152	119/18670	0.252678284738374	0.504826348279107	0.464971636572862	1950/9655	2
GO:0007368	GO:0007368	determination of left/right symmetry	2/152	119/18670	0.252678284738374	0.504826348279107	0.464971636572862	6899/65009	2
GO:0045732	GO:0045732	positive regulation of protein catabolic process	3/152	214/18670	0.25327648043888	0.504826348279107	0.464971636572862	1950/10769/9655	3
GO:1903050	GO:1903050	regulation of proteolysis involved in cellular protein catabolic process	3/152	214/18670	0.25327648043888	0.504826348279107	0.464971636572862	1950/10769/9655	3
GO:0009416	GO:0009416	response to light stimulus	4/152	314/18670	0.25331196708575	0.504826348279107	0.464971636572862	1991/8863/65009/545	4
GO:0000578	GO:0000578	embryonic axis specification	1/152	36/18670	0.255146295995094	0.504826348279107	0.464971636572862	4091	1
GO:0006007	GO:0006007	glucose catabolic process	1/152	36/18670	0.255146295995094	0.504826348279107	0.464971636572862	89	1
GO:0010453	GO:0010453	regulation of cell fate commitment	1/152	36/18670	0.255146295995094	0.504826348279107	0.464971636572862	3280	1
GO:0033572	GO:0033572	transferrin transport	1/152	36/18670	0.255146295995094	0.504826348279107	0.464971636572862	387849	1
GO:0033762	GO:0033762	response to glucagon	1/152	36/18670	0.255146295995094	0.504826348279107	0.464971636572862	1244	1
GO:0035872	GO:0035872	nucleotide-binding domain. leucine rich repeat containing receptor signaling pathway	1/152	36/18670	0.255146295995094	0.504826348279107	0.464971636572862	331	1
GO:0043902	GO:0043902	positive regulation of multi-organism process	1/152	36/18670	0.255146295995094	0.504826348279107	0.464971636572862	23236	1
GO:0045740	GO:0045740	positive regulation of DNA replication	1/152	36/18670	0.255146295995094	0.504826348279107	0.464971636572862	10926	1
GO:0045841	GO:0045841	negative regulation of mitotic metaphase/anaphase transition	1/152	36/18670	0.255146295995094	0.504826348279107	0.464971636572862	54908	1
GO:0046627	GO:0046627	negative regulation of insulin receptor signaling pathway	1/152	36/18670	0.255146295995094	0.504826348279107	0.464971636572862	493829	1
GO:0051973	GO:0051973	positive regulation of telomerase activity	1/152	36/18670	0.255146295995094	0.504826348279107	0.464971636572862	25849	1
GO:0071392	GO:0071392	cellular response to estradiol stimulus	1/152	36/18670	0.255146295995094	0.504826348279107	0.464971636572862	10891	1
GO:0090313	GO:0090313	regulation of protein targeting to membrane	1/152	36/18670	0.255146295995094	0.504826348279107	0.464971636572862	57214	1
GO:2000516	GO:2000516	positive regulation of CD4-positive. alpha-beta T cell activation	1/152	36/18670	0.255146295995094	0.504826348279107	0.464971636572862	9655	1
GO:0071241	GO:0071241	cellular response to inorganic substance	3/152	215/18670	0.255460407804471	0.504826348279107	0.464971636572862	10891/26149/100271927	3
GO:0002698	GO:0002698	negative regulation of immune effector process	2/152	120/18670	0.255693773497636	0.504826348279107	0.464971636572862	11221/9655	2
GO:0010508	GO:0010508	positive regulation of autophagy	2/152	120/18670	0.255693773497636	0.504826348279107	0.464971636572862	10769/58476	2
GO:0017015	GO:0017015	regulation of transforming growth factor beta receptor signaling pathway	2/152	120/18670	0.255693773497636	0.504826348279107	0.464971636572862	8516/4091	2
GO:0022612	GO:0022612	gland morphogenesis	2/152	120/18670	0.255693773497636	0.504826348279107	0.464971636572862	9241/780	2
GO:0000075	GO:0000075	cell cycle checkpoint	3/152	216/18670	0.257647043609677	0.508299144858911	0.468170265001629	10769/545/54908	3
GO:0070371	GO:0070371	ERK1 and ERK2 cascade	4/152	317/18670	0.258653259495233	0.509587760211591	0.469357147563307	1950/1846/65009/11221	4
GO:1901342	GO:1901342	regulation of vasculature development	5/152	422/18670	0.260790995431363	0.509587760211591	0.469357147563307	4804/5228/3397/10769/4223	5
GO:0001662	GO:0001662	behavioral fear response	1/152	37/18670	0.261222166071767	0.509587760211591	0.469357147563307	1620	1
GO:0003156	GO:0003156	regulation of animal organ formation	1/152	37/18670	0.261222166071767	0.509587760211591	0.469357147563307	3280	1
GO:0006270	GO:0006270	DNA replication initiation	1/152	37/18670	0.261222166071767	0.509587760211591	0.469357147563307	55388	1
GO:0006921	GO:0006921	cellular component disassembly involved in execution phase of apoptosis	1/152	37/18670	0.261222166071767	0.509587760211591	0.469357147563307	1776	1
GO:0010614	GO:0010614	negative regulation of cardiac muscle hypertrophy	1/152	37/18670	0.261222166071767	0.509587760211591	0.469357147563307	5999	1
GO:0032885	GO:0032885	regulation of polysaccharide biosynthetic process	1/152	37/18670	0.261222166071767	0.509587760211591	0.469357147563307	1950	1
GO:0038083	GO:0038083	peptidyl-tyrosine autophosphorylation	1/152	37/18670	0.261222166071767	0.509587760211591	0.469357147563307	780	1
GO:0045730	GO:0045730	respiratory burst	1/152	37/18670	0.261222166071767	0.509587760211591	0.469357147563307	11221	1
GO:0090050	GO:0090050	positive regulation of cell migration involved in sprouting angiogenesis	1/152	37/18670	0.261222166071767	0.509587760211591	0.469357147563307	10769	1
GO:0098926	GO:0098926	postsynaptic signal transduction	1/152	37/18670	0.261222166071767	0.509587760211591	0.469357147563307	23236	1
GO:1902100	GO:1902100	negative regulation of metaphase/anaphase transition of cell cycle	1/152	37/18670	0.261222166071767	0.509587760211591	0.469357147563307	54908	1
GO:1903427	GO:1903427	negative regulation of reactive oxygen species biosynthetic process	1/152	37/18670	0.261222166071767	0.509587760211591	0.469357147563307	225	1
GO:1904358	GO:1904358	positive regulation of telomere maintenance via telomere lengthening	1/152	37/18670	0.261222166071767	0.509587760211591	0.469357147563307	545	1
GO:0032434	GO:0032434	regulation of proteasomal ubiquitin-dependent protein catabolic process	2/152	122/18670	0.261726794347957	0.50981183470905	0.469563531968862	10769/9655	2
GO:1903844	GO:1903844	regulation of cellular response to transforming growth factor beta stimulus	2/152	122/18670	0.261726794347957	0.50981183470905	0.469563531968862	8516/4091	2
GO:0052548	GO:0052548	regulation of endopeptidase activity	5/152	425/18670	0.265422585124432	0.513912819850063	0.473340755125058	647174/4804/1474/331/58189	5
GO:0001825	GO:0001825	blastocyst formation	1/152	38/18670	0.267248797894721	0.513912819850063	0.473340755125058	80312	1
GO:0002209	GO:0002209	behavioral defense response	1/152	38/18670	0.267248797894721	0.513912819850063	0.473340755125058	1620	1
GO:0003298	GO:0003298	physiological muscle hypertrophy	1/152	38/18670	0.267248797894721	0.513912819850063	0.473340755125058	5999	1
GO:0003301	GO:0003301	physiological cardiac muscle hypertrophy	1/152	38/18670	0.267248797894721	0.513912819850063	0.473340755125058	5999	1
GO:0007223	GO:0007223	Wnt signaling pathway. calcium modulating pathway	1/152	38/18670	0.267248797894721	0.513912819850063	0.473340755125058	23236	1
GO:0007340	GO:0007340	acrosome reaction	1/152	38/18670	0.267248797894721	0.513912819850063	0.473340755125058	23236	1
GO:0010831	GO:0010831	positive regulation of myotube differentiation	1/152	38/18670	0.267248797894721	0.513912819850063	0.473340755125058	6899	1
GO:0015804	GO:0015804	neutral amino acid transport	1/152	38/18670	0.267248797894721	0.513912819850063	0.473340755125058	5999	1
GO:0032350	GO:0032350	regulation of hormone metabolic process	1/152	38/18670	0.267248797894721	0.513912819850063	0.473340755125058	10891	1
GO:0032620	GO:0032620	interleukin-17 production	1/152	38/18670	0.267248797894721	0.513912819850063	0.473340755125058	23180	1
GO:0046329	GO:0046329	negative regulation of JNK cascade	1/152	38/18670	0.267248797894721	0.513912819850063	0.473340755125058	11221	1
GO:0046636	GO:0046636	negative regulation of alpha-beta T cell activation	1/152	38/18670	0.267248797894721	0.513912819850063	0.473340755125058	9655	1
GO:0051693	GO:0051693	actin filament capping	1/152	38/18670	0.267248797894721	0.513912819850063	0.473340755125058	10677	1
GO:0061049	GO:0061049	cell growth involved in cardiac muscle cell development	1/152	38/18670	0.267248797894721	0.513912819850063	0.473340755125058	5999	1
GO:1900077	GO:1900077	negative regulation of cellular response to insulin stimulus	1/152	38/18670	0.267248797894721	0.513912819850063	0.473340755125058	493829	1
GO:1904037	GO:1904037	positive regulation of epithelial cell apoptotic process	1/152	38/18670	0.267248797894721	0.513912819850063	0.473340755125058	10891	1
GO:0001838	GO:0001838	embryonic epithelial tube formation	2/152	124/18670	0.267761151932582	0.513912819850063	0.473340755125058	30812/9241	2
GO:0007098	GO:0007098	centrosome cycle	2/152	124/18670	0.267761151932582	0.513912819850063	0.473340755125058	10769/79959	2
GO:0051209	GO:0051209	release of sequestered calcium ion into cytosol	2/152	124/18670	0.267761151932582	0.513912819850063	0.473340755125058	23236/57214	2
GO:0030326	GO:0030326	embryonic limb morphogenesis	2/152	125/18670	0.270778323969712	0.517942575256496	0.477052371946772	9241/4621	2
GO:0032368	GO:0032368	regulation of lipid transport	2/152	125/18670	0.270778323969712	0.517942575256496	0.477052371946772	1950/114897	2
GO:0035113	GO:0035113	embryonic appendage morphogenesis	2/152	125/18670	0.270778323969712	0.517942575256496	0.477052371946772	9241/4621	2
GO:0008207	GO:0008207	C21-steroid hormone metabolic process	1/152	39/18670	0.273226587864665	0.517942575256496	0.477052371946772	10891	1
GO:0009163	GO:0009163	nucleoside biosynthetic process	1/152	39/18670	0.273226587864665	0.517942575256496	0.477052371946772	56952	1
GO:0010874	GO:0010874	regulation of cholesterol efflux	1/152	39/18670	0.273226587864665	0.517942575256496	0.477052371946772	1950	1
GO:0014741	GO:0014741	negative regulation of muscle hypertrophy	1/152	39/18670	0.273226587864665	0.517942575256496	0.477052371946772	5999	1
GO:0030501	GO:0030501	positive regulation of bone mineralization	1/152	39/18670	0.273226587864665	0.517942575256496	0.477052371946772	56975	1
GO:0031062	GO:0031062	positive regulation of histone methylation	1/152	39/18670	0.273226587864665	0.517942575256496	0.477052371946772	80312	1
GO:0035886	GO:0035886	vascular smooth muscle cell differentiation	1/152	39/18670	0.273226587864665	0.517942575256496	0.477052371946772	3280	1
GO:0050775	GO:0050775	positive regulation of dendrite morphogenesis	1/152	39/18670	0.273226587864665	0.517942575256496	0.477052371946772	5649	1
GO:0051930	GO:0051930	regulation of sensory perception of pain	1/152	39/18670	0.273226587864665	0.517942575256496	0.477052371946772	152	1
GO:0055090	GO:0055090	acylglycerol homeostasis	1/152	39/18670	0.273226587864665	0.517942575256496	0.477052371946772	51085	1
GO:0070328	GO:0070328	triglyceride homeostasis	1/152	39/18670	0.273226587864665	0.517942575256496	0.477052371946772	51085	1
GO:0072529	GO:0072529	pyrimidine-containing compound catabolic process	1/152	39/18670	0.273226587864665	0.517942575256496	0.477052371946772	80312	1
GO:1902229	GO:1902229	regulation of intrinsic apoptotic signaling pathway in response to DNA damage	1/152	39/18670	0.273226587864665	0.517942575256496	0.477052371946772	6615	1
GO:2000816	GO:2000816	negative regulation of mitotic sister chromatid separation	1/152	39/18670	0.273226587864665	0.517942575256496	0.477052371946772	54908	1
GO:0018107	GO:0018107	peptidyl-threonine phosphorylation	2/152	126/18670	0.27379522703587	0.518269402261821	0.477353396820098	1950/57214	2
GO:0051283	GO:0051283	negative regulation of sequestering of calcium ion	2/152	126/18670	0.27379522703587	0.518269402261821	0.477353396820098	23236/57214	2
GO:0048608	GO:0048608	reproductive structure development	5/152	431/18670	0.27474198012258	0.519685480839241	0.478657679720354	1747/30812/6615/9241/3280	5
GO:0007160	GO:0007160	cell-matrix adhesion	3/152	225/18670	0.277433517969909	0.520646240572054	0.479542590000576	89/8516/780	3
GO:0001709	GO:0001709	cell fate determination	1/152	40/18670	0.279155929212127	0.520646240572054	0.479542590000576	3280	1
GO:0006734	GO:0006734	NADH metabolic process	1/152	40/18670	0.279155929212127	0.520646240572054	0.479542590000576	89	1
GO:0008156	GO:0008156	negative regulation of DNA replication	1/152	40/18670	0.279155929212127	0.520646240572054	0.479542590000576	545	1
GO:0009072	GO:0009072	aromatic amino acid family metabolic process	1/152	40/18670	0.279155929212127	0.520646240572054	0.479542590000576	389434	1
GO:0021532	GO:0021532	neural tube patterning	1/152	40/18670	0.279155929212127	0.520646240572054	0.479542590000576	3280	1
GO:0032008	GO:0032008	positive regulation of TOR signaling	1/152	40/18670	0.279155929212127	0.520646240572054	0.479542590000576	5649	1
GO:0035315	GO:0035315	hair cell differentiation	1/152	40/18670	0.279155929212127	0.520646240572054	0.479542590000576	3280	1
GO:0042036	GO:0042036	negative regulation of cytokine biosynthetic process	1/152	40/18670	0.279155929212127	0.520646240572054	0.479542590000576	1991	1
GO:0042596	GO:0042596	fear response	1/152	40/18670	0.279155929212127	0.520646240572054	0.479542590000576	1620	1
GO:0045823	GO:0045823	positive regulation of heart contraction	1/152	40/18670	0.279155929212127	0.520646240572054	0.479542590000576	5999	1
GO:0050832	GO:0050832	defense response to fungus	1/152	40/18670	0.279155929212127	0.520646240572054	0.479542590000576	1991	1
GO:0051281	GO:0051281	positive regulation of release of sequestered calcium ion into cytosol	1/152	40/18670	0.279155929212127	0.520646240572054	0.479542590000576	57214	1
GO:0051931	GO:0051931	regulation of sensory perception	1/152	40/18670	0.279155929212127	0.520646240572054	0.479542590000576	152	1
GO:0071548	GO:0071548	response to dexamethasone	1/152	40/18670	0.279155929212127	0.520646240572054	0.479542590000576	1244	1
GO:1900371	GO:1900371	regulation of purine nucleotide biosynthetic process	1/152	40/18670	0.279155929212127	0.520646240572054	0.479542590000576	10891	1
GO:1905819	GO:1905819	negative regulation of chromosome separation	1/152	40/18670	0.279155929212127	0.520646240572054	0.479542590000576	54908	1
GO:2000008	GO:2000008	regulation of protein localization to cell surface	1/152	40/18670	0.279155929212127	0.520646240572054	0.479542590000576	1950	1
GO:0061458	GO:0061458	reproductive system development	5/152	434/18670	0.279428040947584	0.520646240572054	0.479542590000576	1747/30812/6615/9241/3280	5
GO:0002687	GO:0002687	positive regulation of leukocyte migration	2/152	128/18670	0.279827451928252	0.520646240572054	0.479542590000576	1991/5228	2
GO:0009855	GO:0009855	determination of bilateral symmetry	2/152	128/18670	0.279827451928252	0.520646240572054	0.479542590000576	6899/65009	2
GO:0051282	GO:0051282	regulation of sequestering of calcium ion	2/152	128/18670	0.279827451928252	0.520646240572054	0.479542590000576	23236/57214	2
GO:0051291	GO:0051291	protein heterooligomerization	2/152	128/18670	0.279827451928252	0.520646240572054	0.479542590000576	9863/114897	2
GO:0009799	GO:0009799	specification of symmetry	2/152	129/18670	0.282842394406058	0.524372255028983	0.482974445421431	6899/65009	2
GO:0006111	GO:0006111	regulation of gluconeogenesis	1/152	41/18670	0.285037212022635	0.524372255028983	0.482974445421431	10891	1
GO:0006308	GO:0006308	DNA catabolic process	1/152	41/18670	0.285037212022635	0.524372255028983	0.482974445421431	1776	1
GO:0007520	GO:0007520	myoblast fusion	1/152	41/18670	0.285037212022635	0.524372255028983	0.482974445421431	50937	1
GO:0021575	GO:0021575	hindbrain morphogenesis	1/152	41/18670	0.285037212022635	0.524372255028983	0.482974445421431	3280	1
GO:0030808	GO:0030808	regulation of nucleotide biosynthetic process	1/152	41/18670	0.285037212022635	0.524372255028983	0.482974445421431	10891	1
GO:0030835	GO:0030835	negative regulation of actin filament depolymerization	1/152	41/18670	0.285037212022635	0.524372255028983	0.482974445421431	10677	1
GO:0035337	GO:0035337	fatty-acyl-CoA metabolic process	1/152	41/18670	0.285037212022635	0.524372255028983	0.482974445421431	79071	1
GO:0043267	GO:0043267	negative regulation of potassium ion transport	1/152	41/18670	0.285037212022635	0.524372255028983	0.482974445421431	5999	1
GO:0043403	GO:0043403	skeletal muscle tissue regeneration	1/152	41/18670	0.285037212022635	0.524372255028983	0.482974445421431	58529	1
GO:0045005	GO:0045005	DNA-dependent DNA replication maintenance of fidelity	1/152	41/18670	0.285037212022635	0.524372255028983	0.482974445421431	64710	1
GO:0050434	GO:0050434	positive regulation of viral transcription	1/152	41/18670	0.285037212022635	0.524372255028983	0.482974445421431	64710	1
GO:0060119	GO:0060119	inner ear receptor cell development	1/152	41/18670	0.285037212022635	0.524372255028983	0.482974445421431	3280	1
GO:0090279	GO:0090279	regulation of calcium ion import	1/152	41/18670	0.285037212022635	0.524372255028983	0.482974445421431	1950	1
GO:0140353	GO:0140353	lipid export from cell	1/152	41/18670	0.285037212022635	0.524372255028983	0.482974445421431	114897	1
GO:1903053	GO:1903053	regulation of extracellular matrix organization	1/152	41/18670	0.285037212022635	0.524372255028983	0.482974445421431	780	1
GO:0051208	GO:0051208	sequestering of calcium ion	2/152	131/18670	0.288869014106291	0.530675098948074	0.488779696399542	23236/57214	2
GO:1902850	GO:1902850	microtubule cytoskeleton organization involved in mitosis	2/152	131/18670	0.288869014106291	0.530675098948074	0.488779696399542	10769/54908	2
GO:0071902	GO:0071902	positive regulation of protein serine/threonine kinase activity	4/152	334/18670	0.289308853839212	0.531110148521669	0.489180399954169	1950/1991/10926/57214	4
GO:0010559	GO:0010559	regulation of glycoprotein biosynthetic process	1/152	42/18670	0.290870823261701	0.531738695774011	0.48975932505501	23236	1
GO:0015701	GO:0015701	bicarbonate transport	1/152	42/18670	0.290870823261701	0.531738695774011	0.48975932505501	9498	1
GO:0032958	GO:0032958	inositol phosphate biosynthetic process	1/152	42/18670	0.290870823261701	0.531738695774011	0.48975932505501	23236	1
GO:0033048	GO:0033048	negative regulation of mitotic sister chromatid segregation	1/152	42/18670	0.290870823261701	0.531738695774011	0.48975932505501	54908	1
GO:0042181	GO:0042181	ketone biosynthetic process	1/152	42/18670	0.290870823261701	0.531738695774011	0.48975932505501	10891	1
GO:2001222	GO:2001222	regulation of neuron migration	1/152	42/18670	0.290870823261701	0.531738695774011	0.48975932505501	5649	1
GO:0031333	GO:0031333	negative regulation of protein-containing complex assembly	2/152	132/18670	0.291880330267337	0.53246788283079	0.49043094471257	4091/10677	2
GO:0042552	GO:0042552	myelination	2/152	132/18670	0.291880330267337	0.53246788283079	0.49043094471257	225/7851	2
GO:0045598	GO:0045598	regulation of fat cell differentiation	2/152	132/18670	0.291880330267337	0.53246788283079	0.49043094471257	3280/11221	2
GO:0071695	GO:0071695	anatomical structure maturation	3/152	232/18670	0.292927544256745	0.532639050122023	0.4905885987966	30812/3280/56975	3
GO:0007596	GO:0007596	blood coagulation	4/152	336/18670	0.292951831236386	0.532639050122023	0.4905885987966	10077/152/114897/7056	4
GO:0007159	GO:0007159	leukocyte cell-cell adhesion	4/152	337/18670	0.294775705434264	0.532639050122023	0.4905885987966	1991/3280/11221/9655	4
GO:0007224	GO:0007224	smoothened signaling pathway	2/152	133/18670	0.294890081546594	0.532639050122023	0.4905885987966	3280/50937	2
GO:0031023	GO:0031023	microtubule organizing center organization	2/152	133/18670	0.294890081546594	0.532639050122023	0.4905885987966	10769/79959	2
GO:0071333	GO:0071333	cellular response to glucose stimulus	2/152	133/18670	0.294890081546594	0.532639050122023	0.4905885987966	51085/10891	2
GO:0048738	GO:0048738	cardiac muscle tissue development	3/152	233/18670	0.295146480412308	0.532639050122023	0.4905885987966	5999/9241/65009	3
GO:0045930	GO:0045930	negative regulation of mitotic cell cycle	4/152	338/18670	0.296601105578369	0.532639050122023	0.4905885987966	1620/9863/10769/54908	4
GO:0000959	GO:0000959	mitochondrial RNA metabolic process	1/152	43/18670	0.296657146799613	0.532639050122023	0.4905885987966	79675	1
GO:0006775	GO:0006775	fat-soluble vitamin metabolic process	1/152	43/18670	0.296657146799613	0.532639050122023	0.4905885987966	6615	1
GO:0032459	GO:0032459	regulation of protein oligomerization	1/152	43/18670	0.296657146799613	0.532639050122023	0.4905885987966	8739	1
GO:0032881	GO:0032881	regulation of polysaccharide metabolic process	1/152	43/18670	0.296657146799613	0.532639050122023	0.4905885987966	1950	1
GO:0032924	GO:0032924	activin receptor signaling pathway	1/152	43/18670	0.296657146799613	0.532639050122023	0.4905885987966	9863	1
GO:0042088	GO:0042088	T-helper 1 type immune response	1/152	43/18670	0.296657146799613	0.532639050122023	0.4905885987966	9655	1
GO:0043616	GO:0043616	keratinocyte proliferation	1/152	43/18670	0.296657146799613	0.532639050122023	0.4905885987966	687	1
GO:0045687	GO:0045687	positive regulation of glial cell differentiation	1/152	43/18670	0.296657146799613	0.532639050122023	0.4905885987966	3280	1
GO:0051293	GO:0051293	establishment of spindle localization	1/152	43/18670	0.296657146799613	0.532639050122023	0.4905885987966	54908	1
GO:0051602	GO:0051602	response to electrical stimulus	1/152	43/18670	0.296657146799613	0.532639050122023	0.4905885987966	10891	1
GO:0071364	GO:0071364	cellular response to epidermal growth factor stimulus	1/152	43/18670	0.296657146799613	0.532639050122023	0.4905885987966	3397	1
GO:1901659	GO:1901659	glycosyl compound biosynthetic process	1/152	43/18670	0.296657146799613	0.532639050122023	0.4905885987966	56952	1
GO:1901985	GO:1901985	positive regulation of protein acetylation	1/152	43/18670	0.296657146799613	0.532639050122023	0.4905885987966	10891	1
GO:1904646	GO:1904646	cellular response to amyloid-beta	1/152	43/18670	0.296657146799613	0.532639050122023	0.4905885987966	4804	1
GO:2001038	GO:2001038	regulation of cellular response to drug	1/152	43/18670	0.296657146799613	0.532639050122023	0.4905885987966	5999	1
GO:0007272	GO:0007272	ensheathment of neurons	2/152	134/18670	0.297898094787367	0.53340274877738	0.49129200545285	225/7851	2
GO:0008366	GO:0008366	axon ensheathment	2/152	134/18670	0.297898094787367	0.53340274877738	0.49129200545285	225/7851	2
GO:0018210	GO:0018210	peptidyl-threonine modification	2/152	134/18670	0.297898094787367	0.53340274877738	0.49129200545285	1950/57214	2
GO:0032355	GO:0032355	response to estradiol	2/152	134/18670	0.297898094787367	0.53340274877738	0.49129200545285	10891/58189	2
GO:0046777	GO:0046777	protein autophosphorylation	3/152	235/18670	0.299587641558802	0.534145448986254	0.491976071434707	545/9262/780	3
GO:0001889	GO:0001889	liver development	2/152	135/18670	0.30090419971856	0.534145448986254	0.491976071434707	1628/3280	2
GO:0030010	GO:0030010	establishment of cell polarity	2/152	135/18670	0.30090419971856	0.534145448986254	0.491976071434707	3280/54908	2
GO:0071331	GO:0071331	cellular response to hexose stimulus	2/152	135/18670	0.30090419971856	0.534145448986254	0.491976071434707	51085/10891	2
GO:0007599	GO:0007599	hemostasis	4/152	341/18670	0.302085981715505	0.534145448986254	0.491976071434707	10077/152/114897/7056	4
GO:0007019	GO:0007019	microtubule depolymerization	1/152	44/18670	0.302396563436025	0.534145448986254	0.491976071434707	344148	1
GO:0007080	GO:0007080	mitotic metaphase plate congression	1/152	44/18670	0.302396563436025	0.534145448986254	0.491976071434707	54908	1
GO:0007212	GO:0007212	dopamine receptor signaling pathway	1/152	44/18670	0.302396563436025	0.534145448986254	0.491976071434707	5999	1
GO:0010463	GO:0010463	mesenchymal cell proliferation	1/152	44/18670	0.302396563436025	0.534145448986254	0.491976071434707	6899	1
GO:0033046	GO:0033046	negative regulation of sister chromatid segregation	1/152	44/18670	0.302396563436025	0.534145448986254	0.491976071434707	54908	1
GO:0034080	GO:0034080	CENP-A containing nucleosome assembly	1/152	44/18670	0.302396563436025	0.534145448986254	0.491976071434707	2491	1
GO:0035307	GO:0035307	positive regulation of protein dephosphorylation	1/152	44/18670	0.302396563436025	0.534145448986254	0.491976071434707	9863	1
GO:0038084	GO:0038084	vascular endothelial growth factor signaling pathway	1/152	44/18670	0.302396563436025	0.534145448986254	0.491976071434707	5228	1
GO:0044060	GO:0044060	regulation of endocrine process	1/152	44/18670	0.302396563436025	0.534145448986254	0.491976071434707	114897	1
GO:0045601	GO:0045601	regulation of endothelial cell differentiation	1/152	44/18670	0.302396563436025	0.534145448986254	0.491976071434707	3397	1
GO:0060999	GO:0060999	positive regulation of dendritic spine development	1/152	44/18670	0.302396563436025	0.534145448986254	0.491976071434707	5649	1
GO:0061001	GO:0061001	regulation of dendritic spine morphogenesis	1/152	44/18670	0.302396563436025	0.534145448986254	0.491976071434707	5649	1
GO:0061641	GO:0061641	CENP-A containing chromatin organization	1/152	44/18670	0.302396563436025	0.534145448986254	0.491976071434707	2491	1
GO:0061756	GO:0061756	leukocyte adhesion to vascular endothelial cell	1/152	44/18670	0.302396563436025	0.534145448986254	0.491976071434707	1991	1
GO:0090051	GO:0090051	negative regulation of cell migration involved in sprouting angiogenesis	1/152	44/18670	0.302396563436025	0.534145448986254	0.491976071434707	4223	1
GO:0071326	GO:0071326	cellular response to monosaccharide stimulus	2/152	136/18670	0.303908228919707	0.535745882123141	0.493450154587104	51085/10891	2
GO:0033044	GO:0033044	regulation of chromosome organization	4/152	342/18670	0.303917006525513	0.535745882123141	0.493450154587104	10891/80312/545/54908	4
GO:0050817	GO:0050817	coagulation	4/152	342/18670	0.303917006525513	0.535745882123141	0.493450154587104	10077/152/114897/7056	4
GO:0001101	GO:0001101	response to acid chemical	4/152	343/18670	0.305749318583101	0.53861294101912	0.496090866728137	1620/10891/6899/1244	4
GO:0030258	GO:0030258	lipid modification	3/152	238/18670	0.306256375264232	0.539143120922767	0.496579190323601	225/10891/9655	3
GO:0052547	GO:0052547	regulation of peptidase activity	5/152	452/18670	0.30785899882455	0.539465865875587	0.496876455411724	647174/4804/1474/331/58189	5
GO:0031018	GO:0031018	endocrine pancreas development	1/152	45/18670	0.30808945092436	0.539465865875587	0.496876455411724	3280	1
GO:0032365	GO:0032365	intracellular lipid transport	1/152	45/18670	0.30808945092436	0.539465865875587	0.496876455411724	57614	1
GO:0032456	GO:0032456	endocytic recycling	1/152	45/18670	0.30808945092436	0.539465865875587	0.496876455411724	65009	1
GO:0044275	GO:0044275	cellular carbohydrate catabolic process	1/152	45/18670	0.30808945092436	0.539465865875587	0.496876455411724	5257	1
GO:0045581	GO:0045581	negative regulation of T cell differentiation	1/152	45/18670	0.30808945092436	0.539465865875587	0.496876455411724	9655	1
GO:0051985	GO:0051985	negative regulation of chromosome segregation	1/152	45/18670	0.30808945092436	0.539465865875587	0.496876455411724	54908	1
GO:1900271	GO:1900271	regulation of long-term synaptic potentiation	1/152	45/18670	0.30808945092436	0.539465865875587	0.496876455411724	5649	1
GO:0048705	GO:0048705	skeletal system morphogenesis	3/152	239/18670	0.308480827115558	0.539789862029632	0.49717487292203	6899/1746/9241	3
GO:0061008	GO:0061008	hepaticobiliary system development	2/152	138/18670	0.30990940449595	0.541381172383618	0.498640553511227	1628/3280	2
GO:0030217	GO:0030217	T cell differentiation	3/152	240/18670	0.310705916030899	0.541381172383618	0.498640553511227	9935/11221/9655	3
GO:0035304	GO:0035304	regulation of protein dephosphorylation	2/152	139/18670	0.312906229973742	0.541381172383618	0.498640553511227	9863/58529	2
GO:0045580	GO:0045580	regulation of T cell differentiation	2/152	139/18670	0.312906229973742	0.541381172383618	0.498640553511227	11221/9655	2
GO:0001504	GO:0001504	neurotransmitter uptake	1/152	46/18670	0.313736183996011	0.541381172383618	0.498640553511227	5999	1
GO:0001754	GO:0001754	eye photoreceptor cell differentiation	1/152	46/18670	0.313736183996011	0.541381172383618	0.498640553511227	30812	1
GO:0002067	GO:0002067	glandular epithelial cell differentiation	1/152	46/18670	0.313736183996011	0.541381172383618	0.498640553511227	3280	1
GO:0002437	GO:0002437	inflammatory response to antigenic stimulus	1/152	46/18670	0.313736183996011	0.541381172383618	0.498640553511227	1991	1
GO:0002673	GO:0002673	regulation of acute inflammatory response	1/152	46/18670	0.313736183996011	0.541381172383618	0.498640553511227	1776	1
GO:0014075	GO:0014075	response to amine	1/152	46/18670	0.313736183996011	0.541381172383618	0.498640553511227	5999	1
GO:0019731	GO:0019731	antibacterial humoral response	1/152	46/18670	0.313736183996011	0.541381172383618	0.498640553511227	1991	1
GO:0031648	GO:0031648	protein destabilization	1/152	46/18670	0.313736183996011	0.541381172383618	0.498640553511227	3397	1
GO:0032369	GO:0032369	negative regulation of lipid transport	1/152	46/18670	0.313736183996011	0.541381172383618	0.498640553511227	1950	1
GO:0033628	GO:0033628	regulation of cell adhesion mediated by integrin	1/152	46/18670	0.313736183996011	0.541381172383618	0.498640553511227	5420	1
GO:0043330	GO:0043330	response to exogenous dsRNA	1/152	46/18670	0.313736183996011	0.541381172383618	0.498640553511227	23180	1
GO:0048512	GO:0048512	circadian behavior	1/152	46/18670	0.313736183996011	0.541381172383618	0.498640553511227	8863	1
GO:0060443	GO:0060443	mammary gland morphogenesis	1/152	46/18670	0.313736183996011	0.541381172383618	0.498640553511227	780	1
GO:0060711	GO:0060711	labyrinthine layer development	1/152	46/18670	0.313736183996011	0.541381172383618	0.498640553511227	3280	1
GO:0071675	GO:0071675	regulation of mononuclear cell migration	1/152	46/18670	0.313736183996011	0.541381172383618	0.498640553511227	23236	1
GO:1900015	GO:1900015	regulation of cytokine production involved in inflammatory response	1/152	46/18670	0.313736183996011	0.541381172383618	0.498640553511227	225	1
GO:1903587	GO:1903587	regulation of blood vessel endothelial cell proliferation involved in sprouting angiogenesis	1/152	46/18670	0.313736183996011	0.541381172383618	0.498640553511227	4804	1
GO:0070997	GO:0070997	neuron death	4/152	348/18670	0.314928541339455	0.543080464168763	0.500205690681756	1271/4804/10891/9244	4
GO:0060078	GO:0060078	regulation of postsynaptic membrane potential	2/152	140/18670	0.315900337859514	0.54398344776724	0.501037386101406	5999/5649	2
GO:0097553	GO:0097553	calcium ion transmembrane import into cytosol	2/152	140/18670	0.315900337859514	0.54398344776724	0.501037386101406	23236/57214	2
GO:0009266	GO:0009266	response to temperature stimulus	3/152	243/18670	0.317384217530519	0.54398344776724	0.501037386101406	10891/1244/545	3
GO:0001837	GO:0001837	epithelial to mesenchymal transition	2/152	141/18670	0.318891574474326	0.54398344776724	0.501037386101406	6615/9241	2
GO:0008286	GO:0008286	insulin receptor signaling pathway	2/152	141/18670	0.318891574474326	0.54398344776724	0.501037386101406	493829/64710	2
GO:0009411	GO:0009411	response to UV	2/152	141/18670	0.318891574474326	0.54398344776724	0.501037386101406	1991/545	2
GO:0007622	GO:0007622	rhythmic behavior	1/152	47/18670	0.31933713438436	0.54398344776724	0.501037386101406	8863	1
GO:0035722	GO:0035722	interleukin-12-mediated signaling pathway	1/152	47/18670	0.31933713438436	0.54398344776724	0.501037386101406	23236	1
GO:0043370	GO:0043370	regulation of CD4-positive. alpha-beta T cell differentiation	1/152	47/18670	0.31933713438436	0.54398344776724	0.501037386101406	9655	1
GO:0045646	GO:0045646	regulation of erythrocyte differentiation	1/152	47/18670	0.31933713438436	0.54398344776724	0.501037386101406	9935	1
GO:0046638	GO:0046638	positive regulation of alpha-beta T cell differentiation	1/152	47/18670	0.31933713438436	0.54398344776724	0.501037386101406	9655	1
GO:0047496	GO:0047496	vesicle transport along microtubule	1/152	47/18670	0.31933713438436	0.54398344776724	0.501037386101406	1780	1
GO:0060986	GO:0060986	endocrine hormone secretion	1/152	47/18670	0.31933713438436	0.54398344776724	0.501037386101406	114897	1
GO:0061383	GO:0061383	trabecula morphogenesis	1/152	47/18670	0.31933713438436	0.54398344776724	0.501037386101406	9241	1
GO:0070169	GO:0070169	positive regulation of biomineral tissue development	1/152	47/18670	0.31933713438436	0.54398344776724	0.501037386101406	56975	1
GO:0070849	GO:0070849	response to epidermal growth factor	1/152	47/18670	0.31933713438436	0.54398344776724	0.501037386101406	3397	1
GO:0110151	GO:0110151	positive regulation of biomineralization	1/152	47/18670	0.31933713438436	0.54398344776724	0.501037386101406	56975	1
GO:1900744	GO:1900744	regulation of p38MAPK cascade	1/152	47/18670	0.31933713438436	0.54398344776724	0.501037386101406	11221	1
GO:0019318	GO:0019318	hexose metabolic process	3/152	244/18670	0.319611070037557	0.54398344776724	0.501037386101406	89/10891/114897	3
GO:0051896	GO:0051896	regulation of protein kinase B signaling	3/152	244/18670	0.319611070037557	0.54398344776724	0.501037386101406	1950/9863/114897	3
GO:0051052	GO:0051052	regulation of DNA metabolic process	4/152	351/18670	0.320448528163112	0.544700032277259	0.501697398150107	10891/25849/545/64710	4
GO:0051260	GO:0051260	protein homooligomerization	4/152	351/18670	0.320448528163112	0.544700032277259	0.501697398150107	8739/493829/114897/92610	4
GO:0038127	GO:0038127	ERBB signaling pathway	2/152	142/18670	0.321879788787737	0.546777615239429	0.503610961404737	1950/9655	2
GO:0010631	GO:0010631	epithelial cell migration	4/152	352/18670	0.322290322638422	0.546923569459422	0.503745392923152	3397/10769/11221/4223	4
GO:0030879	GO:0030879	mammary gland development	2/152	143/18670	0.324864832385377	0.546923569459422	0.503745392923152	1950/780	2
GO:0031056	GO:0031056	regulation of histone modification	2/152	143/18670	0.324864832385377	0.546923569459422	0.503745392923152	10891/80312	2
GO:0002762	GO:0002762	negative regulation of myeloid leukocyte differentiation	1/152	48/18670	0.324892670848602	0.546923569459422	0.503745392923152	9935	1
GO:0007595	GO:0007595	lactation	1/152	48/18670	0.324892670848602	0.546923569459422	0.503745392923152	780	1
GO:0008542	GO:0008542	visual learning	1/152	48/18670	0.324892670848602	0.546923569459422	0.503745392923152	65009	1
GO:0021517	GO:0021517	ventral spinal cord development	1/152	48/18670	0.324892670848602	0.546923569459422	0.503745392923152	5649	1
GO:0030850	GO:0030850	prostate gland development	1/152	48/18670	0.324892670848602	0.546923569459422	0.503745392923152	9241	1
GO:0031055	GO:0031055	chromatin remodeling at centromere	1/152	48/18670	0.324892670848602	0.546923569459422	0.503745392923152	2491	1
GO:0051653	GO:0051653	spindle localization	1/152	48/18670	0.324892670848602	0.546923569459422	0.503745392923152	54908	1
GO:0051972	GO:0051972	regulation of telomerase activity	1/152	48/18670	0.324892670848602	0.546923569459422	0.503745392923152	25849	1
GO:0055010	GO:0055010	ventricular cardiac muscle tissue morphogenesis	1/152	48/18670	0.324892670848602	0.546923569459422	0.503745392923152	9241	1
GO:0090199	GO:0090199	regulation of release of cytochrome c from mitochondria	1/152	48/18670	0.324892670848602	0.546923569459422	0.503745392923152	8739	1
GO:0140115	GO:0140115	export across plasma membrane	1/152	48/18670	0.324892670848602	0.546923569459422	0.503745392923152	6565	1
GO:1903362	GO:1903362	regulation of cellular protein catabolic process	3/152	247/18670	0.326292809999041	0.548927325374592	0.505590957581861	1950/10769/9655	3
GO:0072521	GO:0072521	purine-containing compound metabolic process	5/152	464/18670	0.327050095632603	0.549484283525656	0.506103945352578	51085/89/10891/79071/56952	5
GO:0090132	GO:0090132	epithelium migration	4/152	355/18670	0.327820465174162	0.549484283525656	0.506103945352578	3397/10769/11221/4223	4
GO:0071322	GO:0071322	cellular response to carbohydrate stimulus	2/152	144/18670	0.327846559436844	0.549484283525656	0.506103945352578	51085/10891	2
GO:1902107	GO:1902107	positive regulation of leukocyte differentiation	2/152	144/18670	0.327846559436844	0.549484283525656	0.506103945352578	11221/9655	2
GO:1904064	GO:1904064	positive regulation of cation transmembrane transport	2/152	144/18670	0.327846559436844	0.549484283525656	0.506103945352578	5649/57214	2
GO:0006302	GO:0006302	double-strand break repair	3/152	248/18670	0.328520199154119	0.549484283525656	0.506103945352578	79728/119392/64710	3
GO:0071383	GO:0071383	cellular response to steroid hormone stimulus	3/152	248/18670	0.328520199154119	0.549484283525656	0.506103945352578	10891/1244/687	3
GO:0002534	GO:0002534	cytokine production involved in inflammatory response	1/152	49/18670	0.330403159197384	0.549484283525656	0.506103945352578	225	1
GO:0002686	GO:0002686	negative regulation of leukocyte migration	1/152	49/18670	0.330403159197384	0.549484283525656	0.506103945352578	23236	1
GO:0008347	GO:0008347	glial cell migration	1/152	49/18670	0.330403159197384	0.549484283525656	0.506103945352578	5649	1
GO:0032757	GO:0032757	positive regulation of interleukin-8 production	1/152	49/18670	0.330403159197384	0.549484283525656	0.506103945352578	1991	1
GO:0051445	GO:0051445	regulation of meiotic cell cycle	1/152	49/18670	0.330403159197384	0.549484283525656	0.506103945352578	23236	1
GO:0071349	GO:0071349	cellular response to interleukin-12	1/152	49/18670	0.330403159197384	0.549484283525656	0.506103945352578	23236	1
GO:0071715	GO:0071715	icosanoid transport	1/152	49/18670	0.330403159197384	0.549484283525656	0.506103945352578	1244	1
GO:1901571	GO:1901571	fatty acid derivative transport	1/152	49/18670	0.330403159197384	0.549484283525656	0.506103945352578	1244	1
GO:1903018	GO:1903018	regulation of glycoprotein metabolic process	1/152	49/18670	0.330403159197384	0.549484283525656	0.506103945352578	23236	1
GO:0000077	GO:0000077	DNA damage checkpoint	2/152	145/18670	0.330824826663956	0.549484283525656	0.506103945352578	10769/545	2
GO:0006119	GO:0006119	oxidative phosphorylation	2/152	145/18670	0.330824826663956	0.549484283525656	0.506103945352578	51085/89	2
GO:0007605	GO:0007605	sensory perception of sound	2/152	145/18670	0.330824826663956	0.549484283525656	0.506103945352578	6899/57214	2
GO:0007612	GO:0007612	learning	2/152	145/18670	0.330824826663956	0.549484283525656	0.506103945352578	5649/65009	2
GO:0045862	GO:0045862	positive regulation of proteolysis	4/152	358/18670	0.333356800458401	0.552252171847175	0.50865331617503	1950/4804/10769/9655	4
GO:0051384	GO:0051384	response to glucocorticoid	2/152	146/18670	0.333799493309344	0.552252171847175	0.50865331617503	1244/687	2
GO:2001251	GO:2001251	negative regulation of chromosome organization	2/152	146/18670	0.333799493309344	0.552252171847175	0.50865331617503	80312/54908	2
GO:0001706	GO:0001706	endoderm formation	1/152	50/18670	0.335868962312254	0.552252171847175	0.50865331617503	9241	1
GO:0002931	GO:0002931	response to ischemia	1/152	50/18670	0.335868962312254	0.552252171847175	0.50865331617503	10891	1
GO:0009409	GO:0009409	response to cold	1/152	50/18670	0.335868962312254	0.552252171847175	0.50865331617503	10891	1
GO:0010718	GO:0010718	positive regulation of epithelial to mesenchymal transition	1/152	50/18670	0.335868962312254	0.552252171847175	0.50865331617503	6615	1
GO:0014009	GO:0014009	glial cell proliferation	1/152	50/18670	0.335868962312254	0.552252171847175	0.50865331617503	3280	1
GO:0032873	GO:0032873	negative regulation of stress-activated MAPK cascade	1/152	50/18670	0.335868962312254	0.552252171847175	0.50865331617503	11221	1
GO:0045540	GO:0045540	regulation of cholesterol biosynthetic process	1/152	50/18670	0.335868962312254	0.552252171847175	0.50865331617503	79071	1
GO:0046854	GO:0046854	phosphatidylinositol phosphorylation	1/152	50/18670	0.335868962312254	0.552252171847175	0.50865331617503	9655	1
GO:0070303	GO:0070303	negative regulation of stress-activated protein kinase signaling cascade	1/152	50/18670	0.335868962312254	0.552252171847175	0.50865331617503	11221	1
GO:0070671	GO:0070671	response to interleukin-12	1/152	50/18670	0.335868962312254	0.552252171847175	0.50865331617503	23236	1
GO:0106118	GO:0106118	regulation of sterol biosynthetic process	1/152	50/18670	0.335868962312254	0.552252171847175	0.50865331617503	79071	1
GO:1900087	GO:1900087	positive regulation of G1/S transition of mitotic cell cycle	1/152	50/18670	0.335868962312254	0.552252171847175	0.50865331617503	23236	1
GO:2000725	GO:2000725	regulation of cardiac muscle cell differentiation	1/152	50/18670	0.335868962312254	0.552252171847175	0.50865331617503	5999	1
GO:0090263	GO:0090263	positive regulation of canonical Wnt signaling pathway	2/152	147/18670	0.336770421105375	0.553386571364109	0.509698157835364	1950/331	2
GO:0090130	GO:0090130	tissue migration	4/152	361/18670	0.338898125856518	0.556533268826523	0.512596431813903	3397/10769/11221/4223	4
GO:0035107	GO:0035107	appendage morphogenesis	2/152	148/18670	0.339737474243415	0.556965559255864	0.512994594051454	9241/4621	2
GO:0035108	GO:0035108	limb morphogenesis	2/152	148/18670	0.339737474243415	0.556965559255864	0.512994594051454	9241/4621	2
GO:0010038	GO:0010038	response to metal ion	4/152	362/18670	0.340746137752463	0.556965559255864	0.512994594051454	10891/1244/26149/100271927	4
GO:0007566	GO:0007566	embryo implantation	1/152	51/18670	0.341290440170929	0.556965559255864	0.512994594051454	780	1
GO:0019369	GO:0019369	arachidonic acid metabolic process	1/152	51/18670	0.341290440170929	0.556965559255864	0.512994594051454	6916	1
GO:0019674	GO:0019674	NAD metabolic process	1/152	51/18670	0.341290440170929	0.556965559255864	0.512994594051454	89	1
GO:0030071	GO:0030071	regulation of mitotic metaphase/anaphase transition	1/152	51/18670	0.341290440170929	0.556965559255864	0.512994594051454	54908	1
GO:0030834	GO:0030834	regulation of actin filament depolymerization	1/152	51/18670	0.341290440170929	0.556965559255864	0.512994594051454	10677	1
GO:0032206	GO:0032206	positive regulation of telomere maintenance	1/152	51/18670	0.341290440170929	0.556965559255864	0.512994594051454	545	1
GO:0097366	GO:0097366	response to bronchodilator	1/152	51/18670	0.341290440170929	0.556965559255864	0.512994594051454	5999	1
GO:0051924	GO:0051924	regulation of calcium ion transport	3/152	254/18670	0.341880860560633	0.55758125388193	0.513561681207041	1950/5999/57214	3
GO:0030111	GO:0030111	regulation of Wnt signaling pathway	4/152	363/18670	0.342594528665943	0.557874647543482	0.513831912211102	1950/55789/9241/331	4
GO:0014074	GO:0014074	response to purine-containing compound	2/152	149/18670	0.342700519343416	0.557874647543482	0.513831912211102	10891/7056	2
GO:0048592	GO:0048592	eye morphogenesis	2/152	149/18670	0.342700519343416	0.557874647543482	0.513831912211102	30812/50937	2
GO:0016331	GO:0016331	morphogenesis of embryonic epithelium	2/152	150/18670	0.345659425423836	0.560843139678977	0.516566049704321	30812/9241	2
GO:0035567	GO:0035567	non-canonical Wnt signaling pathway	2/152	150/18670	0.345659425423836	0.560843139678977	0.516566049704321	9863/23236	2
GO:0061351	GO:0061351	neural precursor cell proliferation	2/152	150/18670	0.345659425423836	0.560843139678977	0.516566049704321	1950/50937	2
GO:0006754	GO:0006754	ATP biosynthetic process	1/152	52/18670	0.346667949870377	0.560843139678977	0.516566049704321	10891	1
GO:0009620	GO:0009620	response to fungus	1/152	52/18670	0.346667949870377	0.560843139678977	0.516566049704321	1991	1
GO:0045839	GO:0045839	negative regulation of mitotic nuclear division	1/152	52/18670	0.346667949870377	0.560843139678977	0.516566049704321	54908	1
GO:0046580	GO:0046580	negative regulation of Ras protein signal transduction	1/152	52/18670	0.346667949870377	0.560843139678977	0.516566049704321	100271927	1
GO:0048168	GO:0048168	regulation of neuronal synaptic plasticity	1/152	52/18670	0.346667949870377	0.560843139678977	0.516566049704321	729993	1
GO:0099518	GO:0099518	vesicle cytoskeletal trafficking	1/152	52/18670	0.346667949870377	0.560843139678977	0.516566049704321	1780	1
GO:2000772	GO:2000772	regulation of cellular senescence	1/152	52/18670	0.346667949870377	0.560843139678977	0.516566049704321	10769	1
GO:0060271	GO:0060271	cilium assembly	4/152	366/18670	0.348141543524191	0.562879034523661	0.518441216008635	10677/79959/282809/84223	4
GO:0048863	GO:0048863	stem cell differentiation	3/152	257/18670	0.348555593503729	0.562947154993101	0.518503958546277	30812/6899/3280	3
GO:0055088	GO:0055088	lipid homeostasis	2/152	151/18670	0.348614063871874	0.562947154993101	0.518503958546277	51085/7851	2
GO:0000186	GO:0000186	activation of MAPKK activity	1/152	53/18670	0.352001845649714	0.563892730079395	0.519374882967864	1950	1
GO:0002043	GO:0002043	blood vessel endothelial cell proliferation involved in sprouting angiogenesis	1/152	53/18670	0.352001845649714	0.563892730079395	0.519374882967864	4804	1
GO:0007632	GO:0007632	visual behavior	1/152	53/18670	0.352001845649714	0.563892730079395	0.519374882967864	65009	1
GO:0010043	GO:0010043	response to zinc ion	1/152	53/18670	0.352001845649714	0.563892730079395	0.519374882967864	26149	1
GO:0010823	GO:0010823	negative regulation of mitochondrion organization	1/152	53/18670	0.352001845649714	0.563892730079395	0.519374882967864	10891	1
GO:0032715	GO:0032715	negative regulation of interleukin-6 production	1/152	53/18670	0.352001845649714	0.563892730079395	0.519374882967864	9655	1
GO:0035065	GO:0035065	regulation of histone acetylation	1/152	53/18670	0.352001845649714	0.563892730079395	0.519374882967864	10891	1
GO:0038066	GO:0038066	p38MAPK cascade	1/152	53/18670	0.352001845649714	0.563892730079395	0.519374882967864	11221	1
GO:0043331	GO:0043331	response to dsRNA	1/152	53/18670	0.352001845649714	0.563892730079395	0.519374882967864	23180	1
GO:0045840	GO:0045840	positive regulation of mitotic nuclear division	1/152	53/18670	0.352001845649714	0.563892730079395	0.519374882967864	1950	1
GO:0050732	GO:0050732	negative regulation of peptidyl-tyrosine phosphorylation	1/152	53/18670	0.352001845649714	0.563892730079395	0.519374882967864	9655	1
GO:1902099	GO:1902099	regulation of metaphase/anaphase transition of cell cycle	1/152	53/18670	0.352001845649714	0.563892730079395	0.519374882967864	54908	1
GO:1902475	GO:1902475	L-alpha-amino acid transmembrane transport	1/152	53/18670	0.352001845649714	0.563892730079395	0.519374882967864	5999	1
GO:1901987	GO:1901987	regulation of cell cycle phase transition	5/152	480/18670	0.352827626308453	0.564869688141317	0.52027471276174	10769/10926/23236/79959/54908	5
GO:0032412	GO:0032412	regulation of ion transmembrane transporter activity	3/152	260/18670	0.355224075366942	0.566379246334621	0.521665095308204	10891/5649/729993	3
GO:0006336	GO:0006336	DNA replication-independent nucleosome assembly	1/152	54/18670	0.357292478912928	0.566379246334621	0.521665095308204	2491	1
GO:0007091	GO:0007091	metaphase/anaphase transition of mitotic cell cycle	1/152	54/18670	0.357292478912928	0.566379246334621	0.521665095308204	54908	1
GO:0010524	GO:0010524	positive regulation of calcium ion transport into cytosol	1/152	54/18670	0.357292478912928	0.566379246334621	0.521665095308204	57214	1
GO:0030042	GO:0030042	actin filament depolymerization	1/152	54/18670	0.357292478912928	0.566379246334621	0.521665095308204	10677	1
GO:0032210	GO:0032210	regulation of telomere maintenance via telomerase	1/152	54/18670	0.357292478912928	0.566379246334621	0.521665095308204	545	1
GO:0032655	GO:0032655	regulation of interleukin-12 production	1/152	54/18670	0.357292478912928	0.566379246334621	0.521665095308204	23236	1
GO:0035384	GO:0035384	thioester biosynthetic process	1/152	54/18670	0.357292478912928	0.566379246334621	0.521665095308204	79071	1
GO:0043392	GO:0043392	negative regulation of DNA binding	1/152	54/18670	0.357292478912928	0.566379246334621	0.521665095308204	3397	1
GO:0045747	GO:0045747	positive regulation of Notch signaling pathway	1/152	54/18670	0.357292478912928	0.566379246334621	0.521665095308204	3280	1
GO:0050994	GO:0050994	regulation of lipid catabolic process	1/152	54/18670	0.357292478912928	0.566379246334621	0.521665095308204	225	1
GO:0070206	GO:0070206	protein trimerization	1/152	54/18670	0.357292478912928	0.566379246334621	0.521665095308204	114897	1
GO:0071616	GO:0071616	acyl-CoA biosynthetic process	1/152	54/18670	0.357292478912928	0.566379246334621	0.521665095308204	79071	1
GO:0090329	GO:0090329	regulation of DNA-dependent DNA replication	1/152	54/18670	0.357292478912928	0.566379246334621	0.521665095308204	10926	1
GO:1904645	GO:1904645	response to amyloid-beta	1/152	54/18670	0.357292478912928	0.566379246334621	0.521665095308204	4804	1
GO:0110053	GO:0110053	regulation of actin filament organization	3/152	261/18670	0.357445195981706	0.566379246334621	0.521665095308204	5999/3397/10677	3
GO:0010770	GO:0010770	positive regulation of cell morphogenesis involved in differentiation	2/152	154/18670	0.357451122208891	0.566379246334621	0.521665095308204	4804/5649	2
GO:0022604	GO:0022604	regulation of cell morphogenesis	5/152	484/18670	0.35929311620183	0.568953263912825	0.524035900972339	4804/5649/57464/3397/11178	5
GO:0072511	GO:0072511	divalent inorganic cation transport	5/152	486/18670	0.362527749464107	0.569809501461049	0.524824540819387	1950/5999/1244/23236/57214	5
GO:0002011	GO:0002011	morphogenesis of an epithelial sheet	1/152	55/18670	0.362540198251412	0.569809501461049	0.524824540819387	780	1
GO:0003229	GO:0003229	ventricular cardiac muscle tissue development	1/152	55/18670	0.362540198251412	0.569809501461049	0.524824540819387	9241	1
GO:0034724	GO:0034724	DNA replication-independent nucleosome organization	1/152	55/18670	0.362540198251412	0.569809501461049	0.524824540819387	2491	1
GO:0042220	GO:0042220	response to cocaine	1/152	55/18670	0.362540198251412	0.569809501461049	0.524824540819387	5999	1
GO:0043551	GO:0043551	regulation of phosphatidylinositol 3-kinase activity	1/152	55/18670	0.362540198251412	0.569809501461049	0.524824540819387	9655	1
GO:0045620	GO:0045620	negative regulation of lymphocyte differentiation	1/152	55/18670	0.362540198251412	0.569809501461049	0.524824540819387	9655	1
GO:0046456	GO:0046456	icosanoid biosynthetic process	1/152	55/18670	0.362540198251412	0.569809501461049	0.524824540819387	6916	1
GO:0070830	GO:0070830	bicellular tight junction assembly	1/152	55/18670	0.362540198251412	0.569809501461049	0.524824540819387	6615	1
GO:0097120	GO:0097120	receptor localization to synapse	1/152	55/18670	0.362540198251412	0.569809501461049	0.524824540819387	5649	1
GO:0097479	GO:0097479	synaptic vesicle localization	1/152	55/18670	0.362540198251412	0.569809501461049	0.524824540819387	9863	1
GO:0016573	GO:0016573	histone acetylation	2/152	156/18670	0.363318902307733	0.569809501461049	0.524824540819387	10891/151050	2
GO:0030856	GO:0030856	regulation of epithelial cell differentiation	2/152	156/18670	0.363318902307733	0.569809501461049	0.524824540819387	3397/3280	2
GO:0034767	GO:0034767	positive regulation of ion transmembrane transport	2/152	156/18670	0.363318902307733	0.569809501461049	0.524824540819387	5649/57214	2
GO:0043535	GO:0043535	regulation of blood vessel endothelial cell migration	2/152	156/18670	0.363318902307733	0.569809501461049	0.524824540819387	10769/4223	2
GO:1905952	GO:1905952	regulation of lipid localization	2/152	156/18670	0.363318902307733	0.569809501461049	0.524824540819387	1950/114897	2
GO:0001764	GO:0001764	neuron migration	2/152	157/18670	0.366245363072772	0.572973099585428	0.527738381197105	5649/200933	2
GO:0031570	GO:0031570	DNA integrity checkpoint	2/152	157/18670	0.366245363072772	0.572973099585428	0.527738381197105	10769/545	2
GO:0000768	GO:0000768	syncytium formation by plasma membrane fusion	1/152	56/18670	0.367745349466335	0.572973099585428	0.527738381197105	50937	1
GO:0006977	GO:0006977	DNA damage response. signal transduction by p53 class mediator resulting in cell cycle arrest	1/152	56/18670	0.367745349466335	0.572973099585428	0.527738381197105	10769	1
GO:0010332	GO:0010332	response to gamma radiation	1/152	56/18670	0.367745349466335	0.572973099585428	0.527738381197105	545	1
GO:0032615	GO:0032615	interleukin-12 production	1/152	56/18670	0.367745349466335	0.572973099585428	0.527738381197105	23236	1
GO:0034508	GO:0034508	centromere complex assembly	1/152	56/18670	0.367745349466335	0.572973099585428	0.527738381197105	2491	1
GO:0044784	GO:0044784	metaphase/anaphase transition of cell cycle	1/152	56/18670	0.367745349466335	0.572973099585428	0.527738381197105	54908	1
GO:0060113	GO:0060113	inner ear receptor cell differentiation	1/152	56/18670	0.367745349466335	0.572973099585428	0.527738381197105	3280	1
GO:0120192	GO:0120192	tight junction assembly	1/152	56/18670	0.367745349466335	0.572973099585428	0.527738381197105	6615	1
GO:0140253	GO:0140253	cell-cell fusion	1/152	56/18670	0.367745349466335	0.572973099585428	0.527738381197105	50937	1
GO:1901617	GO:1901617	organic hydroxy compound biosynthetic process	3/152	266/18670	0.368535017025942	0.573861669368967	0.528556800734575	6615/23236/79071	3
GO:0060402	GO:0060402	calcium ion transport into cytosol	2/152	158/18670	0.369166719807353	0.574503354560402	0.529147826568792	23236/57214	2
GO:0072331	GO:0072331	signal transduction by p53 class mediator	3/152	267/18670	0.370749371307016	0.575956062574172	0.53048584710779	6615/10769/545	3
GO:0002886	GO:0002886	regulation of myeloid leukocyte mediated immunity	1/152	57/18670	0.372908275590818	0.575956062574172	0.53048584710779	1776	1
GO:0010965	GO:0010965	regulation of mitotic sister chromatid separation	1/152	57/18670	0.372908275590818	0.575956062574172	0.53048584710779	54908	1
GO:0019320	GO:0019320	hexose catabolic process	1/152	57/18670	0.372908275590818	0.575956062574172	0.53048584710779	89	1
GO:0033344	GO:0033344	cholesterol efflux	1/152	57/18670	0.372908275590818	0.575956062574172	0.53048584710779	1950	1
GO:0048008	GO:0048008	platelet-derived growth factor receptor signaling pathway	1/152	57/18670	0.372908275590818	0.575956062574172	0.53048584710779	65009	1
GO:0051055	GO:0051055	negative regulation of lipid biosynthetic process	1/152	57/18670	0.372908275590818	0.575956062574172	0.53048584710779	6615	1
GO:0051310	GO:0051310	metaphase plate congression	1/152	57/18670	0.372908275590818	0.575956062574172	0.53048584710779	54908	1
GO:0060043	GO:0060043	regulation of cardiac muscle cell proliferation	1/152	57/18670	0.372908275590818	0.575956062574172	0.53048584710779	9241	1
GO:0071398	GO:0071398	cellular response to fatty acid	1/152	57/18670	0.372908275590818	0.575956062574172	0.53048584710779	10891	1
GO:0072431	GO:0072431	signal transduction involved in mitotic G1 DNA damage checkpoint	1/152	57/18670	0.372908275590818	0.575956062574172	0.53048584710779	10769	1
GO:1902400	GO:1902400	intracellular signal transduction involved in G1 DNA damage checkpoint	1/152	57/18670	0.372908275590818	0.575956062574172	0.53048584710779	10769	1
GO:0022898	GO:0022898	regulation of transmembrane transporter activity	3/152	268/18670	0.372962373853458	0.575956062574172	0.53048584710779	10891/5649/729993	3
GO:0006869	GO:0006869	lipid transport	4/152	380/18670	0.374034033745745	0.577270225533256	0.531696260359578	1950/1244/114897/57614	4
GO:0002819	GO:0002819	regulation of adaptive immune response	2/152	160/18670	0.37499368051444	0.577666324420379	0.532061088281929	11221/9655	2
GO:0021915	GO:0021915	neural tube development	2/152	160/18670	0.37499368051444	0.577666324420379	0.532061088281929	9241/3280	2
GO:2000241	GO:2000241	regulation of reproductive process	2/152	160/18670	0.37499368051444	0.577666324420379	0.532061088281929	6615/23236	2
GO:0043491	GO:0043491	protein kinase B signaling	3/152	269/18670	0.375173962228679	0.577666324420379	0.532061088281929	1950/9863/114897	3
GO:0007548	GO:0007548	sex differentiation	3/152	270/18670	0.377384074581227	0.578656929807873	0.532973487980936	1271/30812/2491	3
GO:0045927	GO:0045927	positive regulation of growth	3/152	270/18670	0.377384074581227	0.578656929807873	0.532973487980936	89/23236/23180	3
GO:0018393	GO:0018393	internal peptidyl-lysine acetylation	2/152	161/18670	0.377899069412259	0.578656929807873	0.532973487980936	10891/151050	2
GO:0006949	GO:0006949	syncytium formation	1/152	58/18670	0.378029316911948	0.578656929807873	0.532973487980936	50937	1
GO:0019229	GO:0019229	regulation of vasoconstriction	1/152	58/18670	0.378029316911948	0.578656929807873	0.532973487980936	152	1
GO:0030837	GO:0030837	negative regulation of actin filament polymerization	1/152	58/18670	0.378029316911948	0.578656929807873	0.532973487980936	10677	1
GO:0035306	GO:0035306	positive regulation of dephosphorylation	1/152	58/18670	0.378029316911948	0.578656929807873	0.532973487980936	9863	1
GO:0042093	GO:0042093	T-helper cell differentiation	1/152	58/18670	0.378029316911948	0.578656929807873	0.532973487980936	9655	1
GO:0051058	GO:0051058	negative regulation of small GTPase mediated signal transduction	1/152	58/18670	0.378029316911948	0.578656929807873	0.532973487980936	100271927	1
GO:0060997	GO:0060997	dendritic spine morphogenesis	1/152	58/18670	0.378029316911948	0.578656929807873	0.532973487980936	5649	1
GO:0031960	GO:0031960	response to corticosteroid	2/152	162/18670	0.380798924077147	0.580532828090679	0.534701289030888	1244/687	2
GO:0044782	GO:0044782	cilium organization	4/152	384/18670	0.381423506735271	0.580532828090679	0.534701289030888	10677/79959/282809/84223	4
GO:1902105	GO:1902105	regulation of leukocyte differentiation	3/152	272/18670	0.381799626730932	0.580532828090679	0.534701289030888	9935/11221/9655	3
GO:0001836	GO:0001836	release of cytochrome c from mitochondria	1/152	59/18670	0.383108810992616	0.580532828090679	0.534701289030888	8739	1
GO:0001885	GO:0001885	endothelial cell development	1/152	59/18670	0.383108810992616	0.580532828090679	0.534701289030888	3397	1
GO:0030521	GO:0030521	androgen receptor signaling pathway	1/152	59/18670	0.383108810992616	0.580532828090679	0.534701289030888	10891	1
GO:0032890	GO:0032890	regulation of organic acid transport	1/152	59/18670	0.383108810992616	0.580532828090679	0.534701289030888	5999	1
GO:0033619	GO:0033619	membrane protein proteolysis	1/152	59/18670	0.383108810992616	0.580532828090679	0.534701289030888	4804	1
GO:0045824	GO:0045824	negative regulation of innate immune response	1/152	59/18670	0.383108810992616	0.580532828090679	0.534701289030888	11221	1
GO:0046847	GO:0046847	filopodium assembly	1/152	59/18670	0.383108810992616	0.580532828090679	0.534701289030888	57348	1
GO:0072413	GO:0072413	signal transduction involved in mitotic cell cycle checkpoint	1/152	59/18670	0.383108810992616	0.580532828090679	0.534701289030888	10769	1
GO:0120178	GO:0120178	steroid hormone biosynthetic process	1/152	59/18670	0.383108810992616	0.580532828090679	0.534701289030888	10891	1
GO:1902402	GO:1902402	signal transduction involved in mitotic DNA damage checkpoint	1/152	59/18670	0.383108810992616	0.580532828090679	0.534701289030888	10769	1
GO:1902403	GO:1902403	signal transduction involved in mitotic DNA integrity checkpoint	1/152	59/18670	0.383108810992616	0.580532828090679	0.534701289030888	10769	1
GO:2000242	GO:2000242	negative regulation of reproductive process	1/152	59/18670	0.383108810992616	0.580532828090679	0.534701289030888	6615	1
GO:2000756	GO:2000756	regulation of peptidyl-lysine acetylation	1/152	59/18670	0.383108810992616	0.580532828090679	0.534701289030888	10891	1
GO:1901653	GO:1901653	cellular response to peptide	4/152	385/18670	0.383269663817878	0.580532828090679	0.534701289030888	4804/493829/3397/64710	4
GO:0050900	GO:0050900	leukocyte migration	5/152	499/18670	0.383566150197372	0.580532828090679	0.534701289030888	1991/5228/3680/23236/7056	5
GO:0031214	GO:0031214	biomineral tissue development	2/152	163/18670	0.383693142113449	0.580532828090679	0.534701289030888	6899/56975	2
GO:0110148	GO:0110148	biomineralization	2/152	163/18670	0.383693142113449	0.580532828090679	0.534701289030888	6899/56975	2
GO:0043542	GO:0043542	endothelial cell migration	3/152	274/18670	0.386208547146771	0.582889089830853	0.536871530107365	3397/10769/4223	3
GO:0007088	GO:0007088	regulation of mitotic nuclear division	2/152	164/18670	0.386581623135399	0.582889089830853	0.536871530107365	1950/54908	2
GO:0002294	GO:0002294	CD4-positive. alpha-beta T cell differentiation involved in immune response	1/152	60/18670	0.388147092693175	0.582889089830853	0.536871530107365	9655	1
GO:0032515	GO:0032515	negative regulation of phosphoprotein phosphatase activity	1/152	60/18670	0.388147092693175	0.582889089830853	0.536871530107365	58529	1
GO:0033260	GO:0033260	nuclear DNA replication	1/152	60/18670	0.388147092693175	0.582889089830853	0.536871530107365	10926	1
GO:0043486	GO:0043486	histone exchange	1/152	60/18670	0.388147092693175	0.582889089830853	0.536871530107365	2491	1
GO:0046128	GO:0046128	purine ribonucleoside metabolic process	1/152	60/18670	0.388147092693175	0.582889089830853	0.536871530107365	56952	1
GO:0051306	GO:0051306	mitotic sister chromatid separation	1/152	60/18670	0.388147092693175	0.582889089830853	0.536871530107365	54908	1
GO:0051784	GO:0051784	negative regulation of nuclear division	1/152	60/18670	0.388147092693175	0.582889089830853	0.536871530107365	54908	1
GO:0051851	GO:0051851	modulation by host of symbiont process	1/152	60/18670	0.388147092693175	0.582889089830853	0.536871530107365	64710	1
GO:0090342	GO:0090342	regulation of cell aging	1/152	60/18670	0.388147092693175	0.582889089830853	0.536871530107365	10769	1
GO:0120193	GO:0120193	tight junction organization	1/152	60/18670	0.388147092693175	0.582889089830853	0.536871530107365	6615	1
GO:1902808	GO:1902808	positive regulation of cell cycle G1/S phase transition	1/152	60/18670	0.388147092693175	0.582889089830853	0.536871530107365	23236	1
GO:0007093	GO:0007093	mitotic cell cycle checkpoint	2/152	165/18670	0.389464268741559	0.584023848272989	0.5379167023567	10769/54908	2
GO:0050954	GO:0050954	sensory perception of mechanical stimulus	2/152	165/18670	0.389464268741559	0.584023848272989	0.5379167023567	6899/57214	2
GO:0007411	GO:0007411	axon guidance	3/152	276/18670	0.390610361952957	0.584023848272989	0.5379167023567	9499/5649/9241	3
GO:0002244	GO:0002244	hematopoietic progenitor cell differentiation	2/152	166/18670	0.392340982489551	0.584023848272989	0.5379167023567	3280/79819	2
GO:0006475	GO:0006475	internal protein amino acid acetylation	2/152	166/18670	0.392340982489551	0.584023848272989	0.5379167023567	10891/151050	2
GO:0090288	GO:0090288	negative regulation of cellular response to growth factor stimulus	2/152	166/18670	0.392340982489551	0.584023848272989	0.5379167023567	9241/4091	2
GO:0097485	GO:0097485	neuron projection guidance	3/152	277/18670	0.392808459192595	0.584023848272989	0.5379167023567	9499/5649/9241	3
GO:0002287	GO:0002287	alpha-beta T cell activation involved in immune response	1/152	61/18670	0.393144494192941	0.584023848272989	0.5379167023567	9655	1
GO:0002293	GO:0002293	alpha-beta T cell differentiation involved in immune response	1/152	61/18670	0.393144494192941	0.584023848272989	0.5379167023567	9655	1
GO:0006027	GO:0006027	glycosaminoglycan catabolic process	1/152	61/18670	0.393144494192941	0.584023848272989	0.5379167023567	57214	1
GO:0032233	GO:0032233	positive regulation of actin filament bundle assembly	1/152	61/18670	0.393144494192941	0.584023848272989	0.5379167023567	3397	1
GO:0032370	GO:0032370	positive regulation of lipid transport	1/152	61/18670	0.393144494192941	0.584023848272989	0.5379167023567	114897	1
GO:0042490	GO:0042490	mechanoreceptor differentiation	1/152	61/18670	0.393144494192941	0.584023848272989	0.5379167023567	3280	1
GO:0042733	GO:0042733	embryonic digit morphogenesis	1/152	61/18670	0.393144494192941	0.584023848272989	0.5379167023567	9241	1
GO:0045604	GO:0045604	regulation of epidermal cell differentiation	1/152	61/18670	0.393144494192941	0.584023848272989	0.5379167023567	3280	1
GO:0090303	GO:0090303	positive regulation of wound healing	1/152	61/18670	0.393144494192941	0.584023848272989	0.5379167023567	7056	1
GO:1903902	GO:1903902	positive regulation of viral life cycle	1/152	61/18670	0.393144494192941	0.584023848272989	0.5379167023567	64710	1
GO:1905953	GO:1905953	negative regulation of lipid localization	1/152	61/18670	0.393144494192941	0.584023848272989	0.5379167023567	1950	1
GO:2000514	GO:2000514	regulation of CD4-positive. alpha-beta T cell activation	1/152	61/18670	0.393144494192941	0.584023848272989	0.5379167023567	9655	1
GO:0035051	GO:0035051	cardiocyte differentiation	2/152	167/18670	0.395211669871045	0.586722883690197	0.540402656030444	5999/3280	2
GO:0010639	GO:0010639	negative regulation of organelle organization	4/152	393/18670	0.398015522241069	0.586722883690197	0.540402656030444	10891/80312/10677/54908	4
GO:0001906	GO:0001906	cell killing	2/152	168/18670	0.398076238287043	0.586722883690197	0.540402656030444	1991/1776	2
GO:0051302	GO:0051302	regulation of cell division	2/152	168/18670	0.398076238287043	0.586722883690197	0.540402656030444	5228/10769	2
GO:0007585	GO:0007585	respiratory gaseous exchange by respiratory system	1/152	62/18670	0.398101345011506	0.586722883690197	0.540402656030444	9935	1
GO:0031640	GO:0031640	killing of cells of other organism	1/152	62/18670	0.398101345011506	0.586722883690197	0.540402656030444	1991	1
GO:0032374	GO:0032374	regulation of cholesterol transport	1/152	62/18670	0.398101345011506	0.586722883690197	0.540402656030444	1950	1
GO:0035082	GO:0035082	axoneme assembly	1/152	62/18670	0.398101345011506	0.586722883690197	0.540402656030444	84223	1
GO:0046635	GO:0046635	positive regulation of alpha-beta T cell activation	1/152	62/18670	0.398101345011506	0.586722883690197	0.540402656030444	9655	1
GO:0050433	GO:0050433	regulation of catecholamine secretion	1/152	62/18670	0.398101345011506	0.586722883690197	0.540402656030444	152	1
GO:0051898	GO:0051898	negative regulation of protein kinase B signaling	1/152	62/18670	0.398101345011506	0.586722883690197	0.540402656030444	9863	1
GO:1904356	GO:1904356	regulation of telomere maintenance via telomere lengthening	1/152	62/18670	0.398101345011506	0.586722883690197	0.540402656030444	545	1
GO:1905268	GO:1905268	negative regulation of chromatin organization	1/152	62/18670	0.398101345011506	0.586722883690197	0.540402656030444	80312	1
GO:1905818	GO:1905818	regulation of chromosome separation	1/152	62/18670	0.398101345011506	0.586722883690197	0.540402656030444	54908	1
GO:0018394	GO:0018394	peptidyl-lysine acetylation	2/152	169/18670	0.40093459702341	0.589569930192941	0.543024935704024	10891/151050	2
GO:0045619	GO:0045619	regulation of lymphocyte differentiation	2/152	169/18670	0.40093459702341	0.589569930192941	0.543024935704024	11221/9655	2
GO:0051100	GO:0051100	negative regulation of binding	2/152	169/18670	0.40093459702341	0.589569930192941	0.543024935704024	9241/3397	2
GO:0140056	GO:0140056	organelle localization by membrane tethering	2/152	169/18670	0.40093459702341	0.589569930192941	0.543024935704024	65009/79959	2
GO:0031503	GO:0031503	protein-containing complex localization	3/152	281/18670	0.40158078531071	0.589650455721597	0.543099103954102	90332/5649/545	3
GO:0009206	GO:0009206	purine ribonucleoside triphosphate biosynthetic process	1/152	63/18670	0.403017972029899	0.589650455721597	0.543099103954102	10891	1
GO:0031571	GO:0031571	mitotic G1 DNA damage checkpoint	1/152	63/18670	0.403017972029899	0.589650455721597	0.543099103954102	10769	1
GO:0032371	GO:0032371	regulation of sterol transport	1/152	63/18670	0.403017972029899	0.589650455721597	0.543099103954102	1950	1
GO:0034394	GO:0034394	protein localization to cell surface	1/152	63/18670	0.403017972029899	0.589650455721597	0.543099103954102	1950	1
GO:0042278	GO:0042278	purine nucleoside metabolic process	1/152	63/18670	0.403017972029899	0.589650455721597	0.543099103954102	56952	1
GO:0044819	GO:0044819	mitotic G1/S transition checkpoint	1/152	63/18670	0.403017972029899	0.589650455721597	0.543099103954102	10769	1
GO:0046637	GO:0046637	regulation of alpha-beta T cell differentiation	1/152	63/18670	0.403017972029899	0.589650455721597	0.543099103954102	9655	1
GO:0090181	GO:0090181	regulation of cholesterol metabolic process	1/152	63/18670	0.403017972029899	0.589650455721597	0.543099103954102	79071	1
GO:0032409	GO:0032409	regulation of transporter activity	3/152	283/18670	0.405954131588082	0.591492535433629	0.544795756320448	10891/5649/729993	3
GO:0006937	GO:0006937	regulation of muscle contraction	2/152	171/18670	0.406632331880181	0.591492535433629	0.544795756320448	89/152	2
GO:0009145	GO:0009145	purine nucleoside triphosphate biosynthetic process	1/152	64/18670	0.40789469951157	0.591492535433629	0.544795756320448	10891	1
GO:0036498	GO:0036498	IRE1-mediated unfolded protein response	1/152	64/18670	0.40789469951157	0.591492535433629	0.544795756320448	2134	1
GO:0043297	GO:0043297	apical junction assembly	1/152	64/18670	0.40789469951157	0.591492535433629	0.544795756320448	6615	1
GO:0043550	GO:0043550	regulation of lipid kinase activity	1/152	64/18670	0.40789469951157	0.591492535433629	0.544795756320448	9655	1
GO:0044783	GO:0044783	G1 DNA damage checkpoint	1/152	64/18670	0.40789469951157	0.591492535433629	0.544795756320448	10769	1
GO:0045669	GO:0045669	positive regulation of osteoblast differentiation	1/152	64/18670	0.40789469951157	0.591492535433629	0.544795756320448	56975	1
GO:0045670	GO:0045670	regulation of osteoclast differentiation	1/152	64/18670	0.40789469951157	0.591492535433629	0.544795756320448	9935	1
GO:0046782	GO:0046782	regulation of viral transcription	1/152	64/18670	0.40789469951157	0.591492535433629	0.544795756320448	64710	1
GO:0046834	GO:0046834	lipid phosphorylation	1/152	64/18670	0.40789469951157	0.591492535433629	0.544795756320448	9655	1
GO:0048278	GO:0048278	vesicle docking	1/152	64/18670	0.40789469951157	0.591492535433629	0.544795756320448	65009	1
GO:0050432	GO:0050432	catecholamine secretion	1/152	64/18670	0.40789469951157	0.591492535433629	0.544795756320448	152	1
GO:0050922	GO:0050922	negative regulation of chemotaxis	1/152	64/18670	0.40789469951157	0.591492535433629	0.544795756320448	1991	1
GO:1903672	GO:1903672	positive regulation of sprouting angiogenesis	1/152	64/18670	0.40789469951157	0.591492535433629	0.544795756320448	10769	1
GO:2000378	GO:2000378	negative regulation of reactive oxygen species metabolic process	1/152	64/18670	0.40789469951157	0.591492535433629	0.544795756320448	225	1
GO:0031647	GO:0031647	regulation of protein stability	3/152	284/18670	0.408137409732285	0.591516600476264	0.544817921491296	10891/8863/3397	3
GO:0009150	GO:0009150	purine ribonucleotide metabolic process	4/152	399/18670	0.409039830938472	0.592496233518849	0.54572021508315	51085/89/10891/79071	4
GO:0009152	GO:0009152	purine ribonucleotide biosynthetic process	2/152	172/18670	0.409471535780261	0.592793324627096	0.54599385163022	10891/79071	2
GO:0060828	GO:0060828	regulation of canonical Wnt signaling pathway	3/152	286/18670	0.412496909802567	0.595207561910874	0.5482174912337	1950/9241/331	3
GO:0006026	GO:0006026	aminoglycan catabolic process	1/152	65/18670	0.412731849123213	0.595207561910874	0.5482174912337	57214	1
GO:0006940	GO:0006940	regulation of smooth muscle contraction	1/152	65/18670	0.412731849123213	0.595207561910874	0.5482174912337	152	1
GO:0014823	GO:0014823	response to activity	1/152	65/18670	0.412731849123213	0.595207561910874	0.5482174912337	10891	1
GO:0031060	GO:0031060	regulation of histone methylation	1/152	65/18670	0.412731849123213	0.595207561910874	0.5482174912337	80312	1
GO:0035308	GO:0035308	negative regulation of protein dephosphorylation	1/152	65/18670	0.412731849123213	0.595207561910874	0.5482174912337	58529	1
GO:0048663	GO:0048663	neuron fate commitment	1/152	65/18670	0.412731849123213	0.595207561910874	0.5482174912337	1746	1
GO:0005996	GO:0005996	monosaccharide metabolic process	3/152	287/18670	0.41467302691685	0.597677486729741	0.550492421987919	89/10891/114897	3
GO:0046488	GO:0046488	phosphatidylinositol metabolic process	2/152	174/18670	0.415130199430974	0.598006939268407	0.550795865115638	23236/9655	2
GO:0019748	GO:0019748	secondary metabolic process	1/152	66/18670	0.417529739955424	0.600085557519883	0.552710381926208	1244	1
GO:0070613	GO:0070613	regulation of protein processing	1/152	66/18670	0.417529739955424	0.600085557519883	0.552710381926208	331	1
GO:1901880	GO:1901880	negative regulation of protein depolymerization	1/152	66/18670	0.417529739955424	0.600085557519883	0.552710381926208	10677	1
GO:1905207	GO:1905207	regulation of cardiocyte differentiation	1/152	66/18670	0.417529739955424	0.600085557519883	0.552710381926208	5999	1
GO:0002695	GO:0002695	negative regulation of leukocyte activation	2/152	175/18670	0.417949497630439	0.600085557519883	0.552710381926208	10077/9655	2
GO:0046165	GO:0046165	alcohol biosynthetic process	2/152	175/18670	0.417949497630439	0.600085557519883	0.552710381926208	23236/79071	2
GO:0007162	GO:0007162	negative regulation of cell adhesion	3/152	289/18670	0.419017737450897	0.60128930398878	0.55381909577914	5420/114897/9655	3
GO:0001936	GO:0001936	regulation of endothelial cell proliferation	2/152	176/18670	0.420762001928621	0.602140808011637	0.554603375800192	4804/5228	2
GO:0006986	GO:0006986	response to unfolded protein	2/152	176/18670	0.420762001928621	0.602140808011637	0.554603375800192	27129/2134	2
GO:0009408	GO:0009408	response to heat	2/152	176/18670	0.420762001928621	0.602140808011637	0.554603375800192	1244/545	2
GO:0051897	GO:0051897	positive regulation of protein kinase B signaling	2/152	176/18670	0.420762001928621	0.602140808011637	0.554603375800192	1950/114897	2
GO:0060401	GO:0060401	cytosolic calcium ion transport	2/152	176/18670	0.420762001928621	0.602140808011637	0.554603375800192	23236/57214	2
GO:0015807	GO:0015807	L-amino acid transport	1/152	67/18670	0.422288688543188	0.603006118574771	0.5554003723715	5999	1
GO:0042108	GO:0042108	positive regulation of cytokine biosynthetic process	1/152	67/18670	0.422288688543188	0.603006118574771	0.5554003723715	1991	1
GO:0043967	GO:0043967	histone H4 acetylation	1/152	67/18670	0.422288688543188	0.603006118574771	0.5554003723715	151050	1
GO:0046365	GO:0046365	monosaccharide catabolic process	1/152	67/18670	0.422288688543188	0.603006118574771	0.5554003723715	89	1
GO:0010632	GO:0010632	regulation of epithelial cell migration	3/152	291/18670	0.423352079048798	0.603843561504624	0.556171701385838	10769/11221/4223	3
GO:0006941	GO:0006941	striated muscle contraction	2/152	177/18670	0.423567635841355	0.603843561504624	0.556171701385838	89/4621	2
GO:0007416	GO:0007416	synapse assembly	2/152	177/18670	0.423567635841355	0.603843561504624	0.556171701385838	9863/200933	2
GO:0006310	GO:0006310	DNA recombination	3/152	292/18670	0.425515237057298	0.604467298293481	0.556746195796627	79728/119392/64710	3
GO:0009410	GO:0009410	response to xenobiotic stimulus	3/152	292/18670	0.425515237057298	0.604467298293481	0.556746195796627	10891/5999/1244	3
GO:0022406	GO:0022406	membrane docking	2/152	178/18670	0.426366324560934	0.604467298293481	0.556746195796627	65009/79959	2
GO:0050821	GO:0050821	protein stabilization	2/152	178/18670	0.426366324560934	0.604467298293481	0.556746195796627	10891/8863	2
GO:0002292	GO:0002292	T cell differentiation involved in immune response	1/152	68/18670	0.427009008886221	0.604467298293481	0.556746195796627	9655	1
GO:0033047	GO:0033047	regulation of mitotic sister chromatid segregation	1/152	68/18670	0.427009008886221	0.604467298293481	0.556746195796627	54908	1
GO:0033627	GO:0033627	cell adhesion mediated by integrin	1/152	68/18670	0.427009008886221	0.604467298293481	0.556746195796627	5420	1
GO:0033866	GO:0033866	nucleoside bisphosphate biosynthetic process	1/152	68/18670	0.427009008886221	0.604467298293481	0.556746195796627	79071	1
GO:0034030	GO:0034030	ribonucleoside bisphosphate biosynthetic process	1/152	68/18670	0.427009008886221	0.604467298293481	0.556746195796627	79071	1
GO:0034033	GO:0034033	purine nucleoside bisphosphate biosynthetic process	1/152	68/18670	0.427009008886221	0.604467298293481	0.556746195796627	79071	1
GO:0035924	GO:0035924	cellular response to vascular endothelial growth factor stimulus	1/152	68/18670	0.427009008886221	0.604467298293481	0.556746195796627	5228	1
GO:0050918	GO:0050918	positive chemotaxis	1/152	68/18670	0.427009008886221	0.604467298293481	0.556746195796627	5228	1
GO:1903317	GO:1903317	regulation of protein maturation	1/152	68/18670	0.427009008886221	0.604467298293481	0.556746195796627	331	1
GO:0034329	GO:0034329	cell junction assembly	4/152	409/18670	0.427324060209906	0.60458612304441	0.556855639646167	89/9863/6615/200933	4
GO:0010821	GO:0010821	regulation of mitochondrion organization	2/152	179/18670	0.429157994934205	0.606524751349476	0.558641218348201	8739/10891	2
GO:0071347	GO:0071347	cellular response to interleukin-1	2/152	179/18670	0.429157994934205	0.606524751349476	0.558641218348201	1244/23236	2
GO:0009201	GO:0009201	ribonucleoside triphosphate biosynthetic process	1/152	69/18670	0.431691012469131	0.608487763787511	0.560449256120076	10891	1
GO:0050766	GO:0050766	positive regulation of phagocytosis	1/152	69/18670	0.431691012469131	0.608487763787511	0.560449256120076	3560	1
GO:0050771	GO:0050771	negative regulation of axonogenesis	1/152	69/18670	0.431691012469131	0.608487763787511	0.560449256120076	4804	1
GO:0055008	GO:0055008	cardiac muscle tissue morphogenesis	1/152	69/18670	0.431691012469131	0.608487763787511	0.560449256120076	9241	1
GO:0071466	GO:0071466	cellular response to xenobiotic stimulus	2/152	180/18670	0.431942575440905	0.608487763787511	0.560449256120076	10891/1244	2
GO:1901796	GO:1901796	regulation of signal transduction by p53 class mediator	2/152	180/18670	0.431942575440905	0.608487763787511	0.560449256120076	6615/545	2
GO:0001818	GO:0001818	negative regulation of cytokine production	3/152	296/18670	0.434139984403513	0.611254143810328	0.562997237720039	1991/225/9655	3
GO:0048015	GO:0048015	phosphatidylinositol-mediated signaling	2/152	181/18670	0.434719996172243	0.611495633873582	0.563219662778299	5649/23236	2
GO:1903522	GO:1903522	regulation of blood circulation	3/152	297/18670	0.436288962756348	0.611495633873582	0.563219662778299	152/5999/27129	3
GO:0003341	GO:0003341	cilium movement	1/152	70/18670	0.436335008281437	0.611495633873582	0.563219662778299	79819	1
GO:0007004	GO:0007004	telomere maintenance via telomerase	1/152	70/18670	0.436335008281437	0.611495633873582	0.563219662778299	545	1
GO:0033077	GO:0033077	T cell differentiation in thymus	1/152	70/18670	0.436335008281437	0.611495633873582	0.563219662778299	9935	1
GO:0051966	GO:0051966	regulation of synaptic transmission. glutamatergic	1/152	70/18670	0.436335008281437	0.611495633873582	0.563219662778299	5649	1
GO:0060395	GO:0060395	SMAD protein signal transduction	1/152	70/18670	0.436335008281437	0.611495633873582	0.563219662778299	9863	1
GO:0061515	GO:0061515	myeloid cell development	1/152	70/18670	0.436335008281437	0.611495633873582	0.563219662778299	56975	1
GO:0009259	GO:0009259	ribonucleotide metabolic process	4/152	414/18670	0.436415270811153	0.611495633873582	0.563219662778299	51085/89/10891/79071	4
GO:0010876	GO:0010876	lipid localization	4/152	415/18670	0.43822891942275	0.613708165529932	0.565257520882832	1950/1244/114897/57614	4
GO:0043123	GO:0043123	positive regulation of I-kappaB kinase/NF-kappaB signaling	2/152	183/18670	0.440253086604144	0.614545790209206	0.566029017297953	10769/92610	2
GO:0061136	GO:0061136	regulation of proteasomal protein catabolic process	2/152	183/18670	0.440253086604144	0.614545790209206	0.566029017297953	10769/9655	2
GO:0018105	GO:0018105	peptidyl-serine phosphorylation	3/152	299/18670	0.440577944572626	0.614545790209206	0.566029017297953	51085/10769/545	3
GO:0033692	GO:0033692	cellular polysaccharide biosynthetic process	1/152	71/18670	0.440941302837416	0.614545790209206	0.566029017297953	2134	1
GO:0042440	GO:0042440	pigment metabolic process	1/152	71/18670	0.440941302837416	0.614545790209206	0.566029017297953	10891	1
GO:0043647	GO:0043647	inositol phosphate metabolic process	1/152	71/18670	0.440941302837416	0.614545790209206	0.566029017297953	23236	1
GO:0043900	GO:0043900	regulation of multi-organism process	1/152	71/18670	0.440941302837416	0.614545790209206	0.566029017297953	23236	1
GO:0044786	GO:0044786	cell cycle DNA replication	1/152	71/18670	0.440941302837416	0.614545790209206	0.566029017297953	10926	1
GO:1904427	GO:1904427	positive regulation of calcium ion transmembrane transport	1/152	71/18670	0.440941302837416	0.614545790209206	0.566029017297953	57214	1
GO:0070372	GO:0070372	regulation of ERK1 and ERK2 cascade	3/152	300/18670	0.442717857396679	0.615031449170706	0.566476334762492	1846/65009/11221	3
GO:0048017	GO:0048017	inositol lipid-mediated signaling	2/152	184/18670	0.443008624354976	0.615031449170706	0.566476334762492	5649/23236	2
GO:0048639	GO:0048639	positive regulation of developmental growth	2/152	184/18670	0.443008624354976	0.615031449170706	0.566476334762492	89/23236	2
GO:2000045	GO:2000045	regulation of G1/S transition of mitotic cell cycle	2/152	184/18670	0.443008624354976	0.615031449170706	0.566476334762492	10769/23236	2
GO:0043161	GO:0043161	proteasome-mediated ubiquitin-dependent protein catabolic process	4/152	419/18670	0.445467156223086	0.615031449170706	0.566476334762492	493829/10769/9655/200933	4
GO:0006305	GO:0006305	DNA alkylation	1/152	72/18670	0.445510200195807	0.615031449170706	0.566476334762492	64863	1
GO:0006306	GO:0006306	DNA methylation	1/152	72/18670	0.445510200195807	0.615031449170706	0.566476334762492	64863	1
GO:0006635	GO:0006635	fatty acid beta-oxidation	1/152	72/18670	0.445510200195807	0.615031449170706	0.566476334762492	225	1
GO:0019226	GO:0019226	transmission of nerve impulse	1/152	72/18670	0.445510200195807	0.615031449170706	0.566476334762492	1180	1
GO:0032272	GO:0032272	negative regulation of protein polymerization	1/152	72/18670	0.445510200195807	0.615031449170706	0.566476334762492	10677	1
GO:0050805	GO:0050805	negative regulation of synaptic transmission	1/152	72/18670	0.445510200195807	0.615031449170706	0.566476334762492	10769	1
GO:0051155	GO:0051155	positive regulation of striated muscle cell differentiation	1/152	72/18670	0.445510200195807	0.615031449170706	0.566476334762492	6899	1
GO:0061035	GO:0061035	regulation of cartilage development	1/152	72/18670	0.445510200195807	0.615031449170706	0.566476334762492	9241	1
GO:0061180	GO:0061180	mammary gland epithelium development	1/152	72/18670	0.445510200195807	0.615031449170706	0.566476334762492	780	1
GO:2001259	GO:2001259	positive regulation of cation channel activity	1/152	72/18670	0.445510200195807	0.615031449170706	0.566476334762492	5649	1
GO:0009260	GO:0009260	ribonucleotide biosynthetic process	2/152	185/18670	0.445756738389777	0.615031449170706	0.566476334762492	10891/79071	2
GO:0046328	GO:0046328	regulation of JNK cascade	2/152	185/18670	0.445756738389777	0.615031449170706	0.566476334762492	23236/11221	2
GO:1902275	GO:1902275	regulation of chromatin organization	2/152	185/18670	0.445756738389777	0.615031449170706	0.566476334762492	10891/80312	2
GO:1903708	GO:1903708	positive regulation of hemopoiesis	2/152	185/18670	0.445756738389777	0.615031449170706	0.566476334762492	11221/9655	2
GO:0030308	GO:0030308	negative regulation of cell growth	2/152	186/18670	0.448497366543979	0.618010434214155	0.569220136776196	5999/58189	2
GO:0070507	GO:0070507	regulation of microtubule cytoskeleton organization	2/152	186/18670	0.448497366543979	0.618010434214155	0.569220136776196	10769/79959	2
GO:0003208	GO:0003208	cardiac ventricle morphogenesis	1/152	73/18670	0.450042001979345	0.618010434214155	0.569220136776196	9241	1
GO:0031100	GO:0031100	animal organ regeneration	1/152	73/18670	0.450042001979345	0.618010434214155	0.569220136776196	5228	1
GO:0050688	GO:0050688	regulation of defense response to virus	1/152	73/18670	0.450042001979345	0.618010434214155	0.569220136776196	10077	1
GO:0061844	GO:0061844	antimicrobial humoral immune response mediated by antimicrobial peptide	1/152	73/18670	0.450042001979345	0.618010434214155	0.569220136776196	1991	1
GO:0072401	GO:0072401	signal transduction involved in DNA integrity checkpoint	1/152	73/18670	0.450042001979345	0.618010434214155	0.569220136776196	10769	1
GO:0072422	GO:0072422	signal transduction involved in DNA damage checkpoint	1/152	73/18670	0.450042001979345	0.618010434214155	0.569220136776196	10769	1
GO:1901983	GO:1901983	regulation of protein acetylation	1/152	73/18670	0.450042001979345	0.618010434214155	0.569220136776196	10891	1
GO:0019693	GO:0019693	ribose phosphate metabolic process	4/152	424/18670	0.454475861355339	0.620923661275769	0.571903372227682	51085/89/10891/79071	4
GO:0001895	GO:0001895	retina homeostasis	1/152	74/18670	0.45453700739415	0.620923661275769	0.571903372227682	282809	1
GO:0005977	GO:0005977	glycogen metabolic process	1/152	74/18670	0.45453700739415	0.620923661275769	0.571903372227682	5257	1
GO:0009119	GO:0009119	ribonucleoside metabolic process	1/152	74/18670	0.45453700739415	0.620923661275769	0.571903372227682	56952	1
GO:0032677	GO:0032677	regulation of interleukin-8 production	1/152	74/18670	0.45453700739415	0.620923661275769	0.571903372227682	1991	1
GO:0043367	GO:0043367	CD4-positive. alpha-beta T cell differentiation	1/152	74/18670	0.45453700739415	0.620923661275769	0.571903372227682	9655	1
GO:0072395	GO:0072395	signal transduction involved in cell cycle checkpoint	1/152	74/18670	0.45453700739415	0.620923661275769	0.571903372227682	10769	1
GO:1900006	GO:1900006	positive regulation of dendrite development	1/152	74/18670	0.45453700739415	0.620923661275769	0.571903372227682	5649	1
GO:1900182	GO:1900182	positive regulation of protein localization to nucleus	1/152	74/18670	0.45453700739415	0.620923661275769	0.571903372227682	4804	1
GO:1903036	GO:1903036	positive regulation of response to wounding	1/152	74/18670	0.45453700739415	0.620923661275769	0.571903372227682	7056	1
GO:0006073	GO:0006073	cellular glucan metabolic process	1/152	75/18670	0.458995513248963	0.624405752812941	0.575110561801393	5257	1
GO:0006695	GO:0006695	cholesterol biosynthetic process	1/152	75/18670	0.458995513248963	0.624405752812941	0.575110561801393	79071	1
GO:0007422	GO:0007422	peripheral nervous system development	1/152	75/18670	0.458995513248963	0.624405752812941	0.575110561801393	30812	1
GO:0010611	GO:0010611	regulation of cardiac muscle hypertrophy	1/152	75/18670	0.458995513248963	0.624405752812941	0.575110561801393	5999	1
GO:0043242	GO:0043242	negative regulation of protein-containing complex disassembly	1/152	75/18670	0.458995513248963	0.624405752812941	0.575110561801393	10677	1
GO:0044042	GO:0044042	glucan metabolic process	1/152	75/18670	0.458995513248963	0.624405752812941	0.575110561801393	5257	1
GO:0046173	GO:0046173	polyol biosynthetic process	1/152	75/18670	0.458995513248963	0.624405752812941	0.575110561801393	23236	1
GO:0051303	GO:0051303	establishment of chromosome localization	1/152	75/18670	0.458995513248963	0.624405752812941	0.575110561801393	54908	1
GO:0009895	GO:0009895	negative regulation of catabolic process	3/152	308/18670	0.459721512167142	0.625068334630584	0.57572083452817	89/10891/11178	3
GO:0001935	GO:0001935	endothelial cell proliferation	2/152	191/18670	0.462086146390391	0.62589208657282	0.576479553422334	4804/5228	2
GO:0071478	GO:0071478	cellular response to radiation	2/152	191/18670	0.462086146390391	0.62589208657282	0.576479553422334	545/64710	2
GO:0000422	GO:0000422	autophagy of mitochondrion	1/152	76/18670	0.46341781397422	0.62589208657282	0.576479553422334	10891	1
GO:0001937	GO:0001937	negative regulation of endothelial cell proliferation	1/152	76/18670	0.46341781397422	0.62589208657282	0.576479553422334	4804	1
GO:0007492	GO:0007492	endoderm development	1/152	76/18670	0.46341781397422	0.62589208657282	0.576479553422334	9241	1
GO:0030500	GO:0030500	regulation of bone mineralization	1/152	76/18670	0.46341781397422	0.62589208657282	0.576479553422334	56975	1
GO:0031507	GO:0031507	heterochromatin assembly	1/152	76/18670	0.46341781397422	0.62589208657282	0.576479553422334	80312	1
GO:0042310	GO:0042310	vasoconstriction	1/152	76/18670	0.46341781397422	0.62589208657282	0.576479553422334	152	1
GO:0045454	GO:0045454	cell redox homeostasis	1/152	76/18670	0.46341781397422	0.62589208657282	0.576479553422334	57544	1
GO:0050000	GO:0050000	chromosome localization	1/152	76/18670	0.46341781397422	0.62589208657282	0.576479553422334	54908	1
GO:0061726	GO:0061726	mitochondrion disassembly	1/152	76/18670	0.46341781397422	0.62589208657282	0.576479553422334	10891	1
GO:1902653	GO:1902653	secondary alcohol biosynthetic process	1/152	76/18670	0.46341781397422	0.62589208657282	0.576479553422334	79071	1
GO:0043254	GO:0043254	regulation of protein-containing complex assembly	4/152	429/18670	0.463437680310226	0.62589208657282	0.576479553422334	8739/4091/10677/545	4
GO:0006164	GO:0006164	purine nucleotide biosynthetic process	2/152	192/18670	0.464780635748537	0.62705835127291	0.57755374459347	10891/79071	2
GO:0046390	GO:0046390	ribose phosphate biosynthetic process	2/152	192/18670	0.464780635748537	0.62705835127291	0.57755374459347	10891/79071	2
GO:1901654	GO:1901654	response to ketone	2/152	193/18670	0.467467244638909	0.629838286923741	0.580114211640288	1244/687	2
GO:0006278	GO:0006278	RNA-dependent DNA biosynthetic process	1/152	77/18670	0.46780420164099	0.629838286923741	0.580114211640288	545	1
GO:0009205	GO:0009205	purine ribonucleoside triphosphate metabolic process	1/152	77/18670	0.46780420164099	0.629838286923741	0.580114211640288	10891	1
GO:0051937	GO:0051937	catecholamine transport	1/152	77/18670	0.46780420164099	0.629838286923741	0.580114211640288	152	1
GO:0006163	GO:0006163	purine nucleotide metabolic process	4/152	432/18670	0.468790780350744	0.630841914299149	0.581038605275532	51085/89/10891/79071	4
GO:1902115	GO:1902115	regulation of organelle assembly	2/152	194/18670	0.470145922256925	0.632053775012438	0.582154792774614	10769/79959	2
GO:1901214	GO:1901214	regulation of neuron death	3/152	313/18670	0.470238072404812	0.632053775012438	0.582154792774614	1271/10891/9244	3
GO:0001910	GO:0001910	regulation of leukocyte mediated cytotoxicity	1/152	78/18670	0.47215496597975	0.632053775012438	0.582154792774614	1776	1
GO:0014743	GO:0014743	regulation of muscle hypertrophy	1/152	78/18670	0.47215496597975	0.632053775012438	0.582154792774614	5999	1
GO:0021954	GO:0021954	central nervous system neuron development	1/152	78/18670	0.47215496597975	0.632053775012438	0.582154792774614	200933	1
GO:0031016	GO:0031016	pancreas development	1/152	78/18670	0.47215496597975	0.632053775012438	0.582154792774614	3280	1
GO:0072347	GO:0072347	response to anesthetic	1/152	78/18670	0.47215496597975	0.632053775012438	0.582154792774614	5999	1
GO:0090398	GO:0090398	cellular senescence	1/152	78/18670	0.47215496597975	0.632053775012438	0.582154792774614	10769	1
GO:2000243	GO:2000243	positive regulation of reproductive process	1/152	78/18670	0.47215496597975	0.632053775012438	0.582154792774614	23236	1
GO:0050863	GO:0050863	regulation of T cell activation	3/152	314/18670	0.472330607182809	0.632053775012438	0.582154792774614	3280/11221/9655	3
GO:0006816	GO:0006816	calcium ion transport	4/152	434/18670	0.472349055867476	0.632053775012438	0.582154792774614	1950/5999/23236/57214	4
GO:0051236	GO:0051236	establishment of RNA localization	2/152	196/18670	0.475479287116241	0.63559213852636	0.585413811800595	545/23180	2
GO:0071897	GO:0071897	DNA biosynthetic process	2/152	196/18670	0.475479287116241	0.63559213852636	0.585413811800595	25849/545	2
GO:0043536	GO:0043536	positive regulation of blood vessel endothelial cell migration	1/152	79/18670	0.476470394399021	0.635942118238693	0.585736161535638	10769	1
GO:0043537	GO:0043537	negative regulation of blood vessel endothelial cell migration	1/152	79/18670	0.476470394399021	0.635942118238693	0.585736161535638	4223	1
GO:1900034	GO:1900034	regulation of cellular response to heat	1/152	79/18670	0.476470394399021	0.635942118238693	0.585736161535638	545	1
GO:0009749	GO:0009749	response to glucose	2/152	197/18670	0.478133879352921	0.637836934414707	0.587481386960915	51085/10891	2
GO:0009914	GO:0009914	hormone transport	3/152	317/18670	0.478585979666853	0.638114639555803	0.587737168011924	152/1244/114897	3
GO:0002088	GO:0002088	lens development in camera-type eye	1/152	80/18670	0.480750772003848	0.63937164187192	0.588894933303084	50937	1
GO:0009142	GO:0009142	nucleoside triphosphate biosynthetic process	1/152	80/18670	0.480750772003848	0.63937164187192	0.588894933303084	10891	1
GO:0033045	GO:0033045	regulation of sister chromatid segregation	1/152	80/18670	0.480750772003848	0.63937164187192	0.588894933303084	54908	1
GO:0070509	GO:0070509	calcium ion import	1/152	80/18670	0.480750772003848	0.63937164187192	0.588894933303084	1950	1
GO:0097061	GO:0097061	dendritic spine organization	1/152	80/18670	0.480750772003848	0.63937164187192	0.588894933303084	5649	1
GO:0007204	GO:0007204	positive regulation of cytosolic calcium ion concentration	3/152	319/18670	0.482737338667469	0.641361542891874	0.590727736874095	114897/23236/57214	3
GO:0043010	GO:0043010	camera-type eye development	3/152	319/18670	0.482737338667469	0.641361542891874	0.590727736874095	30812/1746/50937	3
GO:0031032	GO:0031032	actomyosin structure organization	2/152	199/18670	0.483418655567745	0.641431008241963	0.590791718117597	58529/4621	2
GO:0035966	GO:0035966	response to topologically incorrect protein	2/152	199/18670	0.483418655567745	0.641431008241963	0.590791718117597	27129/2134	2
GO:0016126	GO:0016126	sterol biosynthetic process	1/152	81/18670	0.484996381614145	0.641431008241963	0.590791718117597	79071	1
GO:0030512	GO:0030512	negative regulation of transforming growth factor beta receptor signaling pathway	1/152	81/18670	0.484996381614145	0.641431008241963	0.590791718117597	4091	1
GO:0032204	GO:0032204	regulation of telomere maintenance	1/152	81/18670	0.484996381614145	0.641431008241963	0.590791718117597	545	1
GO:0048041	GO:0048041	focal adhesion assembly	1/152	81/18670	0.484996381614145	0.641431008241963	0.590791718117597	89	1
GO:1902930	GO:1902930	regulation of alcohol biosynthetic process	1/152	81/18670	0.484996381614145	0.641431008241963	0.590791718117597	79071	1
GO:1903533	GO:1903533	regulation of protein targeting	1/152	81/18670	0.484996381614145	0.641431008241963	0.590791718117597	57214	1
GO:2001021	GO:2001021	negative regulation of response to DNA damage stimulus	1/152	81/18670	0.484996381614145	0.641431008241963	0.590791718117597	6615	1
GO:0007568	GO:0007568	aging	3/152	321/18670	0.486873256654459	0.643587892576081	0.592778322109548	10891/10769/545	3
GO:0018209	GO:0018209	peptidyl-serine modification	3/152	322/18670	0.488935339391343	0.643745890289748	0.592923846319505	51085/10769/545	3
GO:0003333	GO:0003333	amino acid transmembrane transport	1/152	82/18670	0.489207503782882	0.643745890289748	0.592923846319505	5999	1
GO:0006094	GO:0006094	gluconeogenesis	1/152	82/18670	0.489207503782882	0.643745890289748	0.592923846319505	10891	1
GO:0010833	GO:0010833	telomere maintenance via telomere lengthening	1/152	82/18670	0.489207503782882	0.643745890289748	0.592923846319505	545	1
GO:0032637	GO:0032637	interleukin-8 production	1/152	82/18670	0.489207503782882	0.643745890289748	0.592923846319505	1991	1
GO:0034644	GO:0034644	cellular response to UV	1/152	82/18670	0.489207503782882	0.643745890289748	0.592923846319505	545	1
GO:0051279	GO:0051279	regulation of release of sequestered calcium ion into cytosol	1/152	82/18670	0.489207503782882	0.643745890289748	0.592923846319505	57214	1
GO:0071158	GO:0071158	positive regulation of cell cycle arrest	1/152	82/18670	0.489207503782882	0.643745890289748	0.592923846319505	10769	1
GO:1905954	GO:1905954	positive regulation of lipid localization	1/152	82/18670	0.489207503782882	0.643745890289748	0.592923846319505	114897	1
GO:1901990	GO:1901990	regulation of mitotic cell cycle phase transition	4/152	444/18670	0.490006986446184	0.644473743862854	0.593594237768419	10769/23236/79959/54908	4
GO:0009746	GO:0009746	response to hexose	2/152	202/18670	0.491284153239783	0.644856670785385	0.593946933618118	51085/10891	2
GO:0031497	GO:0031497	chromatin assembly	2/152	202/18670	0.491284153239783	0.644856670785385	0.593946933618118	80312/2491	2
GO:0051648	GO:0051648	vesicle localization	2/152	202/18670	0.491284153239783	0.644856670785385	0.593946933618118	9863/1780	2
GO:1902806	GO:1902806	regulation of cell cycle G1/S phase transition	2/152	202/18670	0.491284153239783	0.644856670785385	0.593946933618118	10769/23236	2
GO:1903829	GO:1903829	positive regulation of cellular protein localization	3/152	324/18670	0.493047584747795	0.645669652018903	0.594695732122673	1950/4804/57214	3
GO:0009199	GO:0009199	ribonucleoside triphosphate metabolic process	1/152	83/18670	0.493384416814138	0.645669652018903	0.594695732122673	10891	1
GO:0035418	GO:0035418	protein localization to synapse	1/152	83/18670	0.493384416814138	0.645669652018903	0.594695732122673	5649	1
GO:0071277	GO:0071277	cellular response to calcium ion	1/152	83/18670	0.493384416814138	0.645669652018903	0.594695732122673	100271927	1
GO:1901879	GO:1901879	regulation of protein depolymerization	1/152	83/18670	0.493384416814138	0.645669652018903	0.594695732122673	10677	1
GO:1903845	GO:1903845	negative regulation of cellular response to transforming growth factor beta stimulus	1/152	83/18670	0.493384416814138	0.645669652018903	0.594695732122673	4091	1
[truncated: 617 more rows]
