# Supplementary material for: Effects of Triiodothyronine on Human Osteoblast-Like Cells: Novel Insights From a Global Transcriptome Analysis
Source: Front Cell Dev Biol. 2022 Jun 17;10:886136. doi: 10.3389/fcell.2022.886136 (PMC9248766; doi:10.3389/fcell.2022.886136)
Supplement: Supplementary file 11 [file DataSheet1.CSV]

	C_1	C_2	C_3	T3_1nM_1	T3_1nM_2	T3_1nM_3	T3_10nM_1	T3_10nM_2	T3_10nM_3
A1BG	209	154	191	119	170	208	78	182	242
A2M	8274	1002	4222	5716	1168	6502	4019	1988	7372
A2ML1	1	2	4	3	4	6	2	2	3
A4GALT	1293	327	1027	952	448	1280	677	676	1453
A4GNT	1	4	3	1	1	4	2	9	7
AAAS	530	543	394	448	583	437	271	588	449
AACS	691	316	503	507	198	492	347	357	549
AADAT	74	98	101	96	75	123	54	114	85
AAED1	161	97	199	167	81	290	111	145	210
AAGAB	431	288	381	503	201	416	353	474	365
AAK1	621	464	399	648	418	586	438	717	465
AAMDC	341	240	262	269	300	312	205	303	297
AAMP	1471	776	941	964	647	955	718	845	996
AAR2	909	520	714	668	379	836	503	615	827
AARD	27	32	36	12	11	26	7	17	33
AARS	3738	2182	1790	2516	1394	2420	1791	2623	2697
AARS2	215	144	141	170	120	184	101	183	192
AARSD1	317	266	279	281	269	272	196	289	310
AASDH	47	118	100	80	79	166	61	171	102
AASDHPPT	173	209	259	235	159	313	149	356	190
AASS	90	194	247	150	102	300	106	264	154
AATF	983	513	920	795	415	959	519	643	887
AATK	9	2	3	5	3	2	3	2	4
ABAT	148	83	188	143	51	257	116	81	197
ABCA1	538	357	542	425	90	821	279	670	558
ABCA10	6	48	20	4	46	31	2	68	20
ABCA11P	28	24	15	39	31	26	11	36	17
ABCA13	5	4	8	7	1	4	3	4	2
ABCA17P	5	5	7	5	2	2	4	3	3
ABCA2	2827	1420	1848	1657	1095	2254	1163	2205	2240
ABCA3	228	6	10	182	1	11	136	4	13
ABCA4	24	4	8	7	14	3	7	8	5
ABCA5	31	311	86	62	286	122	31	348	60
ABCA6	146	461	603	166	253	636	72	523	318
ABCA7	192	31	124	87	37	138	50	65	125
ABCA8	658	784	1588	431	422	1828	290	1217	1057
ABCA9	283	628	789	192	420	726	112	642	467
ABCB1	2	2	3	0	3	1	1	8	2
ABCB10	146	98	203	191	56	272	111	168	177
ABCB4	0	2	0	1	0	5	0	3	3
ABCB5	2	3	3	1	4	4	3	1	3
ABCB6	393	341	414	242	305	406	167	407	391
ABCB7	91	128	171	157	80	154	107	200	136
ABCB8	527	372	304	434	315	314	288	377	415
ABCB9	98	93	28	85	73	39	64	106	29
ABCC1	2710	1201	1965	3061	1009	3491	2345	2606	3223
ABCC10	493	446	317	412	350	412	300	510	405
ABCC11	3	1	2	1	1	4	2	0	5
ABCC2	14	16	241	39	31	369	21	48	343
ABCC3	1487	919	1423	1044	698	1687	723	1103	1472
ABCC4	169	369	649	227	229	1074	176	849	822
ABCC5	376	459	649	344	283	636	190	541	502
ABCC6	16	17	8	15	35	13	9	22	17
ABCC6P2	0	7	0	0	0	1	0	5	0
ABCC9	213	325	1002	339	262	1289	251	719	716
ABCD1	702	365	435	431	285	483	286	510	514
ABCD2	1	14	11	6	25	36	0	63	17
ABCD3	165	270	324	302	176	451	186	522	241
ABCD4	345	284	367	254	303	403	158	374	365
ABCE1	338	469	497	536	293	563	296	683	427
ABCF1	1635	960	899	1259	656	1241	831	1165	1133
ABCF2	1805	875	1227	1378	652	1465	1082	1084	1482
ABCF3	869	586	621	755	540	719	507	698	723
ABCG1	4	2	2	3	0	1	1	1	0
ABCG2	4	4	2	8	3	4	3	15	2
ABCG4	6	6	4	10	5	6	2	8	10
ABCG8	3	8	4	10	13	4	2	7	5
ABHD1	8	2	4	6	11	8	2	11	5
ABHD10	123	144	169	185	144	202	115	244	166
ABHD11	107	60	71	101	42	84	77	52	79
ABHD11-AS1	15	0	8	9	0	15	6	0	13
ABHD12	866	646	497	676	751	585	484	939	552
ABHD12B	14	9	17	13	15	14	10	17	8
ABHD13	84	89	123	101	61	147	53	108	120
ABHD14A	231	270	219	158	301	234	139	300	303
ABHD14A-ACY1	4	17	24	13	15	20	1	39	16
ABHD14B	1059	928	1135	758	767	1135	589	958	1200
ABHD15	313	222	256	216	170	293	160	281	351
ABHD16A	458	356	383	438	271	452	311	350	385
ABHD16B	60	41	18	34	29	27	28	35	24
ABHD17A	1412	1008	888	1039	894	1026	709	1077	1109
ABHD17B	95	70	101	98	40	107	66	106	121
ABHD17C	103	99	104	127	114	144	84	250	142
ABHD18	44	84	65	58	58	86	41	114	51
ABHD2	1603	714	1080	1968	362	1152	1394	1586	942
ABHD3	13	44	68	44	42	61	26	60	62
ABHD4	5265	2825	2714	3196	2324	3279	2498	3638	3746
ABHD5	175	235	263	227	135	285	156	287	210
ABHD6	128	64	92	110	70	138	78	107	163
ABHD8	204	92	83	95	79	99	79	106	119
ABI1	534	345	660	605	252	728	408	675	550
ABI2	556	399	464	634	307	537	396	539	462
ABI3BP	1346	2364	2676	1336	808	2231	1140	4434	1540
ABL1	3462	1861	1924	1942	1027	2075	1383	1935	1950
ABL2	392	552	736	702	330	1037	439	616	811
ABLIM1	303	34	173	205	41	210	109	78	124
ABLIM2	352	5	104	118	5	49	74	2	58
ABLIM3	2220	2837	2532	2129	1588	2533	1554	4404	2277
ABO	1	5	2	1	4	4	0	2	2
ABR	2186	654	1010	1676	476	1186	1294	1197	1174
ABRA	9	2	0	17	0	0	7	0	0
ABRACL	82	70	109	81	67	110	64	88	83
ABRAXAS1	65	64	155	64	65	136	48	106	65
ABRAXAS2	185	165	250	233	128	312	170	247	239
ABT1	277	210	246	223	159	280	156	188	247
ABTB1	530	434	518	442	409	645	255	526	567
ABTB2	346	203	359	305	137	643	273	416	674
AC000078.1	8	4	8	2	0	6	4	3	5
AC000093.1	349	166	88	173	113	73	196	213	99
AC000095.2	1	1	2	1	3	6	1	3	2
AC000367.1	0	7	4	3	4	2	3	5	1
AC001226.2	9	9	32	11	13	53	13	14	12
AC002310.5	30	0	18	11	0	11	9	0	48
AC002472.2	12	6	5	10	19	6	5	18	6
AC002985.1	2	0	0	0	3	2	2	0	6
AC002996.1	112	0	53	44	0	155	34	131	147
AC003002.2	0	9	7	6	8	8	0	13	6
AC003002.3	1	3	6	7	0	5	1	1	2
AC003072.1	8	12	14	8	19	10	8	11	9
AC003688.1	0	0	0	2	0	0	0	2	0
AC004057.1	1755	1398	574	1238	1123	631	924	1295	630
AC004076.1	0	5	1	2	7	3	0	5	0
AC004556.1	0	0	318	0	0	353	0	0	331
AC004593.3	18	40	19	19	17	21	3	60	8
AC004696.1	17	14	27	18	19	27	11	25	25
AC004706.3	1	5	0	1	4	0	0	7	3
AC004754.1	53	24	17	22	19	14	4	42	10
AC004832.3	41	2	16	35	4	15	18	10	26
AC004890.2	67	287	97	71	316	133	20	346	92
AC004922.1	76	59	60	97	5	49	98	48	72
AC004951.2	16	11	9	12	15	10	7	14	10
AC004951.3	9	12	9	8	20	6	6	18	13
AC004967.1	34	12	26	15	13	34	9	10	29
AC004980.1	27	23	17	21	23	20	9	22	15
AC004980.5	26	23	19	21	22	25	9	22	18
AC004997.1	25	6	19	13	19	22	16	44	30
AC005020.2	0	3	2	5	0	2	3	0	0
AC005041.1	10	11	16	6	13	11	4	10	4
AC005077.4	7	11	8	4	8	6	1	9	10
AC005154.3	4	11	6	7	7	9	1	15	7
AC005154.6	2	45	16	11	31	12	10	28	10
AC005324.4	0	0	0	0	0	0	0	3	0
AC005520.1	0	0	15	4	4	31	0	4	5
AC005670.2	69	67	78	89	42	72	49	96	67
AC005682.1	9	3	5	2	10	8	2	4	10
AC005726.1	28	27	21	17	46	24	14	45	29
AC005832.4	58	48	43	18	22	60	0	46	37
AC005833.2	13	20	16	19	14	35	32	16	43
AC005865.2	5	5	5	4	8	10	3	11	8
AC005912.1	6	7	6	6	5	6	0	10	12
AC005943.1	448	85	315	289	62	297	227	211	336
AC006001.3	250	302	225	240	275	224	144	306	210
AC006001.4	18	4	14	19	14	17	9	0	21
AC006011.1	4	4	9	9	4	0	19	9	8
AC006030.1	11	8	15	2	8	4	4	12	13
AC006042.3	0	5	1	0	5	1	0	5	0
AC006064.6	19	105	88	64	161	66	11	66	147
AC006116.7	0	8	22	21	1	60	47	37	38
AC006254.1	5	26	19	9	45	9	3	38	7
AC006449.4	28	30	9	23	11	20	16	18	28
AC006453.2	591	344	498	448	379	455	323	420	501
AC006486.1	0	7	4	37	0	8	7	0	18
AC006538.2	7	0	0	10	0	0	0	0	7
AC006978.1	7	8	33	14	6	33	4	19	16
AC006978.2	0	1	14	0	3	19	9	10	7
AC006987.2	4	3	2	2	7	3	2	6	4
AC007040.2	1	6	8	4	2	4	0	11	6
AC007068.1	0	9	0	3	23	6	2	6	4
AC007192.1	0	33	0	0	0	32	0	0	0
AC007240.1	1	8	2	1	5	1	3	7	4
AC007325.1	0	0	23	0	0	45	0	2	28
AC007325.2	0	27	41	0	13	17	2	7	23
AC007325.4	8	33	60	12	20	18	9	23	31
AC007326.5	90	238	188	128	222	218	57	225	165
AC007342.3	6	33	7	10	37	7	1	32	3
AC007383.8	2	7	3	3	0	0	0	3	0
AC007731.2	11	4	3	11	5	3	3	9	1
AC007842.1	2	6	4	4	8	4	2	10	3
AC007842.2	2	6	4	4	8	4	2	10	3
AC007906.2	22	37	21	20	20	29	12	40	26
AC008013.1	1	6	4	1	5	4	3	8	2
AC008026.1	7	3	6	3	6	6	4	1	6
AC008038.1	24	13	18	9	18	31	7	20	30
AC008072.1	4	14	4	1	10	3	6	5	3
AC008132.1	158	147	243	115	155	360	32	183	251
AC008267.2	2	5	3	1	1	6	2	4	1
AC008267.3	5	5	1	3	11	4	1	9	7
AC008393.2	367	0	0	51	0	14	0	0	70
AC008397.2	9	9	0	3	13	0	3	22	4
AC008560.1	3	11	14	12	11	19	5	23	8
AC008581.2	0	18	39	10	0	52	32	32	4
AC008695.1	0	0	0	1	0	0	0	0	0
AC008750.8	2	7	12	5	0	10	4	2	5
AC008758.1	0	5	14	0	0	16	7	0	0
AC008758.3	3	2	4	0	4	3	0	3	4
AC008758.4	0	7	0	4	0	3	1	5	0
AC008763.2	7	0	0	0	4	0	0	0	4
AC008764.4	63	6	30	19	5	20	39	0	30
AC008770.2	1	0	8	1	2	0	0	2	2
AC008878.1	0	3	0	0	4	12	0	3	10
AC009053.1	32	31	43	23	32	54	21	61	37
AC009093.3	0	0	3	1	3	2	0	11	1
AC009093.8	19	44	10	4	51	25	6	66	27
AC009093.9	1	4	2	3	8	3	5	9	6
AC009119.2	20	7	12	10	8	20	7	13	12
AC009120.1	7	8	3	0	5	4	2	7	1
AC009133.6	28	0	19	9	0	2	0	2	2
AC009163.5	6	0	2	1	3	2	2	3	4
AC009237.3	66	52	55	60	37	62	30	69	46
AC009244.1	15	10	11	0	12	14	15	8	37
AC009336.2	40	3	75	43	2	64	4	1	59
AC009487.2	3	1	7	3	0	6	3	4	3
AC009533.1	25	6	29	10	5	30	5	1	28
AC009690.1	5	6	12	7	9	8	0	16	10
AC009779.3	113	28	52	123	37	40	64	34	54
AC010132.3	318	361	355	462	333	385	241	445	326
AC010186.2	36	37	33	17	30	37	13	43	42
AC010323.1	120	0	0	51	0	0	7	0	31
AC010326.4	18	36	16	25	37	14	12	27	19
AC010343.1	1	2	7	6	1	6	0	2	2
AC010422.3	45	31	25	20	53	35	4	15	9
AC010422.6	26	51	20	55	22	31	29	47	38
AC010487.1	4	11	8	7	9	8	3	20	5
AC010487.3	2	0	37	13	0	47	18	43	37
AC010507.2	4	13	2	2	18	9	0	10	1
AC010522.1	6	5	5	8	2	18	5	24	11
AC010531.1	7	10	0	0	8	0	4	4	3
AC010547.4	4	10	28	5	5	9	0	5	19
AC010616.1	1	6	1	0	6	2	0	9	1
AC010616.2	4	1	0	0	0	0	5	0	0
AC010655.3	2	11	0	0	6	6	2	8	3
AC010724.1	2	2	2	2	3	8	3	3	1
AC010970.1	28957	239724	189590	82014	589601	16712	409360	4665	38047
AC011043.1	95	120	356	121	109	466	74	153	358
AC011290.2	1	8	1	4	4	1	0	7	0
AC011295.2	5	14	9	3	8	6	6	13	8
AC011330.1	0	0	0	2	0	0	0	11	4
AC011448.1	13	16	6	29	29	15	7	46	37
AC011455.2	0	0	3	1	0	0	15	0	5
AC011455.3	0	0	3	1	0	0	15	0	5
AC011462.1	168	87	169	97	94	159	86	82	117
AC011477.1	5	15	6	10	20	11	15	14	14
AC011487.1	0	9	3	2	8	8	0	9	11
AC011495.1	2	5	4	3	8	4	0	5	2
AC011497.2	37	16	32	38	11	50	8	45	39
AC011511.1	18	9	7	8	10	13	6	8	5
AC011511.4	12	70	11	0	157	0	24	12	0
AC012085.1	0	0	9	0	0	0	0	0	8
AC012184.2	97	48	64	154	0	129	70	73	147
AC012254.2	133	162	107	134	79	169	96	186	164
AC012314.1	47	28	28	39	32	29	30	27	32
AC012314.11	47	28	28	39	32	29	30	27	32
AC012314.13	47	28	28	39	32	29	30	27	32
AC012314.14	1097	822	1091	744	701	1064	577	757	1113
AC012314.15	1097	822	1091	744	701	1064	577	757	1113
AC012314.16	47	28	28	39	32	29	30	27	32
AC012314.17	1097	822	1091	744	701	1064	577	757	1113
AC012314.18	47	28	28	39	32	29	30	27	32
AC012314.3	1097	822	1091	744	701	1064	577	757	1113
AC012314.5	47	28	28	39	32	29	30	27	32
AC012314.6	1097	822	1091	744	701	1064	577	757	1113
AC012314.7	1097	822	1091	744	701	1064	577	757	1113
AC012314.8	47	28	28	39	32	29	30	27	32
AC012314.9	47	28	28	39	32	29	30	27	32
AC012358.2	10	19	5	9	12	7	5	11	5
AC012435.1	25	30	30	29	29	40	21	38	32
AC012441.1	3	16	7	2	16	5	2	16	5
AC012442.3	0	0	2	0	0	1	2	2	0
AC012531.3	14	0	5	7	3	2	0	4	0
AC012618.3	2	3	0	3	5	5	5	5	1
AC012651.1	24	112	100	46	94	90	9	105	55
AC013268.1	1	68	0	3	50	0	3	56	0
AC013271.1	0	31	2	0	23	2	2	25	0
AC013394.1	214	140	170	105	142	166	113	186	128
AC015802.6	371	564	404	331	532	527	223	407	515
AC015813.2	21	145	51	23	147	47	13	93	31
AC015818.6	3	1	4	1	3	2	1	3	1
AC016582.2	6	4	1	2	1	2	3	0	3
AC016582.3	10	15	13	9	31	15	9	21	11
AC016629.3	36	4	36	25	0	23	10	7	21
AC016739.1	7	6	5	3	2	2	5	5	3
AC017081.3	12	27	20	11	34	18	16	25	13
AC017081.4	2	11	14	3	14	12	4	11	21
AC017083.3	29	6	9	22	0	34	0	6	28
AC018475.1	12	9	7	19	4	9	4	11	19
AC018523.2	0	3	4	4	6	7	8	0	10
AC018630.2	0	9	5	0	10	0	0	25	0
AC018635.1	2	5	3	21	3	8	9	5	19
AC018638.1	10	4	2	7	7	3	1	6	1
AC018638.2	28	42	29	33	35	35	16	49	26
AC018638.4	60	107	77	103	104	95	36	148	86
AC018638.5	61	71	55	47	74	60	32	69	60
AC018755.3	11	4	10	5	6	8	2	4	6
AC018804.1	0	0	0	4	6	0	2	6	4
AC019117.3	0	5	0	27	0	0	0	24	0
AC020898.1	4	7	5	1	12	7	3	4	7
AC020904.2	3	5	4	1	4	6	2	6	6
AC020915.1	16	0	16	6	6	11	5	6	8
AC020915.5	51	22	28	63	17	36	45	66	73
AC021097.2	4	1	0	1	4	1	1	1	3
AC021106.1	1	8	6	4	5	14	3	26	5
AC022384.1	70	15	78	50	5	90	47	85	118
AC022400.6	32	62	56	24	64	77	7	74	43
AC022415.1	11	16	10	8	23	9	6	6	1
AC022826.2	19	0	40	30	7	26	20	24	30
AC023055.1	0	20	0	30	37	1	26	17	36
AC023509.3	39	42	33	45	35	25	25	62	32
AC023794.5	23	4	2	21	3	0	8	8	3
AC024293.1	2	10	10	10	0	6	14	14	14
AC024451.2	2	2	6	4	7	6	2	7	8
AC024560.2	1	12	0	2	20	3	1	17	0
AC024592.3	23	2	32	49	28	5	20	13	39
AC024918.1	13	35	36	16	52	32	15	35	14
AC025165.3	7	4	2	2	2	2	0	4	2
AC025283.2	0	0	31	0	0	0	0	1	56
AC025283.3	7	1	7	8	0	10	3	0	13
AC025423.2	6	32	12	8	16	21	3	35	8
AC025594.2	19	12	16	10	17	15	4	24	17
AC025884.2	9	3	9	4	2	9	7	9	10
AC026150.2	0	3	6	0	0	5	1	0	3
AC026316.5	6	11	8	7	21	14	2	24	11
AC026412.1	101	79	81	63	54	142	44	100	111
AC026464.3	12	0	1	10	0	9	0	0	8
AC026464.4	798	387	556	652	254	717	391	510	747
AC026877.1	62	12	37	63	11	38	26	19	34
AC026954.2	8	0	0	0	0	15	0	0	0
AC027455.2	4	30	19	13	40	19	7	31	9
AC027455.4	0	0	0	0	2	1	0	3	1
AC027559.1	11	25	32	11	39	27	3	30	22
AC027644.4	13	44	25	18	47	12	7	6	44
AC027796.3	0	0	0	0	0	0	0	8	0
AC034102.2	0	14	17	0	0	0	4	0	0
AC037459.1	20	5	4	0	2	3	0	0	9
AC040162.1	10	17	12	17	24	17	4	14	12
AC044797.1	0	0	7	1	1	9	0	0	4
AC044810.9	3	8	10	3	14	19	2	11	9
AC048338.1	0	0	0	0	0	19	0	0	16
AC051649.2	1	0	4	5	1	4	0	3	5
AC055811.2	11	6	15	7	0	0	0	8	12
AC058822.1	377	0	635	383	0	778	218	461	686
AC060766.1	41	52	65	69	42	64	36	55	45
AC060766.5	13	22	24	20	22	26	7	27	22
AC063944.2	1	5	1	2	4	1	1	9	0
AC063952.1	5	7	14	11	9	9	8	5	6
AC063976.2	3	7	3	4	11	3	3	20	2
AC064799.1	10	15	27	23	9	33	6	17	23
AC067968.1	22	39	30	41	22	42	27	44	37
AC068134.3	6	5	10	1	7	10	3	8	13
AC068234.1	0	0	5	0	14	11	10	2	0
AC068279.1	4	11	4	11	19	7	5	21	8
AC068533.4	28	19	0	8	27	31	42	41	26
AC068547.1	15	13	27	20	10	22	5	13	9
AC068580.4	413	319	215	374	517	183	304	587	242
AC068620.3	6	13	6	7	11	4	3	11	2
AC068631.2	31	59	36	53	79	19	25	81	30
AC068831.7	46	35	21	46	39	21	18	36	21
AC068896.1	8	4	4	8	3	8	2	9	9
AC068946.1	12	10	15	6	9	23	7	18	8
AC068946.2	32	33	16	0	108	16	7	55	15
AC068987.5	0	4	3	0	7	3	0	3	4
AC069154.1	0	5	0	0	7	0	0	13	0
AC069282.1	3	5	0	2	3	4	0	2	1
AC069368.1	22	4	13	13	4	11	5	0	5
AC069503.2	0	4	0	0	5	0	2	6	0
AC073065.1	2	1	3	2	4	4	1	0	0
AC073107.1	11	9	7	9	10	7	4	17	4
AC073111.3	12	0	0	0	0	4	2	4	0
AC073111.5	86	117	117	43	89	108	33	81	131
AC073264.3	0	0	0	12	0	0	0	0	0
AC073264.5	4	0	8	11	11	0	5	8	9
AC073349.2	4	2	6	3	3	2	2	8	4
AC073476.1	2	6	1	0	0	1	1	8	0
AC073508.2	130	51	68	71	33	111	36	54	93
AC073610.1	5	3	8	6	4	4	1	14	2
AC073610.3	3	18	0	14	26	10	7	37	5
AC073612.1	0	3	30	16	0	26	12	28	21
AC073621.1	4	2	14	7	2	24	2	2	13
AC073861.1	1	0	7	9	2	1	3	2	2
AC073869.1	218	209	140	177	166	191	90	176	185
AC073896.1	155	15	31	54	0	50	7	59	90
AC074141.1	2	5	2	4	16	6	0	13	4
AC074143.1	15	36	16	4	36	8	2	22	16
AC078819.1	14	0	0	0	2	0	8	3	0
AC078927.1	0	0	0	0	0	0	7	14	0
AC079341.3	9	0	79	13	0	67	11	22	126
AC079447.1	4	4	5	0	1	1	3	7	1
AC079594.2	0	5	0	15	3	23	4	0	0
AC079880.1	49	20	29	42	8	32	18	19	16
AC079949.3	8	50	30	8	60	23	11	34	10
AC080023.2	8	1	13	8	5	31	9	12	8
AC083899.1	19	13	13	21	27	24	20	15	17
AC084337.1	8	6	6	6	1	8	2	9	4
AC084824.1	2	5	3	1	1	2	2	7	2
AC084879.1	1	2	2	1	3	0	0	2	0
AC084880.1	7	3	2	3	3	7	4	3	2
AC087289.3	0	43	0	0	23	17	6	17	20
AC087359.1	2	10	5	4	6	4	1	7	1
AC087385.1	0	3	4	1	3	3	2	9	1
AC087632.1	9	7	9	9	7	10	6	3	10
AC087650.1	1	9	0	0	2	1	1	5	2
AC087894.1	1	8	6	5	6	3	2	14	3
AC090004.1	10	28	25	13	49	15	6	25	11
AC090099.1	26	68	28	35	61	42	23	58	29
AC090114.3	41	25	43	38	14	65	20	49	44
AC090360.1	13	12	16	8	18	19	4	13	13
AC090517.4	44	47	87	50	22	91	43	65	70
AC090527.2	12	0	41	60	0	17	0	36	6
AC090607.2	5	8	4	6	5	9	1	11	1
AC091057.5	10	2	17	5	3	15	3	4	5
AC091167.1	9	6	2	6	2	8	6	6	11
AC091167.2	5	5	0	0	0	4	0	10	0
AC091167.7	2	5	6	2	11	1	2	4	2
AC091390.4	20	0	9	14	13	16	8	12	9
AC091429.1	7	2	5	4	4	1	3	0	7
AC091491.1	28	28	48	20	30	46	9	29	40
AC091959.3	78	26	144	156	4	217	94	95	134
AC092042.3	4	9	3	5	2	3	2	6	6
AC092070.2	35	46	70	66	25	90	40	95	67
AC092073.1	7	0	0	4	0	9	0	3	3
AC092143.1	0	8	0	0	6	40	2	0	34
AC092299.1	0	0	0	0	0	0	0	0	2
AC092329.3	8	2	8	5	1	9	2	3	5
AC092471.1	2	3	0	2	2	0	0	2	1
AC092474.1	1	2	4	3	7	0	0	1	3
AC092535.2	0	6	0	0	3	1	0	9	1
AC092647.5	0	4	12	10	6	5	0	2	18
AC092651.2	3	4	1	2	0	6	2	8	5
AC092656.1	8	8	6	5	8	15	7	7	2
AC092718.3	23	23	26	19	24	26	8	22	27
AC092718.8	3	10	2	0	11	2	1	1	3
AC092821.1	9	17	7	11	9	9	8	19	4
AC092824.3	27	18	34	23	24	33	15	33	21
AC092835.1	5	4	9	7	2	20	5	10	9
AC093155.3	3	33	49	3	29	84	2	68	64
AC093162.2	7	21	15	5	7	7	7	19	7
AC093323.1	151	120	123	113	120	167	98	149	130
AC093525.2	0	0	0	5	0	0	0	0	0
AC093616.1	50	87	77	31	43	67	26	78	87
AC093668.1	0	3	2	0	7	0	0	3	4
AC093668.2	0	11	0	0	17	11	0	0	0
AC093724.1	17	11	17	25	7	14	10	22	16
AC093724.2	17	11	17	25	7	14	10	22	16
AC093752.1	55	96	57	68	81	79	33	137	72
AC093827.5	17	37	21	15	23	21	10	46	25
AC093890.1	7	17	25	12	11	33	10	25	33
AC093899.2	0	0	0	0	1	0	0	2	0
AC093909.1	5	7	2	15	1	1	8	6	4
AC096887.1	4	5	9	7	5	4	1	5	7
AC097374.1	40	46	78	45	31	100	27	44	86
AC097637.1	10	5	8	1	8	8	2	5	6
AC098484.3	45	30	40	30	42	34	24	37	45
AC098614.1	36	35	25	34	26	41	26	50	39
AC098650.1	3	13	6	11	16	5	5	14	6
AC098679.2	0	9	2	0	2	0	0	9	1
AC098847.1	11	0	15	2	4	73	1	1	44
AC098850.3	28	9	7	46	2	27	21	20	8
AC098934.1	3	0	2	4	2	2	4	3	4
AC098934.2	6	5	2	4	0	2	2	7	4
AC099329.3	84	0	121	61	5	79	8	48	101
AC099489.1	4	2	0	3	3	2	1	6	2
AC099548.2	59	12	21	29	12	21	12	27	10
AC099811.2	10	0	0	0	0	0	15	0	28
AC100854.1	0	8	5	2	2	1	0	5	1
AC103705.1	5	5	1	8	11	4	1	7	2
AC103810.1	5	4	3	3	8	4	2	2	0
AC103810.10	6	3	4	5	1	3	2	3	7
AC104066.1	1	3	5	2	3	4	3	5	2
AC104109.3	2	0	4	4	0	2	0	0	0
AC104117.2	9	18	20	6	20	7	6	17	6
AC104162.1	4	1	1	1	3	3	0	1	3
AC104389.4	15	14	10	8	9	8	7	14	9
AC104452.1	51	178	71	41	113	34	9	179	55
AC104472.3	0	0	0	3	4	0	0	0	3
AC104532.1	5	0	0	0	8	2	0	0	2
AC104534.3	7	5	0	3	3	0	4	0	3
AC104563.1	12	4	12	4	9	6	6	10	10
AC104662.2	24	15	20	56	5	32	15	35	29
AC105052.1	45	188	101	49	62	122	31	206	78
AC105052.2	1	1	1	1	7	1	1	3	7
AC105052.3	239	617	315	189	427	318	148	644	418
AC106782.1	20	11	8	13	13	11	9	21	14
AC106795.1	52	32	53	60	39	52	39	45	59
AC106795.4	89	49	91	102	53	81	63	70	85
AC106865.1	2	11	2	1	5	1	2	5	1
AC106872.5	3	19	22	18	18	22	10	31	21
AC106886.5	458	517	226	355	459	371	249	441	439
AC107075.1	0	33	0	0	53	0	5	0	0
AC107871.1	23	27	16	12	8	26	9	13	16
AC107959.5	10	7	9	5	2	6	4	8	7
AC108108.1	1	3	1	2	2	5	3	3	5
AC108448.2	1	3	3	3	4	6	1	3	1
AC108463.1	3	7	3	3	2	3	2	8	0
AC108488.2	10	12	13	11	11	12	6	5	12
AC108724.2	0	2	0	0	10	0	0	0	0
AC109992.1	1	7	4	0	0	1	2	0	0
AC110079.1	104	164	84	113	156	110	56	178	70
AC110275.1	0	0	16	0	0	8	5	19	0
AC110373.1	4	2	1	3	2	3	3	4	1
AC112198.2	2	6	1	1	7	2	0	14	1
AC112229.1	1	9	4	2	16	6	0	10	0
AC112229.3	8	26	2	3	16	0	0	25	0
AC112497.1	27	43	32	30	33	34	15	47	22
AC112777.1	3	0	0	11	3	0	5	0	5
AC113191.1	1	2	0	3	0	2	5	14	6
AC113935.1	4	2	2	2	0	4	0	4	0
AC114490.1	31	39	25	19	51	21	6	53	17
AC114490.2	52	40	80	70	30	103	47	101	68
AC114490.3	19	39	18	12	37	23	16	32	10
AC114728.1	9	3	6	3	3	11	3	3	12
AC114744.1	15	28	32	14	15	27	15	22	28
AC114801.3	0	0	0	0	0	0	0	0	0
AC114936.1	89	51	90	102	53	78	63	69	85
AC115223.1	99	91	137	94	65	133	75	91	120
AC116050.1	151	227	99	180	204	133	123	204	121
AC116353.5	1	4	0	0	2	1	1	2	0
AC116366.3	225	295	190	214	269	161	133	382	152
AC116533.1	637	322	475	483	596	548	308	443	549
AC116562.4	11	19	4	7	24	11	6	14	5
AC117498.3	6	3	0	1	3	0	1	5	3
AC117529.1	4	14	10	7	13	18	6	16	6
AC118459.2	4	3	2	4	5	21	0	7	8
AC118549.1	242	281	347	330	140	403	202	476	197
AC118553.2	39	67	128	112	13	192	58	117	82
AC119751.3	2	3	0	0	2	0	1	10	2
AC120114.5	12	7	0	0	4	0	0	6	8
AC124068.1	8	66	15	12	59	9	2	0	0
AC124312.1	4	7	10	8	6	10	3	10	2
AC124944.2	1	2	0	1	1	1	2	6	2
AC124944.3	15	70	21	24	61	27	15	92	24
AC125232.1	151	154	125	104	98	197	87	150	119
AC126283.2	2	6	0	0	0	0	2	0	0
AC126755.1	1825	390	591	881	245	702	500	595	696
AC126755.2	466	685	602	435	726	655	215	686	574
AC127502.1	23	14	35	27	22	31	7	38	22
AC129492.3	28	0	28	12	0	27	16	3	43
AC131160.1	0	0	0	0	0	11	0	12	0
AC131206.1	2	9	3	5	1	9	0	12	4
AC131392.1	7	7	11	2	6	12	0	9	6
AC131392.2	0	5	2	3	6	1	0	6	1
AC132008.2	119	148	71	99	157	63	59	163	68
AC132812.1	17	50	41	31	69	56	16	40	30
AC133548.2	0	9	3	4	11	2	0	15	3
AC133552.2	7	8	3	7	15	3	0	13	5
AC133555.3	13	5	5	8	11	10	4	0	0
AC133561.1	6	4	6	4	1	5	2	7	11
AC135050.2	91	53	35	64	66	18	46	24	79
AC135178.2	0	3	0	0	0	0	3	3	0
AC135506.1	7	11	4	9	6	9	4	5	7
AC135721.1	5	5	6	3	2	4	3	8	7
AC135977.1	0	4	5	5	5	0	0	10	3
AC135983.2	71	50	82	70	27	102	28	63	83
AC135983.3	3	0	0	1	0	11	0	5	3
AC136628.3	2	8	0	2	6	0	1	8	0
AC136632.1	7	4	16	11	5	15	4	4	15
AC137630.5	3	2	0	8	1	0	0	3	2
AC137695.2	1	6	2	4	5	2	0	2	0
AC137800.2	2	6	4	1	1	0	1	5	1
AC137834.1	18	0	19	0	4	8	4	3	0
AC138207.8	17	10	19	9	16	12	6	12	22
AC138393.1	28	87	30	27	59	31	8	92	25
AC138409.1	0	11	1	0	18	0	4	6	0
AC138409.2	46	57	56	46	63	72	23	116	29
AC138649.2	4	4	3	5	2	2	1	7	2
AC138696.1	29	0	26	12	0	31	5	11	20
AC138811.2	15	6	41	42	0	76	48	3	40
AC138827.1	1	0	0	1	7	0	2	1	0
AC138827.3	0	8	0	1	3	0	1	0	0
AC138866.1	15	9	21	24	24	22	9	38	7
AC138866.2	0	4	5	6	0	0	0	12	3
AC138894.1	38	2	4	0	23	24	3	10	3
AC138932.1	1188	300	509	416	156	713	286	630	892
AC138951.1	0	6	1	0	10	1	1	1	4
AC138969.1	1076	1108	1168	646	633	1255	378	811	1313
AC138969.2	11	2	0	0	0	4	14	0	0
AC139256.1	58	218	51	71	190	75	24	148	42
AC139491.5	19	9	42	24	16	61	19	11	31
AC139491.6	3	2	18	1	1	22	4	2	12
AC139491.7	31	7	76	30	9	84	14	13	41
AC139494.1	39	67	68	39	108	60	23	82	39
AC139495.1	0	0	4	0	0	0	0	1	0
AC139495.3	20	7	3	12	14	5	6	11	0
AC139530.2	0	0	0	5	0	0	0	0	0
AC139677.1	42	0	0	22	0	0	19	0	0
AC139677.2	87	37	69	91	50	62	32	118	47
AC139677.4	28	0	0	15	0	0	2	0	0
AC139677.6	18	0	0	9	0	0	10	0	0
AC139795.1	15	18	19	21	21	16	10	40	11
AC140062.1	32	27	30	8	14	32	20	33	27
AC140134.1	2	0	12	7	0	7	0	13	0
AC140479.2	1	4	2	0	3	0	1	6	1
AC140479.6	0	0	0	6	0	1	0	10	19
AC141586.1	62	46	37	42	26	48	41	49	56
AC142086.5	4	0	2	0	3	4	0	7	1
AC142086.6	50	21	31	50	2	27	27	27	32
AC142381.3	15	3	6	12	5	14	11	11	6
AC142381.4	0	8	0	1	2	0	0	5	0
AC145138.1	0	0	0	0	9	13	0	0	26
AC145212.1	82	82	279	51	55	390	23	75	357
AC146944.1	1	5	10	0	0	0	0	3	0
AC146944.2	0	2	4	0	0	5	0	1	2
AC183084.1	65	35	32	37	34	62	30	56	29
AC207056.1	0	11	15	0	0	13	0	6	12
AC211476.3	0	0	4	0	15	11	0	0	15
AC211476.4	5	12	0	2	0	0	0	12	0
AC211486.1	1	4	3	0	6	2	0	2	1
AC211486.3	0	0	4	4	0	0	0	9	2
AC215219.1	122	118	100	69	116	90	51	93	91
AC215219.2	122	118	100	69	116	90	51	93	91
AC217785.1	18	12	17	28	8	32	11	19	16
AC226119.2	3	32	192	4	62	243	6	88	255
AC233702.6	34	25	31	16	11	67	7	46	49
AC233723.1	6	11	6	5	7	12	2	13	6
AC233968.1	25	54	37	0	47	11	19	16	0
AC234781.5	5	6	3	1	3	4	1	3	2
AC234783.1	5	5	4	4	3	6	0	5	4
AC239799.1	106	0	0	80	0	45	12	18	16
AC239803.1	1	8	1	8	11	3	1	10	4
AC239809.2	2	6	4	1	2	8	2	9	7
AC239859.6	15	7	19	9	10	21	5	9	30
AC239860.1	1	7	8	1	1	18	0	13	13
AC240274.1	318	199	487	269	158	531	167	296	362
AC240508.1	9	21	4	5	35	20	3	33	6
AC241401.1	0	15	6	10	8	9	0	5	3
AC241556.3	72	0	51	38	0	62	30	34	44
AC241556.4	559	157	397	320	171	587	263	452	434
AC241585.2	236	327	191	164	210	215	103	349	177
AC241640.1	0	0	34	0	0	40	7	0	70
AC241952.1	292	957	930	413	787	928	169	1755	586
AC242376.2	20	32	36	22	38	25	10	46	15
AC242843.1	0	0	11	6	0	0	8	12	0
AC243562.2	5	5	7	3	1	5	2	8	7
AC243587.1	57	9	73	47	0	44	34	24	59
AC243791.2	94	122	283	100	130	295	61	246	311
AC243807.2	94	10	19	57	16	21	41	27	16
AC243837.2	0	0	0	0	0	0	0	3	0
AC243837.3	143	70	87	108	40	19	70	55	93
AC243837.4	1	0	0	0	7	0	0	13	15
AC243948.1	6670	35501	9205	11198	25686	11049	7538	58271	8931
AC243949.1	2	4	2	2	14	4	4	8	0
AC244154.1	0	0	21	42	3	0	0	55	19
AC244197.3	273	159	223	187	125	279	122	298	197
AC244260.1	0	34	25	5	14	26	5	38	18
AC244489.1	331	204	228	182	319	338	116	251	238
AC244635.2	2	0	12	7	0	7	0	13	0
AC244669.1	165	106	77	84	82	63	87	102	65
AC244669.2	11	12	14	20	8	32	11	21	12
AC245056.4	4	14	12	4	10	17	5	16	8
AC245056.5	4	14	12	4	10	17	5	16	8
AC245060.4	167	143	185	204	101	205	110	230	170
AC245078.1	24	32	19	25	0	14	5	26	22
AC245096.1	0	2	3	2	4	0	2	0	0
AC245100.2	2	9	5	3	7	2	0	8	0
AC245100.3	11	20	6	4	10	14	3	30	13
AC245100.4	10	13	6	9	13	12	7	13	13
AC245297.1	215	212	279	199	213	314	160	464	310
AC245389.2	5	8	0	0	5	9	0	0	6
AC245407.1	15	23	15	18	11	25	11	30	22
AC245452.2	0	6	0	0	6	0	0	7	0
AC246785.2	6	3	4	1	3	2	1	4	2
AC254813.2	26	18	22	11	14	54	18	16	42
AC254945.1	0	8	3	0	2	0	1	8	0
AC256203.2	41	61	1	34	24	41	26	172	17
AC256236.1	8	0	0	0	0	0	0	1	0
AC256236.3	112	328	198	165	413	125	66	168	134
AC256309.2	0	17	7	1	19	7	6	16	10
AC270253.2	12	0	4	4	1	4	4	2	5
AC270272.1	1	0	6	2	0	0	0	0	0
AC270272.2	12	9	11	2	5	17	4	10	7
AC270273.5	2	3	1	0	2	3	0	9	4
AC270277.1	0	0	2	8	0	5	1	7	2
AC270277.4	2	4	4	1	5	3	1	8	0
AC270282.1	62	0	25	59	3	15	13	24	55
AC270285.1	10	0	6	0	0	0	1	1	7
AC270285.2	803	502	675	727	421	753	609	740	683
AC270285.4	289	85	113	133	132	152	97	144	225
AC270285.8	0	0	30	1	2	138	30	0	0
AC270286.1	5	0	0	6	2	1	0	0	0
AC270289.2	5	38	1	10	23	2	5	56	0
AC270291.6	0	4	4	4	5	4	1	2	0
AC270292.3	44	2	89	65	2	145	94	74	123
AC270306.3	2	8	0	2	6	0	1	8	0
AC270306.4	510	368	610	774	310	593	427	424	469
AC275401.6	2	3	1	3	9	6	1	10	1
AC275440.1	4	15	1	0	0	6	0	0	0
AC275440.2	23	2	12	9	4	22	7	7	19
AC275455.1	4	12	10	3	13	8	1	7	2
ACAA1	879	514	672	704	479	895	494	618	816
ACAA2	680	541	779	540	466	962	394	661	833
ACACA	893	518	948	918	344	1176	656	926	1137
ACACB	151	58	163	97	61	236	71	80	231
ACAD10	214	213	205	189	205	269	131	285	242
ACAD11	155	381	353	233	376	382	93	472	268
ACAD8	295	229	230	264	163	245	162	247	220
ACAD9	654	423	447	560	329	454	369	511	422
ACADL	18	27	49	35	48	75	15	69	52
ACADM	147	185	268	216	129	339	132	330	185
ACADS	157	85	191	106	75	208	68	92	214
ACADSB	121	99	216	181	93	263	104	186	188
ACADVL	3196	3211	2916	2350	3194	3812	1508	3280	3575
ACAN	32528	52	41845	44113	298	63092	29494	438	78280
ACAP1	45	46	59	28	62	40	18	51	47
ACAP2	246	266	392	340	147	629	193	780	303
ACAP3	516	555	559	471	720	629	279	752	578
ACAT1	400	334	500	438	322	582	298	398	488
ACAT2	246	213	188	309	170	190	235	265	161
ACBD3	502	414	717	652	221	803	385	842	592
ACBD4	135	68	106	70	49	119	55	51	102
ACBD5	110	176	310	216	116	383	120	373	212
ACBD6	519	489	365	381	377	373	296	502	315
ACBD7	3	4	1	1	9	6	2	8	2
ACCS	157	250	99	131	235	110	47	275	125
ACD	259	175	176	184	151	202	133	177	194
ACE	212	81	488	114	61	439	94	98	337
ACER2	7	6	3	8	1	12	1	9	9
ACER3	111	91	188	146	78	334	111	231	200
ACIN1	2980	2061	2684	2318	1804	3267	1391	2638	2881
ACKR1	138	7	14	63	5	11	34	4	6
ACKR2	136	16	187	98	26	178	75	22	174
ACKR3	254	9	135	154	7	275	116	11	291
ACKR4	6	9	6	6	7	9	7	3	2
ACLY	6180	3238	3597	4922	2138	4544	3624	4929	4958
ACMSD	4	4	3	3	1	6	1	4	3
ACO1	2033	1324	1050	1662	831	1435	1243	1870	1187
ACO2	1642	1062	1175	1228	829	1265	933	1282	1195
ACOT1	309	362	56	243	327	66	180	370	76
ACOT11	78	93	121	79	112	171	73	162	121
ACOT13	228	255	232	215	318	308	168	334	262
ACOT2	835	962	423	522	690	545	390	898	641
ACOT4	24	16	26	20	24	34	11	28	40
ACOT7	1013	480	757	1018	443	711	740	548	769
ACOT8	332	220	233	270	206	264	168	232	266
ACOT9	760	499	692	716	400	806	494	663	690
ACOX1	370	279	464	374	244	796	284	501	669
ACOX2	245	95	345	193	97	346	157	128	312
ACOX3	469	271	227	285	179	250	241	264	281
ACOXL	2	1	4	1	4	1	1	7	2
ACP1	666	581	584	595	547	655	370	672	554
ACP2	776	429	381	592	314	437	447	467	410
ACP5	0	9	0	1	10	2	2	5	0
ACP6	96	85	42	82	61	49	68	103	37
ACP7	5	30	5	5	17	4	2	15	4
ACRBP	6	5	7	1	4	2	2	5	5
ACSBG1	6	16	4	10	11	4	2	13	4
ACSF2	310	449	288	222	526	361	137	777	334
ACSF3	388	323	331	297	301	344	188	366	398
ACSL1	1065	1929	1148	805	801	1512	621	2606	1190
ACSL3	376	453	363	397	339	514	281	784	353
ACSL4	405	440	504	554	249	605	349	936	307
ACSL5	37	169	108	25	188	245	20	332	264
ACSL6	0	1	2	2	2	2	0	6	0
ACSM2A	5	7	7	8	3	4	4	14	2
ACSM2B	0	11	4	0	6	8	2	15	2
ACSM3	4	10	5	4	13	6	2	12	7
ACSM5	21	1	6	8	1	13	6	0	4
ACSS1	296	107	154	140	95	209	87	120	166
ACSS2	609	377	608	567	373	760	400	555	729
ACSS3	86	142	266	89	72	322	79	194	169
ACTA2	59472	13478	2411	47601	7757	3201	35886	9524	6212
ACTB	135823	88402	95123	96253	75829	111175	78899	94342	109700
ACTBL2	6	3	2	7	1	1	8	8	0
ACTBP8	0	27	32	1	24	24	1	12	12
ACTC1	46	507	1905	697	1144	1921	512	1363	2108
ACTG1	93262	57275	67677	66451	40617	72094	52017	61806	67849
ACTG1P10	1	2	3	0	0	4	1	4	0
ACTG1P17	0	6	1	4	3	3	0	6	1
ACTG1P20	1	2	20	2	1	23	0	5	23
ACTG1P3	1	2	0	3	2	1	1	4	1
ACTG2	8718	27	1	5867	11	2	4411	20	2
ACTL10	35	32	34	16	32	26	11	40	27
ACTL6A	345	295	384	450	235	407	305	371	384
ACTN1	26348	11489	6365	17476	5988	7851	12649	12135	9310
ACTN3	0	7	5	3	8	24	4	15	31
ACTN4	22589	9732	9780	16855	7582	11342	12063	14627	11904
ACTR10	664	672	739	738	581	892	539	979	751
ACTR1A	3379	1800	2365	2909	1498	2852	2199	2296	2872
ACTR1B	1115	794	682	831	608	819	577	840	780
ACTR2	2182	1770	2592	3314	1096	3678	2101	3553	2391
ACTR3	1794	1671	1805	2889	1171	2663	1730	2746	2192
ACTR3B	62	69	86	55	74	107	39	111	120
ACTR3C	2	1	16	1	3	15	0	4	9
ACTR5	70	47	61	76	43	93	51	65	79
ACTR6	69	90	93	81	84	117	61	135	66
ACTR8	308	194	316	312	157	412	215	361	339
ACTRT3	55	64	82	51	53	100	32	97	92
ACVR1	852	491	673	656	262	941	500	833	884
ACVR1B	752	420	455	447	244	615	293	546	559
ACVR1C	1	1	0	2	0	1	2	5	0
ACVR2A	95	123	143	117	76	199	74	155	140
ACVR2B	36	26	16	27	21	29	13	42	13
ACVRL1	496	713	1141	312	588	1627	199	977	1623
ACY1	316	320	222	239	336	248	179	356	324
ACYP1	33	37	64	24	38	40	18	39	35
ACYP2	196	151	156	147	123	184	107	159	161
AD000671.1	58	56	22	48	15	44	34	53	34
AD000671.2	5	12	0	0	11	0	0	21	0
ADA	273	211	296	153	235	424	129	271	420
ADA2	107	9	134	62	12	175	64	24	146
ADAL	66	55	74	90	53	92	51	103	83
ADAM10	1054	1124	2195	1307	605	2311	918	2472	1415
ADAM11	0	2	6	0	3	8	1	7	6
ADAM12	521	786	692	326	336	707	224	1003	698
ADAM15	2206	777	1110	1675	655	1157	1216	1108	1185
ADAM17	455	388	737	651	221	971	380	719	729
ADAM19	463	378	68	336	214	91	222	500	115
ADAM20	0	4	0	1	4	0	0	3	3
ADAM20P1	1	7	6	5	9	2	2	10	0
ADAM21	3	1	1	0	2	3	2	3	3
ADAM22	3	4	4	4	2	12	1	4	11
ADAM23	401	238	369	375	154	414	278	366	293
ADAM28	4	5	9	2	16	3	1	10	3
ADAM32	18	69	53	25	105	85	17	90	55
ADAM33	662	1605	1078	445	1595	1010	196	1462	853
ADAM8	15	7	8	7	13	16	2	17	7
ADAM9	3521	2361	3215	4009	1221	3984	2567	4842	2086
ADAMDEC1	0	143	1	0	170	3	0	279	0
ADAMTS1	21517	14907	27392	13053	10853	30375	9819	28228	28174
ADAMTS10	463	379	350	326	253	338	167	343	335
ADAMTS12	1710	1704	60	1299	496	106	911	2244	123
ADAMTS13	69	88	69	69	89	68	31	113	67
ADAMTS14	45	7	26	58	8	46	33	19	26
ADAMTS15	804	121	54	358	74	85	269	73	94
ADAMTS16	1	5	0	3	1	1	0	1	1
ADAMTS17	1	1	2	1	5	4	3	0	2
ADAMTS2	12062	13607	6898	12216	9505	11382	8796	22104	13079
ADAMTS3	10	2	3	2	8	10	0	8	3
ADAMTS4	100	409	546	63	730	567	30	897	629
ADAMTS5	241	712	2308	327	822	3701	222	2715	2105
ADAMTS6	42	142	10	59	52	8	43	79	10
ADAMTS7	5034	1697	2128	3702	1350	2402	2517	2478	2754
ADAMTS7P1	5	4	2	6	3	1	2	5	3
ADAMTS7P3	3	5	2	1	2	2	0	3	0
ADAMTS7P4	6	11	1	0	11	8	0	15	0
ADAMTS9	65	163	32	33	48	104	20	171	112
ADAMTSL1	969	240	1247	755	217	1273	536	417	1023
ADAMTSL2	4	12	2	6	10	5	3	41	4
ADAMTSL3	35	19	129	91	48	161	70	48	124
ADAMTSL4	1036	824	778	485	585	705	320	1075	604
ADAMTSL5	286	233	201	208	256	211	146	322	239
ADAP1	228	232	207	260	324	181	155	453	183
ADAP2	6	5	6	5	6	15	1	9	3
ADAR	3596	1538	2561	2790	858	3384	1970	2755	3039
ADARB1	2206	1345	1674	1499	1111	2147	960	2045	2039
ADAT1	201	128	189	210	126	260	141	295	236
ADAT2	28	76	37	29	74	36	27	74	21
ADAT3	30	18	19	19	16	22	17	13	32
ADCK1	136	88	85	99	74	79	73	112	82
ADCK2	312	128	190	241	127	306	165	176	303
ADCK5	119	100	80	82	114	62	48	89	76
ADCY1	9	1	2	4	1	8	2	0	7
ADCY10	0	11	1	2	13	0	2	16	1
ADCY10P1	10	68	24	35	80	27	15	69	25
ADCY2	4	7	5	3	12	8	5	4	5
ADCY3	2168	743	2320	1615	511	3197	1158	1197	3086
ADCY4	19	92	23	20	134	48	13	151	37
ADCY5	7	18	9	12	16	11	8	32	18
ADCY6	2156	1012	1133	1913	778	1449	1109	1545	1404
ADCY7	423	197	362	353	170	738	296	566	653
ADCY8	0	0	2	0	0	18	1	0	8
ADCY9	1123	417	910	911	302	1187	613	825	1185
ADD1	7141	3070	4985	5451	2371	6146	4079	4976	5926
ADD2	1	0	6	0	1	6	1	3	8
ADD3	956	1144	1992	1396	632	2582	894	2275	1499
ADGB	2	13	9	7	7	5	2	9	11
ADGRA2	4753	2091	1966	2264	1082	2257	1679	2372	2512
ADGRA3	219	237	179	220	155	196	198	345	164
ADGRB1	4	3	1	1	0	0	0	2	1
ADGRB2	202	204	49	136	145	70	96	270	68
ADGRB3	6	0	0	6	3	0	5	4	0
ADGRD1	878	123	377	241	79	392	191	160	296
ADGRD2	5	5	0	2	5	3	0	6	5
ADGRE2	11	10	2	7	8	3	3	8	1
ADGRE5	2999	402	673	2351	302	922	1589	540	1023
ADGRF1	0	7	5	5	9	7	3	6	4
ADGRF3	6	3	8	10	3	17	4	11	11
ADGRF4	3	30	0	2	9	0	0	37	0
ADGRF5	99	325	57	193	285	120	126	738	92
ADGRF5P1	3	0	1	3	3	6	1	0	4
ADGRG1	15	8	6	14	15	6	10	14	3
ADGRG2	50	17	117	55	16	75	52	16	53
ADGRG6	86	80	178	81	44	113	67	140	52
ADGRL1	286	92	143	225	95	198	158	159	162
ADGRL2	309	579	679	587	448	1008	402	1479	667
ADGRL3	19	2	0	16	1	0	9	2	0
ADGRL4	17	188	72	39	119	108	25	310	69
ADGRV1	3	9	2	3	13	6	2	9	4
ADH1A	91	15	112	48	18	86	29	27	74
ADH1B	5053	657	14118	3646	338	10032	2498	299	7677
ADH1C	12	14	17	7	16	20	3	17	9
ADH4	10	38	5	3	25	8	6	42	3
ADH5	3894	3481	3901	3090	2645	4566	2296	4384	4035
ADH6	5	24	9	11	17	21	3	22	6
ADHFE1	39	82	87	36	73	87	16	62	85
ADI1	2372	2103	1940	2150	1949	2462	1603	2600	2333
ADIPOR1	1900	1484	1492	1482	1138	1739	1083	1916	1502
ADIPOR2	882	551	745	701	365	898	550	867	895
ADIRF	939	64	550	743	66	486	502	58	403
ADK	172	217	305	185	166	340	148	290	247
ADM	7934	7951	8238	3703	6689	9358	2599	8420	9705
ADM2	850	327	205	348	187	293	207	359	461
ADM5	1	6	7	4	7	2	0	2	6
ADNP	646	563	877	692	354	1167	526	917	917
ADNP2	222	174	294	195	117	316	134	253	284
ADO	320	201	262	283	150	386	214	345	361
ADORA1	11	19	10	4	11	18	3	24	13
ADORA2A	4	21	0	5	11	6	4	17	17
ADORA2B	50	62	72	42	67	89	32	98	105
ADORA2BP1	1	6	0	0	3	1	0	4	2
ADPGK	781	486	680	673	404	910	469	696	786
ADPRH	152	60	161	111	45	206	102	90	199
ADPRHL1	58	48	154	47	42	156	43	82	107
ADPRHL2	529	154	225	311	105	284	222	194	203
ADPRM	77	83	114	89	67	132	46	81	92
ADRA1B	257	44	342	172	49	239	108	78	201
ADRA1D	27	8	2	31	15	5	19	12	6
ADRA2A	73	57	18	56	66	41	38	116	95
ADRA2B	9	0	4	1	3	9	3	12	3
ADRA2C	84	298	730	258	994	1008	145	983	1318
ADRB2	23	3	19	35	14	15	25	36	7
ADRM1	1685	919	1060	1313	951	1089	934	1029	1340
ADSL	886	479	543	618	404	605	445	473	521
ADSS	313	369	394	438	211	483	319	609	346
ADSSL1	94	48	21	39	56	38	21	74	31
ADTRP	7	4	11	4	1	6	0	1	6
AEBP1	1444	1233	1195	767	967	1733	541	1794	1897
AEBP2	138	169	232	197	126	263	117	288	188
AEN	648	488	553	472	351	684	308	577	701
AES	5795	3482	4098	4108	3376	4649	3050	4158	4691
AF131216.2	2	4	4	1	5	3	1	8	0
AF228730.5	66	93	70	51	66	90	32	71	43
AF274858.1	5	5	2	10	3	3	3	6	1
AFAP1	4161	1489	1163	2526	665	1247	1751	1951	1217
AFAP1L1	224	107	358	228	94	371	177	196	391
AFDN	304	130	335	308	113	407	218	372	332
AFF1	708	674	978	834	430	1305	632	1544	943
AFF2	39	3	34	77	0	56	64	5	33
AFF3	161	112	60	133	129	113	104	465	110
AFF4	1042	617	1097	1428	379	1609	912	1642	1096
AFG1L	40	37	54	31	37	76	17	58	74
AFG3L1P	109	193	123	116	214	105	33	184	124
AFG3L2	729	422	570	647	322	736	463	625	622
AFMID	313	91	231	174	107	254	116	143	261
AFTPH	195	147	263	277	86	291	172	265	189
AGA	129	228	194	182	178	291	136	304	242
AGAP1	766	200	464	517	140	585	348	419	541
AGAP10P	9	14	9	10	10	11	5	20	0
AGAP12P	18	12	17	10	4	13	4	8	18
AGAP14P	0	8	0	2	2	3	0	6	1
AGAP2	188	204	166	122	134	151	66	183	133
AGAP3	857	699	856	640	643	841	383	874	854
AGAP4	48	84	82	100	90	84	25	77	70
AGAP5	56	100	47	58	62	60	12	75	54
AGAP6	169	372	179	166	375	199	76	301	156
AGAP7P	0	9	2	0	22	6	3	5	9
AGAP9	49	279	108	61	289	125	23	246	93
AGBL2	1	6	12	3	10	16	1	18	11
AGBL3	9	5	3	9	4	8	3	12	6
AGBL5	421	306	293	278	195	323	218	379	242
AGER	20	65	24	21	63	22	4	39	28
AGFG1	487	477	647	498	293	716	383	733	503
AGFG2	319	156	331	277	166	321	225	297	356
AGGF1	161	204	291	226	172	361	100	355	250
AGK	246	250	208	257	187	266	171	303	225
AGL	124	109	500	243	99	657	165	347	279
AGMAT	24	24	16	5	25	22	12	47	15
AGMO	15	0	16	13	0	18	8	0	12
ago/01	484	252	355	386	167	393	290	299	327
ago/02	735	378	503	729	261	604	472	694	556
ago/03	149	161	195	173	163	211	101	267	164
ago/04	154	203	314	228	196	375	112	372	275
AGPAT1	2261	1601	1703	1777	1363	1995	1276	2070	2042
AGPAT2	964	661	708	613	574	780	445	737	814
AGPAT3	1639	552	707	1157	296	887	802	813	825
AGPAT4	114	186	142	145	136	184	83	243	159
AGPAT5	80	45	80	91	18	77	59	60	60
AGPS	292	286	470	444	181	549	261	487	326
AGRN	2130	954	785	1079	546	883	792	1133	904
AGT	47	6	10	28	7	13	24	6	19
AGTPBP1	73	66	76	115	55	113	76	111	53
AGTR1	135	41	57	94	21	56	69	40	28
AGTRAP	961	843	855	530	657	666	362	733	754
AHCTF1	437	540	997	656	386	1177	463	918	600
AHCY	2904	2163	9915	2583	2711	9736	2012	3979	8626
AHCYL1	2232	1651	1884	1829	1226	2452	1380	2731	2238
AHCYL2	162	151	218	150	75	289	106	287	239
AHDC1	790	246	371	562	167	586	388	487	670
AHI1	63	161	108	100	174	144	59	333	79
AHNAK	60393	16703	60693	55712	9854	76299	39561	41357	60483
AHNAK2	4384	689	1575	2329	437	1467	1829	1317	1338
AHR	905	519	665	969	279	857	707	1251	640
AHRR	562	670	715	446	555	844	316	982	830
AHSA1	1770	914	1151	1356	903	1363	1090	1154	1333
AHSA2P	292	1185	653	363	1068	638	111	1199	384
AICDA	1	6	3	1	8	2	0	3	3
AIDA	840	1181	1480	1163	1008	1772	798	1847	1134
AIF1L	75	0	1	37	1	0	27	1	0
AIFM1	477	340	344	424	280	434	301	349	415
AIFM2	448	160	284	326	140	474	190	184	415
AIFM3	11	9	9	8	7	12	3	10	10
AIG1	312	209	174	233	165	197	164	251	158
AIMP1	252	438	452	358	346	505	184	534	335
AIMP2	437	296	251	291	229	314	289	307	321
AIP	887	625	820	625	555	886	483	560	871
AJAP1	0	5	0	0	3	0	0	6	1
AJM1	180	77	56	60	80	49	28	100	73
AJUBA	1186	232	409	730	175	506	502	408	535
AK1	927	645	602	833	883	686	567	972	753
AK2	1578	806	877	1084	715	1053	821	971	975
AK3	613	495	598	732	417	863	437	913	659
AK4	1564	298	694	880	215	960	574	507	802
AK4P1	92	6	3	26	7	3	23	26	2
AK4P3	13	3	0	8	1	0	8	2	0
AK5	231	247	134	373	203	169	241	418	146
AK6	72	140	103	125	120	128	81	131	80
AK7	3	4	3	0	7	3	0	18	2
AK8	10	4	12	6	8	7	5	2	10
AK9	25	15	22	19	19	22	11	30	11
AKAP1	385	188	240	294	104	348	218	266	319
AKAP10	243	366	363	371	217	480	271	516	386
AKAP11	331	268	589	453	140	749	273	849	366
AKAP12	2836	1463	1175	3955	689	1936	2148	2464	1620
AKAP13	2100	1130	2735	1985	619	3228	1374	2006	2666
AKAP17A	612	544	491	499	559	633	278	706	665
AKAP2	10231	6897	10052	8032	3475	10420	5502	11860	7397
AKAP3	3	2	15	5	4	15	2	10	4
AKAP5	8	12	10	12	9	10	5	17	4
AKAP6	33	19	17	68	17	42	39	48	35
AKAP7	29	34	42	35	40	46	26	50	41
AKAP8	468	309	377	353	224	446	220	332	385
AKAP8L	617	692	701	545	696	728	342	758	697
AKAP9	264	493	348	403	357	357	178	1006	166
AKIP1	363	163	274	271	169	312	197	234	333
AKIRIN1	815	597	1019	805	513	1310	515	932	1084
AKIRIN2	429	347	455	385	335	539	267	529	544
AKNA	361	284	488	257	234	513	178	360	499
AKR1A1	1026	679	622	901	733	787	643	824	862
AKR1B1	1437	1709	1059	1056	2140	1122	900	2291	980
AKR1B10	25	8	2	16	8	17	9	14	13
AKR1B15	17	33	22	13	50	30	11	45	15
AKR1C1	230	1069	1916	319	1192	2394	260	1197	1831
AKR1C2	224	330	425	198	341	475	170	354	435
AKR1C3	185	132	233	207	180	470	139	177	448
AKR1E2	20	22	43	15	22	39	10	23	28
AKR7A2	724	410	532	513	374	680	406	499	701
AKR7A3	5	9	4	8	15	5	2	2	9
AKR7L	3	2	8	5	11	5	0	3	6
AKT1	3814	2081	2329	2879	1600	2754	2100	2455	2633
AKT1S1	1515	894	954	1042	811	1090	832	1055	1102
AKT2	2164	1463	1596	1578	1073	1784	1113	1757	1718
AKT3	676	1094	1240	1084	764	1507	629	2014	961
AKTIP	247	259	280	313	192	330	162	304	278
AL021154.3	2	1	6	1	8	3	2	0	5
AL021546.1	0	0	5	18	0	0	6	3	5
AL022238.4	33	67	19	25	18	18	0	56	12
AL022318.4	1	0	0	1	0	0	0	0	0
AL031282.1	8	24	3	7	4	5	4	43	4
AL031432.2	0	3	1	1	1	0	0	5	3
AL031708.1	15	3	17	25	10	24	6	18	17
AL031727.1	0	1	0	0	6	0	0	3	1
AL031777.3	6	3	6	8	5	8	9	9	4
AL034379.1	10	8	7	8	6	9	9	5	8
AL034430.1	43	30	12	23	38	36	35	37	32
AL035078.4	662	92	648	671	0	888	569	707	638
AL035413.2	3	2	3	1	3	2	0	6	1
AL049629.2	117	151	106	112	212	128	62	171	84
AL049650.1	15	3	12	10	0	5	5	0	17
AL049697.1	5	11	6	8	5	5	0	6	5
AL049844.2	2	6	8	1	2	11	0	6	5
AL096711.2	0	15	11	0	0	11	0	0	18
AL109811.4	6	29	14	9	25	14	2	15	12
AL109918.1	162	65	41	171	118	54	90	240	67
AL117339.5	5	6	5	6	10	9	3	7	0
AL121594.1	9	39	45	34	8	50	17	63	15
AL121753.1	16	13	9	14	6	5	9	24	14
AL121758.1	41	0	0	0	0	23	25	0	19
AL121845.2	2	24	18	8	13	6	4	2	5
AL121845.3	65	60	55	58	76	54	17	79	58
AL121900.2	58	15	49	23	2	9	17	15	26
AL132671.2	1	0	14	37	0	15	9	0	6
AL132780.3	0	16	43	0	57	35	32	6	0
AL133216.2	39	38	49	37	27	59	23	64	81
AL133352.1	4	14	29	0	6	5	0	29	6
AL133517.1	4	6	6	1	4	1	0	5	2
AL136116.3	9	2	4	5	3	6	8	5	3
AL136295.1	45	71	51	2	83	0	0	95	69
AL136295.10	3	12	12	14	2	8	6	15	8
AL136295.12	5	0	5	0	0	5	0	0	5
AL136295.15	45	71	51	2	83	0	0	95	69
AL136295.4	5	0	5	0	0	5	0	0	5
AL136295.5	3	12	12	14	2	8	6	15	8
AL136982.4	15	5	21	18	7	26	9	15	9
AL137784.1	17	19	24	13	17	21	4	25	21
AL138694.1	4	6	4	2	9	3	1	6	1
AL139011.2	237	0	184	189	0	247	162	92	177
AL139082.2	6	7	4	5	3	8	2	0	4
AL139260.3	4	9	12	1	0	8	17	16	14
AL139300.1	516	138	300	398	116	357	332	234	367
AL139317.4	2	4	9	3	4	2	1	12	2
AL139353.1	25	12	6	35	13	76	44	29	46
AL157392.5	13	39	30	25	55	36	13	51	15
AL157400.5	2	1	4	6	0	6	2	7	11
AL157893.1	6	5	1	3	6	2	0	8	0
AL157935.2	323	206	359	168	220	383	124	241	380
AL158844.1	2	7	5	4	4	3	3	7	4
AL160269.1	22	33	52	19	31	31	15	47	27
AL160272.2	2	10	6	6	7	9	4	15	4
AL160286.1	1	0	7	0	0	11	1	0	3
AL162231.1	43	13	40	27	24	35	18	38	45
AL162231.3	3	0	0	2	0	0	6	8	0
AL162377.3	0	21	0	0	26	0	6	5	0
AL162417.1	88	0	87	0	0	16	44	71	46
AL163636.2	112	75	153	55	86	136	17	127	107
AL353588.1	2	1	7	1	2	2	1	3	1
AL353625.1	13	26	5	17	8	7	7	15	3
AL353743.1	7	3	2	16	2	6	6	3	7
AL353807.3	19	13	36	20	5	32	7	18	42
AL353813.1	9	4	10	12	8	6	2	6	1
AL354718.1	17	28	9	17	16	16	14	42	15
AL354751.1	0	6	3	0	4	5	0	3	0
AL354798.1	0	14	6	6	10	0	0	0	0
AL354822.1	10	10	35	20	9	53	12	22	30
AL355102.2	4	0	1	4	5	0	2	1	4
AL355312.1	3	3	6	1	1	7	1	10	5
AL355315.1	14	0	6	8	0	24	0	0	2
AL355355.2	2	3	4	5	2	6	2	7	3
AL355377.1	1	4	4	2	7	7	0	2	11
AL355864.2	0	2	2	1	4	1	0	2	2
AL355916.3	8	16	5	3	23	11	8	23	6
AL355987.3	4	6	10	3	3	5	4	3	2
AL356235.1	3	2	4	3	6	12	6	11	7
AL356968.2	0	0	3	3	2	3	0	1	3
AL358113.1	165	41	39	70	88	35	12	61	22
AL359091.2	2	4	4	2	5	1	1	2	1
AL359922.1	0	2	0	0	3	2	0	3	2
AL365205.1	86	62	48	45	50	53	27	55	49
AL365475.1	1	3	4	5	5	7	0	9	0
AL390026.1	0	0	2	0	2	3	0	2	6
AL390719.1	10	17	12	8	18	16	4	10	3
AL390726.6	3	2	2	1	1	3	2	3	4
AL390728.4	42	107	100	70	90	120	21	206	64
AL390879.1	12	23	8	11	16	12	7	15	6
AL391280.1	5	8	7	4	5	8	3	9	7
AL391422.1	5	4	5	2	2	6	3	10	2
AL391650.1	5	0	3	2	0	1	2	0	0
AL391822.1	5	3	0	2	3	1	2	6	2
AL445238.1	29	22	18	24	21	23	8	38	28
AL445665.1	0	0	1	0	9	0	0	0	2
AL449266.1	4	1	3	5	1	3	3	3	3
AL449283.1	1	3	1	1	6	1	2	3	1
AL450124.1	32	12	19	24	12	14	14	20	10
AL451062.3	46	15	53	51	5	49	57	10	27
AL512590.2	11	6	9	8	3	9	9	14	9
AL513165.2	25	7	0	2	0	15	8	12	8
AL513477.1	26	22	9	12	13	15	15	19	10
AL513523.9	64	120	138	66	226	90	19	23	84
AL589182.2	0	19	4	0	15	4	1	15	3
AL589666.1	11	11	13	18	5	17	10	21	18
AL589743.1	259	2347	1040	212	1995	1144	143	3374	915
AL589743.6	1	6	0	0	8	0	0	25	0
AL590065.1	4	13	6	10	15	10	2	9	6
AL590399.4	5	13	8	6	14	11	5	27	4
AL590560.1	31	50	32	16	44	39	9	75	18
AL590627.1	2	6	2	2	5	3	1	2	1
AL591034.2	0	8	3	1	4	2	0	3	2
AL591379.1	0	6	0	3	6	1	0	1	1
AL591438.2	4	4	7	6	6	4	1	6	9
AL591479.1	6	3	2	0	3	2	0	9	0
AL591499.1	2	10	0	7	7	2	2	10	3
AL591806.3	3	0	9	3	3	19	1	14	20
AL592183.1	11	12	29	7	8	31	3	24	15
AL593848.2	5	2	0	2	4	0	0	1	2
AL603832.3	17	10	7	13	12	15	5	18	0
AL606534.5	8	6	4	5	8	2	0	2	6
AL627230.2	11	6	8	11	6	9	15	9	11
AL627230.4	9	7	4	5	3	6	1	4	5
AL627230.7	2	0	1	5	3	1	0	3	1
AL627309.6	9	0	0	7	12	0	0	4	0
AL627389.1	2	22	6	4	11	9	2	19	1
AL645728.2	6	1	6	1	3	2	0	1	2
AL662828.1	0	0	10	0	0	17	0	0	2
AL662899.2	0	0	4	6	0	0	0	0	0
AL669831.1	212	648	206	210	696	263	81	651	214
AL669831.3	16	10	4	6	16	5	5	13	6
AL669831.4	2	4	4	6	2	5	2	9	3
AL669918.1	12	7	68	0	12	2	0	19	99
AL691432.1	10	8	6	7	5	11	1	22	7
AL691442.1	5	2	3	0	4	4	0	3	11
AL713999.1	5	3	3	0	0	0	0	0	11
AL731556.1	1	2	2	4	7	1	1	2	1
AL732372.2	97	234	76	100	212	124	48	287	85
AL732372.3	16	71	13	17	107	22	12	68	5
AL773545.3	10	14	7	4	20	6	7	22	2
AL807752.1	7	5	3	5	2	3	1	5	2
ALAD	926	645	655	732	492	874	517	942	761
ALAS1	570	442	387	449	304	500	340	516	537
ALCAM	3977	7126	22548	7064	6800	25799	5045	20236	14494
ALDH16A1	421	289	413	363	302	517	299	323	580
ALDH18A1	2877	1189	1223	1869	851	1586	1329	1494	1663
ALDH1A1	357	1806	96	529	2278	164	341	3696	115
ALDH1A2	1	0	4	0	0	3	0	2	3
ALDH1A3	595	137	2326	417	161	3887	334	419	2981
ALDH1B1	1325	766	414	731	387	588	557	694	709
ALDH1L1	44	15	2	38	21	6	13	21	6
ALDH1L2	2050	1825	1828	1955	982	3009	1343	3318	2469
ALDH2	1077	745	1086	706	723	1294	534	853	1333
ALDH3A2	517	192	534	545	200	629	343	286	472
ALDH3B1	753	605	1000	504	418	882	323	645	733
ALDH4A1	464	220	322	418	198	409	329	340	468
ALDH5A1	72	55	53	77	35	75	44	87	74
ALDH6A1	256	187	380	209	136	397	159	296	333
ALDH7A1	865	1316	1041	709	974	1305	561	1492	1334
ALDH8A1	2	7	8	10	12	6	2	10	7
ALDH9A1	974	648	624	684	459	783	578	787	682
ALDOA	28883	9634	12571	12745	10136	14230	9540	11405	14626
ALDOC	275	42	58	75	57	101	36	63	111
ALG1	529	315	365	459	262	466	360	390	488
ALG10	8	14	15	19	5	21	7	18	25
ALG10B	17	40	60	37	26	54	17	60	38
ALG11	90	104	151	111	80	154	71	187	112
ALG12	437	275	337	353	248	397	195	332	430
ALG13	182	322	209	212	286	257	100	351	220
ALG14	100	93	80	89	87	104	83	109	90
ALG1L	3	3	1	1	1	0	2	1	0
ALG1L13P	4	2	3	0	3	5	0	4	7
ALG1L2	2	2	3	0	4	2	3	4	4
ALG1L6P	11	7	5	3	4	4	4	5	5
ALG2	546	395	481	418	353	625	343	615	595
ALG3	751	591	401	556	531	481	377	623	450
ALG5	287	501	400	341	475	439	243	536	370
ALG6	38	62	46	37	32	62	23	87	51
ALG8	257	289	261	293	256	329	198	354	268
ALG9	264	233	236	247	201	247	166	326	261
ALKAL1	3	0	0	5	0	0	6	0	0
ALKAL2	3	5	1	0	5	1	0	12	1
ALKBH1	113	54	73	105	39	95	83	102	88
ALKBH2	148	114	128	111	100	122	86	98	151
ALKBH3	270	141	208	218	124	260	149	179	254
ALKBH4	204	98	137	114	83	142	98	109	135
ALKBH5	1454	706	959	740	636	1191	608	1051	1200
ALKBH6	168	183	138	138	193	157	101	187	141
ALKBH7	435	275	338	271	256	335	192	274	376
ALKBH8	48	50	68	93	33	88	51	101	54
ALMS1	131	160	242	185	145	275	134	332	157
ALOX12	24	33	22	19	17	29	15	34	24
ALOX12P2	3	1	4	1	7	0	1	1	0
ALOX15B	73	255	188	27	124	123	19	156	94
ALOX5AP	11	15	0	6	7	3	2	8	4
ALOXE3	4	3	3	3	5	3	1	2	3
ALPK1	142	177	169	136	125	187	77	191	142
ALPK2	517	581	824	426	324	1319	252	727	941
ALPK3	87	10	11	63	18	10	43	25	17
ALPL	2544	853	272	1926	1062	408	1299	1374	645
ALS2	375	281	430	536	214	563	364	510	465
ALS2CL	60	70	41	61	57	42	33	97	25
ALS2CR12	7	2	10	5	4	11	1	9	14
ALX3	68	49	52	52	36	50	26	62	44
ALYREF	464	255	311	389	243	349	308	245	381
AMACR	187	169	235	196	101	280	154	182	234
AMBRA1	500	256	428	380	206	499	276	323	519
AMD1	336	240	436	502	167	520	311	467	379
AMD1P4	0	8	6	1	7	4	0	11	0
AMDHD1	13	14	7	5	5	16	4	5	8
AMDHD2	172	155	163	158	157	190	85	221	211
AMER1	199	40	146	134	40	157	100	78	159
AMFR	1890	988	1451	1271	751	1611	984	1457	1577
AMH	2	10	2	3	6	5	0	6	2
AMIGO1	211	26	66	120	12	54	118	29	58
AMIGO2	241	148	97	313	59	86	210	144	90
AMIGO3	29	3	6	0	9	37	0	33	0
AMMECR1	108	167	169	142	68	215	106	177	157
AMMECR1L	742	451	554	665	253	891	440	674	791
AMN	1	2	1	1	3	5	0	4	1
AMN1	33	65	32	39	43	64	22	92	43
AMOT	39	10	10	31	5	34	20	17	34
AMOTL1	1916	789	1219	2180	467	1595	1591	1488	1528
AMOTL2	9322	3812	8643	6100	2540	9447	4116	7008	9397
AMPD2	1074	928	674	863	841	961	576	1343	1001
AMPD3	185	432	265	137	291	451	123	757	442
AMPH	26	169	128	15	82	102	19	150	107
AMT	6	70	35	18	81	36	11	50	22
AMY1C	14	14	0	9	22	0	0	27	0
AMY2B	23	206	89	61	249	108	16	215	47
AMZ1	31	27	4	17	16	8	17	33	9
AMZ2	648	690	672	495	566	776	382	883	631
AMZ2P1	52	61	68	48	48	79	36	78	49
ANAPC1	403	354	439	494	193	499	336	513	466
ANAPC10	81	112	118	77	77	135	47	118	93
ANAPC11	902	629	603	687	578	670	478	644	666
ANAPC13	426	580	621	484	453	711	330	787	545
ANAPC15	364	246	223	303	222	257	201	246	272
ANAPC16	715	502	733	557	424	798	402	631	684
ANAPC2	665	520	526	597	469	603	403	662	605
ANAPC4	91	227	219	141	180	240	106	262	121
ANAPC5	1602	1485	1365	1563	1259	1722	1174	1854	1465
ANAPC7	461	473	418	524	383	516	365	494	449
ANG	207	136	301	119	125	337	83	156	325
ANGEL1	225	164	184	169	119	214	117	238	212
ANGEL2	136	173	259	167	149	292	109	242	204
ANGPT1	571	393	692	606	236	1049	337	1163	501
ANGPT2	5	5	12	10	11	7	7	5	12
ANGPT4	39	15	42	33	34	54	28	72	107
ANGPTL1	298	947	499	302	541	816	151	1008	443
ANGPTL2	1352	574	2179	977	1009	3182	700	1808	3352
ANGPTL4	7031	2096	1089	3259	1162	1381	1883	1017	1514
ANGPTL5	1	0	19	1	0	17	1	5	11
ANGPTL6	2	9	0	4	9	4	7	9	4
ANK1	56	0	52	65	3	57	50	8	38
ANK2	358	50	144	419	37	243	277	118	208
ANK3	167	317	117	355	300	150	234	1036	130
ANKAR	13	25	35	15	25	22	5	29	20
ANKDD1A	67	54	33	58	57	54	36	69	39
ANKDD1B	2	15	9	6	16	6	2	20	2
ANKEF1	2	7	10	11	5	13	6	11	10
ANKFN1	14	9	43	9	10	46	8	12	69
ANKFY1	1206	627	1096	1053	412	1460	793	1067	1313
ANKH	1323	883	2343	1716	933	2931	1237	1722	3059
ANKHD1	420	442	419	511	249	675	312	659	583
ANKHD1-EIF4EBP3	423	346	628	449	302	600	377	546	455
ANKIB1	484	494	719	630	295	912	405	1130	567
ANKLE1	19	33	22	15	42	21	9	32	25
ANKLE2	1971	1221	1324	1664	776	1400	1239	1460	1180
ANKMY1	115	139	116	92	116	131	38	145	128
ANKMY2	154	161	221	201	104	227	121	231	137
ANKRA2	130	209	194	166	177	261	124	340	201
ANKRD1	4906	2737	10283	8668	2135	8023	4781	3736	6481
ANKRD10	252	361	412	315	317	411	123	427	322
ANKRD11	4405	2431	2422	2948	1713	3201	1936	3265	3091
ANKRD12	148	197	255	200	176	270	94	515	98
ANKRD13A	1328	699	873	919	448	930	688	834	719
ANKRD13B	233	146	125	152	120	166	111	144	160
ANKRD13C	202	269	402	293	132	495	172	418	355
ANKRD13D	404	331	372	348	382	431	203	431	476
ANKRD16	83	62	72	66	60	115	29	92	109
ANKRD17	1193	881	1383	1347	503	1834	967	1841	1374
ANKRD18A	0	0	0	0	1	2	0	1	1
ANKRD18B	1	11	1	5	14	4	3	22	0
ANKRD18EP	2	2	7	5	6	7	1	7	9
ANKRD19P	8	5	3	7	9	8	2	8	9
ANKRD2	38	1	12	51	3	4	28	1	10
ANKRD20A19P	5	8	11	11	10	6	6	4	3
ANKRD20A3	0	2	9	2	0	2	5	0	2
ANKRD20A5P	2	34	9	1	16	9	3	51	6
ANKRD23	17	22	24	20	9	26	10	28	37
ANKRD24	26	29	19	16	23	39	12	29	46
ANKRD26	40	73	75	54	64	83	42	143	30
ANKRD27	506	298	403	462	238	522	297	446	468
ANKRD28	341	709	1397	489	356	1537	325	1157	755
ANKRD29	12	5	4	15	1	3	15	5	1
ANKRD30A	0	8	1	0	4	0	0	16	0
ANKRD30B	5	130	8	6	93	7	3	170	2
ANKRD30BL	56	307	168	85	744	17	443	12	85
ANKRD30BP1	0	1	0	0	3	0	0	8	1
ANKRD33B	355	91	348	248	45	370	163	97	299
ANKRD34A	57	45	55	63	66	60	55	70	69
ANKRD35	116	99	175	63	121	209	43	127	188
ANKRD36	43	81	85	53	100	67	10	176	40
ANKRD36B	14	66	36	13	56	30	5	64	14
ANKRD36C	17	36	26	24	47	32	12	88	26
ANKRD37	309	64	169	190	87	290	131	78	376
ANKRD39	93	60	53	72	67	51	43	70	69
ANKRD40	866	577	1008	811	348	1250	592	836	1005
ANKRD42	177	204	233	225	113	267	121	309	238
ANKRD44	142	147	259	201	94	253	103	323	198
ANKRD45	1	3	0	5	5	7	6	5	2
ANKRD46	31	35	48	58	19	75	34	60	61
ANKRD49	40	83	85	55	49	99	34	91	53
ANKRD50	464	416	785	586	221	918	365	1135	618
ANKRD52	2415	1077	1026	1955	714	1289	1352	1837	1326
ANKRD53	13	10	14	13	13	11	7	10	10
ANKRD54	315	213	181	248	198	225	154	204	252
ANKRD6	196	183	224	315	238	368	210	491	328
ANKRD61	3	3	2	2	1	1	1	6	2
ANKRD65	22	43	38	5	24	55	10	50	53
ANKRD7	1	3	2	5	1	4	2	2	3
ANKRD9	208	198	182	169	221	210	106	304	244
ANKS1A	599	147	262	409	127	356	272	320	338
ANKS1B	7	4	4	5	6	3	3	10	7
ANKS3	323	262	181	223	219	200	136	190	202
ANKS6	568	392	436	412	265	508	238	428	478
ANKZF1	326	454	336	240	440	310	118	500	300
ANLN	165	66	328	495	61	280	272	135	142
ANO1	190	2	12	358	6	12	225	4	20
ANO10	1018	962	836	917	851	870	715	1320	874
ANO2	0	2	2	2	1	2	0	0	1
ANO3	65	35	3	41	13	7	33	49	9
ANO4	62	145	118	96	119	226	73	311	165
ANO6	1218	868	1547	1449	470	2159	1050	1633	1541
ANO7	32	7	6	6	11	9	16	11	11
ANO7L1	20	15	14	5	5	11	5	16	11
ANO8	150	92	99	113	103	173	57	166	183
ANO9	0	3	0	3	4	1	0	7	0
ANOS1	5	1	0	1	0	1	0	2	0
ANP32A	756	512	633	613	492	702	420	678	627
ANP32B	2265	1197	1934	1588	975	1906	1146	1286	1737
ANP32E	158	195	266	262	98	273	105	264	195
ANPEP	8287	10957	14233	6324	5051	15440	4852	8852	13995
ANTXR1	5897	3840	5589	6487	2757	8871	4885	8859	7341
ANTXR2	2033	4048	5445	2038	2233	6221	1394	5950	5063
ANXA1	3659	5941	7117	6265	6005	7311	3027	7757	3990
ANXA10	0	18	0	0	37	1	2	13	0
ANXA11	5708	2178	3821	4110	1892	3986	3114	2748	3588
ANXA13	11	13	9	1	9	2	5	5	7
ANXA2	62661	40208	51681	55978	36419	55122	43444	47662	48770
ANXA2P2	5	5	6	2	2	9	1	6	4
ANXA2R	15	16	30	21	16	34	12	19	28
ANXA3	30	15	7	31	9	6	14	26	3
ANXA4	1108	972	1164	987	815	1285	642	1326	1117
ANXA5	15230	12868	15406	12987	12762	17209	10724	16509	15277
ANXA6	11771	7187	8451	9232	5387	10492	7250	8485	11022
ANXA7	1743	1045	1647	1680	827	1924	1203	1570	1786
ANXA8	52	46	119	51	59	75	27	49	66
ANXA8L1	31	5	0	9	4	4	3	7	0
ANXA9	37	18	30	34	10	40	17	22	33
AOC2	22	15	49	33	16	77	25	39	78
AOC3	106	44	35	56	38	36	41	113	43
AOX1	4396	4684	8900	4311	3591	9512	3076	9612	6900
AOX3P	1	10	4	2	10	4	1	22	4
AP000275.2	39	32	29	38	1	28	28	51	0
AP000295.1	99	3	84	84	6	88	60	36	103
AP000311.1	3	0	0	0	0	4	3	5	0
AP000346.2	14	32	24	16	25	29	8	26	17
AP000347.1	112	195	172	93	176	199	29	214	129
AP000349.1	2	0	1	3	5	3	3	2	0
AP000350.12	6	7	0	10	0	4	0	5	3
AP000350.4	6	7	0	10	0	4	0	5	3
AP000351.2	8	18	0	5	13	0	0	10	1
AP000356.3	7	9	12	5	5	14	0	10	11
AP000523.1	2	11	5	3	8	10	1	15	10
AP000580.1	0	6	1	3	0	4	0	5	1
AP000646.1	6	2	5	2	4	13	6	12	4
AP000769.1	60	33	49	46	54	45	26	50	55
AP000781.2	0	10	0	4	6	9	0	7	0
AP000812.5	10	0	11	8	9	4	3	6	12
AP000866.4	7	5	3	6	2	0	3	4	2
AP000873.1	4	1	6	7	7	12	4	9	5
AP000936.3	4	1	2	3	6	2	0	2	5
AP001273.2	0	27	0	25	4	19	0	0	0
AP001324.1	21	8	18	14	10	17	12	10	28
AP001496.3	12	18	16	19	7	26	13	18	11
AP001781.2	7	3	15	0	3	6	0	6	3
AP001992.1	0	7	3	1	5	3	3	3	1
AP002373.1	18	3	26	13	11	30	21	14	12
AP002387.1	8	3	4	4	2	0	0	1	0
AP002495.1	8	9	5	2	16	9	4	7	5
AP002748.4	41	0	38	0	3	0	0	0	0
AP002990.1	212	111	106	157	129	131	87	131	148
AP003071.5	1	3	3	0	5	1	4	5	1
AP003084.1	6	2	1	4	1	7	3	2	2
AP003108.2	203	103	169	178	92	186	124	164	209
AP003419.1	429	217	349	307	316	290	119	241	228
AP005212.2	0	5	0	1	2	0	0	7	0
AP006222.1	59	58	57	59	38	58	28	67	63
AP006587.3	3	9	6	12	5	7	1	5	8
AP1AR	63	75	104	79	46	133	45	138	69
AP1B1	1597	745	782	1432	611	1090	1008	1039	1075
AP1G1	863	711	933	1058	513	1153	741	1258	841
AP1G2	273	527	340	223	426	375	101	483	285
AP1M1	2023	1310	1515	1577	1202	1639	1121	1568	1549
AP1S1	1102	687	777	889	586	825	639	783	776
AP1S2	90	67	88	123	57	136	76	126	96
AP1S3	19	5	5	19	12	5	8	9	2
AP2A1	4206	2597	2936	3154	2138	3690	2404	3503	3867
AP2A2	1808	1218	1256	1170	818	1548	903	1526	1624
AP2B1	4109	2081	3417	3594	1426	3847	2690	3552	3425
AP2M1	10021	6452	8190	8592	5635	9303	6420	8892	9038
AP2S1	2404	1499	1836	1938	1635	2191	1479	1800	2493
AP3B1	547	720	824	938	559	1055	695	1309	722
AP3B2	15	16	21	8	10	22	3	15	16
AP3D1	3578	1603	1979	2497	1273	2388	1781	2390	2553
AP3M1	349	283	508	509	222	647	367	543	468
AP3M2	282	260	248	300	193	334	191	434	328
AP3S1	787	823	1002	761	695	1127	451	1056	898
AP3S2	692	314	478	487	238	631	389	415	561
AP4B1	207	235	179	205	219	229	141	281	221
AP4E1	132	196	273	210	121	289	126	298	182
AP4M1	223	146	192	188	138	240	128	195	205
AP4S1	72	57	55	61	50	65	46	76	52
AP5B1	492	324	563	417	269	675	276	550	713
AP5M1	122	164	271	227	155	364	121	313	151
AP5S1	317	175	203	242	150	221	150	245	230
AP5Z1	780	533	533	686	510	677	410	693	728
APAF1	181	138	247	256	62	371	124	248	246
APBA1	160	50	45	157	39	53	104	87	51
APBA2	324	114	32	264	76	61	206	155	59
APBA3	243	232	200	204	207	196	142	248	232
APBB1	1254	495	722	924	430	706	667	705	630
APBB1IP	267	267	364	208	255	550	133	318	452
APBB2	1336	877	1478	1550	508	2027	1006	1380	1595
APBB3	118	271	195	115	303	246	44	306	250
APC	350	227	504	417	158	569	271	619	262
APC2	120	71	94	65	73	109	60	95	134
APCDD1	223	838	48	110	294	108	85	426	126
APCDD1L	187	429	373	210	515	379	188	926	393
APCS	0	0	0	4	0	0	2	1	0
APEH	1234	650	865	913	466	1088	657	733	1059
APEX1	1653	1024	1225	1402	941	1471	1135	1285	1345
APEX2	326	228	251	283	172	274	218	244	275
APH1A	1587	872	1271	1200	600	1494	890	1012	1441
APH1B	230	202	293	154	137	357	119	278	271
API5	535	525	801	786	387	964	535	820	667
APIP	120	141	169	104	119	149	69	115	105
APLF	41	49	65	45	46	65	22	96	39
APLN	68	9	20	7	8	42	4	7	61
APLP1	232	92	115	190	133	167	102	187	191
APLP2	12712	4657	15540	9608	3786	18031	6768	8701	15572
APMAP	2258	1215	1425	1853	951	1849	1413	1728	1805
APOA1	31	3	9	18	14	9	14	13	15
APOA5	0	2	2	1	2	6	0	0	8
APOB	60	20	69	28	12	109	23	21	57
APOBEC3B	47	9	14	60	13	7	38	9	10
APOBEC3C	849	628	623	612	452	886	476	819	850
APOBEC3D	26	41	37	22	31	51	19	51	46
APOBEC3F	47	30	42	22	27	52	25	49	53
APOBEC3G	59	47	86	42	44	116	20	60	96
APOBR	3	8	2	0	5	5	0	7	2
APOC1	5	2	2	5	7	3	2	5	1
APOC3	4	24	5	2	63	4	3	52	3
APOD	959	939	16793	555	1136	20353	450	1136	19152
APOE	111	159	61	57	281	135	42	139	178
APOL1	796	555	406	419	460	478	307	657	376
APOL2	981	673	675	802	644	785	556	855	740
APOL3	615	94	1280	327	88	1604	273	125	1285
APOL4	27	45	36	30	44	26	24	51	24
APOL6	379	204	371	280	152	633	208	369	455
APOLD1	100	35	25	90	36	35	56	80	27
APOM	22	20	18	17	20	12	12	19	27
APOO	50	56	28	62	54	32	29	48	36
APOOL	198	185	334	272	106	445	184	321	267
APOPT1	311	239	252	195	246	246	146	248	305
APP	6366	5781	5124	4812	3472	6161	3369	8718	5572
APPBP2	217	257	351	283	167	435	181	508	273
APPL1	198	163	324	263	86	405	181	317	240
APPL2	1445	1203	1864	1562	901	1972	1018	1857	1438
APRT	1514	914	1117	1098	805	1039	795	919	1183
APTX	362	309	313	333	253	372	206	342	337
AQP1	6709	10	179	5514	18	239	3666	33	347
AQP11	7	12	8	6	6	5	3	21	6
AQP3	4	2	1	2	4	1	4	2	2
AQP7	3	2	3	6	9	2	0	5	0
AQR	322	325	598	435	260	792	353	646	501
AR	341	360	711	350	262	976	202	704	785
ARAF	1215	738	780	969	547	925	727	829	875
ARAP1	1739	1056	1524	1130	918	1837	749	1608	1796
ARAP3	299	381	149	131	298	153	88	422	137
ARC	6	1	20	7	1	21	7	0	25
ARCN1	2995	2348	2431	3203	1608	3538	2403	3615	3137
AREG	8	757	13	2	157	2	2	230	5
AREL1	955	459	532	816	286	718	565	708	649
ARF1	8409	4697	5083	5979	3737	5825	4260	5579	6039
ARF3	2746	1234	1504	2043	847	1805	1463	1598	1634
ARF4	4513	4328	4192	4428	3963	5405	3203	6197	5057
ARF5	1830	1066	1535	1481	1114	1694	1102	1173	1778
ARF6	1147	822	1144	1045	619	1342	692	984	1119
ARFGAP1	1787	1713	937	1316	1636	1146	827	1934	1316
ARFGAP2	1111	574	907	795	485	954	545	759	893
ARFGAP3	713	627	783	871	384	940	569	971	710
ARFGEF1	331	424	558	499	270	734	324	887	406
ARFGEF2	417	326	546	619	166	787	402	806	569
ARFGEF3	8	0	2	8	0	5	4	6	0
ARFIP1	206	254	343	269	200	390	172	432	275
ARFIP2	843	522	432	623	495	559	467	573	488
ARFRP1	672	463	382	536	418	387	355	537	462
ARG2	38	11	11	25	13	13	11	14	14
ARGFXP2	1	6	3	0	2	3	1	7	2
ARGLU1	451	835	806	589	647	757	269	953	552
ARHGAP1	4066	2355	2576	3033	1735	3053	2342	2984	3107
ARHGAP10	714	448	698	690	427	943	523	733	853
ARHGAP11A	61	74	125	157	33	148	75	89	79
ARHGAP11B	15	20	24	22	17	26	16	29	12
ARHGAP12	156	203	380	194	110	419	122	353	247
ARHGAP15	0	4	3	2	2	1	1	7	0
ARHGAP17	1454	844	886	1193	769	998	866	1173	974
ARHGAP18	133	190	578	273	115	594	186	344	259
ARHGAP19	84	85	113	96	60	130	60	113	110
ARHGAP20	75	17	52	85	9	73	65	65	65
ARHGAP21	1114	929	3563	1975	819	4418	1372	1946	2825
ARHGAP22	295	423	90	240	304	102	157	379	117
ARHGAP23	3470	1442	1508	3126	1121	1712	2142	2155	1832
ARHGAP23P1	7	4	0	5	1	4	0	0	0
ARHGAP24	679	945	1340	1154	781	1386	725	1566	1161
ARHGAP25	13	60	7	8	50	4	7	73	7
ARHGAP26	281	189	192	209	122	269	140	258	222
ARHGAP27	45	60	100	68	57	143	26	61	167
ARHGAP28	13	14	12	8	28	13	10	19	8
ARHGAP29	862	332	446	1117	144	419	666	436	218
ARHGAP31	1154	790	1136	1015	461	1490	777	1325	1429
ARHGAP32	154	176	130	115	75	165	83	208	155
ARHGAP33	41	64	47	46	76	58	23	74	70
ARHGAP35	2870	1543	3112	2653	1130	3860	1783	3393	3580
ARHGAP39	97	29	27	67	13	32	34	30	26
ARHGAP4	16	14	9	9	11	8	4	20	9
ARHGAP42	13	31	15	25	19	22	16	52	10
ARHGAP44	62	89	96	90	69	132	45	161	121
ARHGAP45	161	56	82	89	53	97	71	76	106
ARHGAP5	298	623	479	394	346	659	218	1375	314
ARHGAP6	176	22	286	114	14	277	82	27	244
ARHGAP8	3	1	3	0	3	1	0	1	2
ARHGAP9	3	0	2	1	3	0	1	0	4
ARHGDIA	9168	4579	5907	6853	4163	6783	4812	5038	7204
ARHGDIB	582	88	32	601	117	40	339	120	47
ARHGDIG	4	4	4	1	2	5	4	6	1
ARHGEF1	1317	952	1092	1037	836	1211	706	1078	1306
ARHGEF10	1182	638	1007	1095	388	1316	739	1007	1216
ARHGEF10L	875	254	403	722	194	418	470	313	481
ARHGEF11	1037	724	981	838	489	1198	572	953	1202
ARHGEF12	1102	880	2016	1918	572	2979	1251	2356	2040
ARHGEF16	5	2	4	5	5	3	2	7	2
ARHGEF17	4482	2318	2243	3427	1824	3031	2333	3472	3254
ARHGEF18	872	427	505	596	301	586	443	621	563
ARHGEF19	204	354	201	142	324	173	104	417	186
ARHGEF2	3234	974	920	1647	578	1104	1063	1217	1132
ARHGEF25	474	771	306	307	641	348	210	801	353
ARHGEF26	142	86	168	217	57	211	108	166	146
ARHGEF28	519	445	212	578	314	182	378	720	117
ARHGEF3	111	45	61	92	26	83	62	64	64
ARHGEF33	3	6	10	2	10	10	3	7	9
ARHGEF34P	6	0	52	24	0	132	1	34	43
ARHGEF35	41	46	134	25	21	152	20	68	133
ARHGEF37	166	10	58	125	19	78	88	29	53
ARHGEF39	41	156	22	31	180	32	11	135	25
ARHGEF4	154	109	177	132	100	178	71	134	188
ARHGEF40	1517	967	916	1031	577	855	734	1138	904
ARHGEF5	181	211	175	97	146	212	53	301	192
ARHGEF6	397	368	347	467	218	447	280	548	318
ARHGEF7	1041	448	658	1000	351	851	723	604	730
ARHGEF9	688	218	302	571	147	346	356	301	280
ARID1A	1461	719	969	1158	484	1127	812	1205	1098
ARID1B	836	500	762	749	374	995	524	862	870
ARID2	145	130	244	204	96	281	135	294	182
ARID3A	220	301	190	141	208	237	79	353	211
ARID3B	75	61	54	42	47	59	29	52	70
ARID3C	4	4	3	4	8	5	8	5	11
ARID4A	111	115	228	128	75	247	81	281	112
ARID4B	208	237	383	261	145	484	144	563	204
ARID5A	189	98	117	127	65	121	95	85	160
ARID5B	1877	849	2420	1740	496	2468	1187	1375	1987
ARIH1	646	672	701	711	468	888	470	1120	660
ARIH2	1148	749	970	870	627	1141	607	1112	1064
ARIH2OS	19	17	13	23	19	21	6	15	26
ARL1	695	982	810	927	895	934	584	1301	687
ARL10	349	143	212	258	105	280	196	323	266
ARL13B	73	90	146	110	52	181	69	173	102
ARL14EP	119	224	156	152	156	185	94	270	165
ARL15	42	53	61	46	35	71	29	100	39
ARL16	435	170	346	375	149	340	259	173	333
ARL17A	95	76	114	141	56	167	110	78	131
ARL17B	63	29	38	48	47	64	34	58	40
ARL2	1488	858	1279	1139	843	1381	799	942	1516
ARL2-SNX15	0	11	0	0	35	13	0	0	0
ARL2BP	726	162	584	743	206	977	349	748	901
ARL3	415	387	325	380	318	369	251	433	357
ARL4A	51	41	61	70	30	85	45	55	97
ARL4C	107	90	16	93	55	20	82	126	12
ARL4D	370	215	333	278	241	547	237	324	569
ARL5A	103	149	205	102	96	233	86	258	123
ARL5B	62	38	61	73	36	98	34	104	43
ARL6	31	46	53	40	36	49	14	72	37
ARL6IP1	534	468	582	659	351	623	441	766	478
ARL6IP4	2115	1217	1549	1455	1122	1582	1030	1077	1615
ARL6IP5	1629	1062	2887	1811	957	3269	1314	1812	2678
ARL6IP6	94	107	105	114	62	127	64	145	100
ARL8A	798	387	487	565	358	543	388	471	604
ARL8B	392	510	530	532	284	710	336	860	545
ARL9	1	2	2	5	1	8	1	9	5
ARMC1	152	162	179	224	102	233	117	270	193
ARMC10	265	262	209	243	196	273	162	323	229
ARMC12	11	56	31	9	62	26	5	43	19
ARMC2	40	92	49	53	105	52	28	124	41
ARMC3	0	2	1	2	3	1	1	2	2
ARMC4	4	5	5	1	4	2	0	4	3
ARMC5	283	168	316	194	168	348	127	275	398
ARMC6	455	265	303	376	204	327	294	267	338
ARMC7	179	93	137	163	92	152	112	139	144
ARMC8	431	511	598	601	361	631	437	711	427
ARMC9	463	364	199	512	486	294	357	773	291
ARMCX1	253	215	342	252	194	315	176	343	312
ARMCX2	891	789	656	635	497	676	439	1078	591
ARMCX3	690	685	741	943	462	1045	552	1207	735
ARMCX4	144	172	168	153	174	227	88	300	186
ARMCX5	75	107	129	102	67	184	89	144	145
ARMCX6	484	262	381	369	205	291	270	275	280
ARMT1	117	137	135	144	84	174	77	217	94
ARNT	1217	728	1192	956	498	1316	701	1140	1165
ARNT2	561	334	398	497	238	511	413	706	500
ARNTL	251	152	166	246	70	150	147	114	114
ARNTL2	47	35	58	102	36	73	50	73	42
ARPC1A	2012	940	1358	1490	698	1420	1101	1112	1323
ARPC1B	4311	2333	3946	3640	2424	4411	2646	3302	4287
ARPC2	5843	3635	3904	5243	3052	4528	3961	4407	4127
ARPC3	2140	1872	1948	2042	1879	2182	1420	2207	1903
ARPC4	2740	1347	2074	2372	1189	2462	1752	1567	2458
ARPC4-TTLL3	147	165	306	138	187	261	87	301	198
ARPC5	2057	1641	2141	2009	1068	2729	1407	2257	2415
ARPC5L	648	325	491	519	238	539	383	399	477
ARPIN	473	164	422	370	103	508	248	334	488
ARPP19	516	578	749	709	419	994	420	1001	722
ARR3	3	3	2	3	4	4	1	7	4
ARRB1	129	98	113	67	48	156	42	132	142
ARRB2	55	30	41	34	19	60	30	14	45
ARRDC1	360	315	303	331	385	308	205	398	289
ARRDC2	687	435	955	771	410	1011	488	599	952
ARRDC3	81	257	156	143	229	202	91	447	114
ARRDC4	429	583	539	367	282	633	219	992	396
ARSA	1171	756	881	838	687	1027	583	973	1141
ARSB	3074	1064	1804	4242	923	2594	3320	2438	2478
ARSD	334	213	327	235	168	448	158	260	381
ARSE	6	8	11	16	12	11	11	11	8
ARSG	138	162	69	130	155	114	84	228	100
ARSI	28	30	12	24	22	18	13	52	25
ARSJ	1264	374	380	1411	201	394	853	490	338
ARSK	178	312	533	247	252	593	162	646	424
ART3	45	17	159	109	45	184	57	43	100
ART4	3	59	4	1	36	7	7	90	3
ARTN	1	4	0	1	2	0	0	2	0
ARV1	144	165	139	142	183	155	110	212	129
ARVCF	186	17	20	219	33	28	132	38	31
AS3MT	61	74	65	24	43	18	24	94	43
ASAH1	795	1398	1242	1174	1130	1651	693	2117	1201
ASAH2	4	22	3	8	13	20	6	20	12
ASAH2B	26	77	37	45	46	27	32	102	24
ASAP1	1564	2030	1432	1526	1262	1664	1055	3352	1345
ASAP2	946	582	835	1092	325	910	768	1120	671
ASAP3	775	607	1139	464	412	1318	335	640	1343
ASB1	1241	628	642	866	379	763	608	746	714
ASB13	252	217	308	169	121	304	122	261	309
ASB14	2	4	2	1	4	4	2	10	2
ASB16	63	52	41	46	39	36	24	49	50
ASB2	10	9	0	15	13	0	17	8	0
ASB3	132	155	253	149	176	228	100	220	186
ASB4	1	6	1	1	4	2	1	7	2
ASB5	9	0	18	4	4	18	7	2	19
ASB6	715	565	720	609	501	868	377	677	850
ASB7	124	98	178	151	64	247	88	186	191
ASB8	376	184	279	296	147	387	225	287	284
ASCC1	310	274	349	302	180	384	213	361	342
ASCC2	932	561	615	850	512	747	566	665	707
ASCC3	520	715	792	982	519	1190	667	1685	637
ASF1A	77	87	122	94	94	133	66	139	107
ASF1B	77	30	77	167	28	68	123	21	55
ASGR1	4	9	4	2	9	9	0	5	4
ASH1L	742	556	1106	956	334	1496	692	1393	1017
ASH2L	573	396	519	530	290	612	405	516	592
ASIC1	101	72	61	70	39	70	47	65	80
ASIC3	20	19	3	11	20	8	4	15	10
ASIC4	2	1	0	1	4	3	0	3	2
ASIP	3	1	21	2	13	34	1	8	39
ASL	676	406	555	487	348	439	305	398	515
ASLP1	3	7	3	1	7	2	0	8	1
ASMTL	660	450	513	489	438	592	367	529	561
ASNA1	980	644	711	805	622	755	632	738	863
ASNS	1519	632	463	804	368	690	636	627	801
ASNSD1	266	399	498	314	302	583	188	513	338
ASNSP1	20	1	0	7	3	0	3	4	0
ASPA	12	30	58	11	29	119	7	33	98
ASPDH	1	2	0	1	4	3	1	4	0
ASPG	2	0	1	0	0	0	0	1	0
ASPH	2453	2341	2288	2927	1258	2562	1796	3777	1689
ASPHD1	109	65	68	66	62	72	44	63	111
ASPHD2	92	23	58	51	32	39	33	45	52
ASPM	30	23	49	97	21	49	51	37	13
ASPN	105	7	77	59	10	65	29	12	53
ASPRV1	12	13	13	8	10	17	5	7	24
ASPSCR1	323	295	230	229	289	238	174	299	286
ASRGL1	6	7	7	6	8	6	14	3	8
ASS1	1450	406	2464	698	203	2796	524	284	2523
ASS1P1	2	1	8	3	0	6	0	1	4
ASTE1	48	53	38	43	39	59	42	67	52
ASTL	0	1	4	2	3	2	1	2	6
ASTN2	72	67	81	47	62	111	34	102	109
ASXL1	1694	944	1209	1283	643	1337	811	1158	1197
ASXL2	358	174	459	421	89	646	295	493	462
ATAD1	350	450	443	409	322	617	259	704	372
ATAD2	138	201	284	332	102	284	212	315	126
ATAD2B	69	73	87	99	62	93	48	132	58
ATAD3A	715	381	400	609	337	417	402	478	463
ATAD3B	192	278	236	242	345	189	126	296	233
ATAD3C	6	5	5	2	2	2	0	1	2
ATAD5	5	15	11	12	12	17	12	24	7
ATAT1	85	121	78	79	101	45	31	117	68
ATCAY	5	6	8	6	2	10	6	8	5
ATE1	154	131	171	188	89	270	112	248	151
ATE1-AS1	11	6	15	4	3	10	5	13	12
ATF1	148	136	229	176	96	268	95	237	150
ATF2	193	214	332	293	116	384	160	435	189
ATF3	335	113	133	167	321	147	139	342	175
ATF4	11176	5333	7497	5957	4201	7623	4111	5534	7630
ATF5	3059	1013	1449	599	613	1817	438	900	2150
ATF6	599	531	707	800	401	882	661	834	762
ATF6B	1462	993	1031	1208	771	1290	815	1219	1236
ATF7	806	547	867	694	382	1210	493	1078	1061
ATF7IP	299	263	563	448	204	796	323	525	586
ATF7IP2	9	10	8	19	8	16	10	10	10
ATG10	57	81	84	55	64	101	47	107	71
ATG101	975	508	683	690	463	703	458	537	790
ATG12	306	387	488	408	321	597	259	617	442
ATG13	1951	1168	1660	1355	775	2075	982	1805	1920
ATG14	195	117	177	168	104	198	121	214	174
ATG16L1	397	251	362	380	192	482	229	399	428
ATG16L2	105	450	268	122	491	259	46	577	231
ATG2A	613	301	356	402	236	396	262	396	478
ATG2B	217	230	431	396	172	627	256	548	371
ATG3	489	464	484	511	459	593	322	569	526
ATG4A	90	135	127	158	118	184	102	208	177
ATG4B	920	719	648	699	542	737	495	734	722
ATG4C	31	85	80	56	58	102	34	99	73
ATG4D	200	95	109	129	66	116	78	89	97
ATG5	189	256	289	266	183	388	169	342	239
ATG7	434	370	348	372	342	428	228	407	406
ATG9A	1834	1209	1364	1406	892	1567	1114	1635	1635
ATG9B	10	1	1	1	3	1	2	3	3
ATIC	1105	1052	846	909	791	938	725	1148	896
ATL1	62	76	145	94	35	165	76	102	126
ATL2	102	130	178	136	98	219	86	203	139
ATL3	1026	1227	2033	1494	1113	2546	1059	1898	1721
ATM	302	622	649	485	413	849	257	1275	427
ATMIN	498	350	561	444	245	689	351	536	521
ATN1	3834	2694	2550	2763	1994	3148	1959	3189	3058
ATOH8	870	622	3278	1633	1762	2680	1212	2675	2847
ATOX1	922	590	655	764	645	694	550	579	699
ATP10A	3093	391	1680	2940	294	2206	2115	639	2329
ATP10B	0	5	3	1	7	2	0	8	2
ATP10D	650	510	605	1071	318	778	752	1064	564
ATP11A	473	197	394	394	123	539	268	451	470
ATP11B	482	601	907	677	371	1231	482	1201	589
ATP11C	204	280	519	323	222	841	220	727	514
ATP12A	0	0	1	0	0	8	0	0	5
ATP13A1	1197	938	792	960	830	1010	704	1138	1066
ATP13A2	1154	444	319	937	304	375	594	533	415
ATP13A3	935	909	1201	1448	532	1484	912	2373	808
ATP1A1	6212	4041	6250	6179	3709	7227	4750	6719	6184
ATP1A2	3	0	1	0	0	3	1	3	0
ATP1A3	1	0	12	5	2	23	0	3	16
ATP1B1	629	746	431	777	466	599	581	877	554
ATP1B2	0	8	1	3	4	1	4	5	0
ATP1B3	1243	1206	1252	1300	1357	1629	1034	1770	1409
ATP23	29	29	30	27	14	40	21	25	24
ATP2A1	9	21	28	14	28	49	6	33	35
ATP2A2	5141	3060	3460	4164	1498	5112	2985	4858	4812
ATP2A3	19	4	28	13	1	19	7	0	26
ATP2B1	651	527	472	780	212	527	526	840	315
ATP2B4	5669	2130	3684	5298	1341	4386	3699	5287	3258
ATP2C1	769	1036	1018	1064	608	1246	750	1598	910
ATP2C2	6	26	8	6	23	9	5	12	8
ATP5F1A	4250	2834	3454	3860	2361	3933	2899	3686	3602
ATP5F1B	7705	4690	5353	6362	4650	6616	5123	6213	6401
ATP5F1C	1218	1029	902	1161	988	1157	980	1144	964
ATP5F1D	1020	612	664	705	665	707	533	644	844
ATP5F1E	2263	2034	1911	2139	2090	2155	1660	2233	2021
ATP5IF1	776	602	471	689	709	561	500	651	595
ATP5MC1	662	546	487	684	578	551	442	575	533
ATP5MC2	1690	1201	1597	1220	1052	1503	897	1111	1343
ATP5MC3	1340	954	1036	1153	906	1184	862	1179	1069
ATP5MD	608	542	416	529	531	450	430	491	393
ATP5ME	1072	621	728	827	699	701	539	631	717
ATP5MF	1434	965	978	1179	997	1120	951	972	1113
ATP5MF-PTCD1	199	71	127	110	59	107	83	114	121
ATP5MG	1353	806	965	1007	874	1086	785	873	1031
ATP5MPL	635	617	603	556	594	661	390	610	564
ATP5PB	1025	953	1095	1266	799	1291	821	1167	1041
ATP5PD	1502	1277	1206	1341	1312	1360	1091	1265	1159
ATP5PF	981	685	660	811	683	693	561	676	670
ATP5PO	1348	1040	955	1196	1024	1025	944	1100	975
ATP5S	129	110	163	144	115	208	108	113	151
ATP6AP1	2080	1450	1044	1760	1398	1351	1299	2000	1439
ATP6AP1L	46	43	42	41	38	44	23	41	33
ATP6AP2	1949	2353	2110	2092	1976	2854	1551	3628	2247
ATP6V0A1	778	400	426	661	351	471	504	545	474
ATP6V0A2	245	226	207	240	140	305	160	326	245
ATP6V0B	903	709	750	779	798	883	625	855	909
ATP6V0C	2400	1400	1495	1745	1569	1798	1362	1923	1990
ATP6V0CP3	0	2	0	0	2	2	0	12	0
ATP6V0D1	1364	705	792	1193	664	1016	936	964	958
ATP6V0D2	2	0	1	1	1	3	1	3	0
ATP6V0E1	2851	3155	2923	2617	3858	3285	2163	3950	3114
ATP6V0E2	141	13	42	102	9	49	83	14	64
ATP6V1A	269	375	388	492	245	576	343	781	404
ATP6V1B1	0	24	21	2	34	1	1	14	14
ATP6V1B2	1274	737	1071	1220	481	1858	934	1153	1667
ATP6V1C1	250	457	414	413	329	544	248	625	287
ATP6V1C2	10	10	11	3	1	10	10	17	10
ATP6V1D	560	646	614	848	549	795	562	1025	541
ATP6V1E1	1772	1520	1519	1728	1486	1849	1241	2053	1709
ATP6V1E2	60	36	61	42	42	77	41	42	68
ATP6V1F	1285	893	828	947	802	934	726	910	918
ATP6V1G1	890	725	820	979	697	902	608	997	922
ATP6V1G2	27	1	10	14	4	25	13	6	17
ATP6V1G2-DDX39B	13	0	0	15	0	0	0	2	0
ATP6V1H	529	426	452	560	412	604	433	762	480
ATP7A	102	83	141	191	32	218	104	172	137
ATP7B	233	163	130	160	96	183	130	237	116
ATP8A1	2	0	5	3	1	3	4	2	1
ATP8B1	570	112	238	961	74	348	636	237	289
ATP8B2	3510	1281	2795	2800	1013	3425	2060	2583	3340
ATP8B3	45	23	46	28	26	90	10	29	59
ATP8B4	7	15	41	7	15	37	2	32	25
ATP9A	1192	522	1675	1170	471	1782	847	1389	1535
ATP9B	307	231	257	234	189	339	159	305	288
ATPAF1	353	281	378	357	199	446	280	337	343
ATPAF2	245	92	148	157	74	153	107	111	149
ATR	160	245	253	274	213	285	154	522	143
ATRAID	1524	1590	1427	1144	1594	1666	876	1831	1683
ATRIP	187	154	187	171	145	191	87	176	184
ATRN	2031	891	1286	1533	530	1841	1145	1747	1582
ATRNL1	3	0	0	3	1	0	2	6	0
ATRX	270	391	495	458	215	592	237	1171	203
ATXN1	345	298	248	346	201	331	162	519	276
ATXN10	1145	939	1151	1168	706	1314	889	1109	1125
ATXN1L	959	366	901	690	220	1065	463	670	1001
ATXN2	815	628	559	645	475	683	474	866	617
ATXN2L	1904	1694	1422	1366	1313	1820	934	1962	1860
ATXN3	106	149	164	158	155	261	94	219	158
ATXN7	224	198	276	235	138	340	134	382	230
ATXN7L1	87	73	138	87	44	179	74	139	135
ATXN7L2	128	107	201	119	98	230	61	96	198
ATXN7L3	1319	844	906	967	585	1059	625	1043	1013
ATXN7L3B	1131	713	956	849	405	1196	594	1018	1012
AUH	56	86	86	73	68	121	40	122	81
AUNIP	14	6	14	15	5	9	16	13	8
AUP1	1532	1333	1652	1426	1406	1836	1033	1457	1844
AURKA	118	35	78	174	29	79	122	58	54
AURKAIP1	1108	540	602	805	513	639	567	507	779
AURKAPS1	0	2	4	0	4	6	1	3	1
AURKB	51	20	26	75	18	39	50	12	22
AURKC	6	13	0	1	12	6	5	12	4
AUTS2	242	237	391	216	183	455	153	378	474
AVEN	447	367	288	342	276	274	245	372	287
AVIL	48	62	114	80	86	183	30	142	140
AVL9	226	297	238	245	174	351	163	455	251
AVPI1	350	201	279	264	146	282	184	180	284
AXIN1	666	297	453	435	199	453	260	286	528
AXIN2	446	255	279	248	172	361	158	425	379
AXL	7134	1576	3178	5171	880	3231	3761	1990	2934
AZI2	453	780	781	463	528	918	304	1032	561
AZIN1	621	745	1155	1009	477	1502	737	1322	1052
AZIN2	30	43	11	23	44	23	16	54	17
AZU1	1	4	0	1	16	2	1	11	2
B2M	6384	14933	8168	6400	14716	10389	4777	19899	8889
B3GALNT1	38	39	48	60	30	53	33	90	29
B3GALNT2	143	87	155	165	51	227	114	183	157
B3GALT1	2	4	4	4	5	0	7	5	2
B3GALT2	326	132	583	340	36	513	208	100	356
B3GALT4	103	113	174	73	125	210	52	128	210
B3GALT5	31	4	5	21	8	2	11	2	0
B3GALT6	685	345	349	439	319	417	288	391	479
B3GAT1	2	4	2	1	6	3	1	2	0
B3GAT2	4	5	1	2	5	0	4	9	0
B3GAT3	577	487	448	525	463	521	373	492	536
B3GLCT	149	147	352	298	144	496	190	308	376
B3GNT10	14	7	18	12	6	15	7	21	10
B3GNT2	181	84	196	213	32	273	132	129	232
B3GNT4	7	9	10	6	11	6	3	5	10
B3GNT5	18	15	45	23	11	52	15	24	33
B3GNT7	9	7	0	7	8	9	3	10	3
B3GNT8	85	53	74	53	48	84	41	79	75
B3GNT9	869	1076	886	689	1024	965	478	1500	1090
B3GNTL1	54	94	43	55	76	40	36	87	35
B4GALNT1	68	126	63	105	166	77	78	297	128
B4GALNT2	45	49	50	42	50	55	23	98	39
B4GALNT4	34	3	3	16	5	8	9	0	12
B4GALT1	4418	2592	3250	3111	1435	4053	2222	3497	3917
B4GALT2	2127	1315	1187	1483	1087	1127	965	1369	1144
B4GALT3	505	538	443	357	357	508	258	552	562
B4GALT4	793	707	521	608	455	565	412	854	479
B4GALT5	1450	639	1056	1077	384	1533	771	1151	1354
B4GALT6	18	21	50	21	9	48	10	50	33
B4GALT7	646	469	296	407	387	353	279	475	388
B4GAT1	456	233	270	281	196	287	207	240	331
B9D1	111	78	36	58	82	36	38	90	46
B9D2	63	28	37	36	32	26	21	28	31
BAALC	14	8	12	12	1	8	7	13	12
BABAM1	1133	689	742	909	610	764	668	742	796
BABAM2	516	371	380	398	289	464	332	431	422
BACE1	2273	2034	2970	2493	1611	4056	1862	3987	3779
BACE2	532	184	376	406	129	467	303	201	452
BACH1	247	156	324	257	84	307	163	240	186
BACH2	5	11	27	3	4	9	3	6	6
BAD	799	451	473	497	425	540	365	509	621
BAG1	474	208	379	405	251	438	336	282	440
BAG2	375	321	330	368	217	353	201	334	248
BAG3	3104	1780	2015	2317	1943	2502	1685	2771	2551
BAG4	137	120	171	220	100	206	146	217	141
BAG5	357	324	809	434	234	920	321	565	656
BAG6	3281	1972	2214	2457	1722	2577	1819	2425	2458
BAHCC1	764	349	658	521	255	787	362	564	838
BAHD1	668	256	495	452	229	598	332	505	617
BAIAP2	317	156	520	268	210	446	185	277	526
BAIAP2L1	286	277	47	168	233	77	142	329	43
BAIAP2L2	73	50	97	84	78	86	47	95	100
BAIAP3	2	4	5	0	3	5	0	8	6
BAK1	389	233	257	346	163	334	265	265	365
BAMBI	429	802	776	451	1296	851	296	1767	849
BANF1	1625	863	1043	1345	863	1096	967	928	1184
BANK1	12	17	16	14	13	32	10	30	11
BANP	199	124	127	162	131	145	104	168	153
BAP1	1330	728	979	1076	614	1216	823	1006	1205
BARD1	27	30	34	38	15	31	42	38	18
BARX1	6	1340	3	0	1237	1	1	1393	2
BASP1	1770	1161	2024	1073	740	2325	795	1249	2170
BATF3	12	7	2	6	6	2	2	7	1
BAX	1126	1250	991	1006	1115	1186	654	1199	1145
[truncated: 14,297 more rows]
