# Supplementary material for: Effects of Triiodothyronine on Human Osteoblast-Like Cells: Novel Insights From a Global Transcriptome Analysis
Source: Front Cell Dev Biol. 2022 Jun 17;10:886136. doi: 10.3389/fcell.2022.886136 (PMC9248766; doi:10.3389/fcell.2022.886136)
Supplement: Supplementary file 12 [file DataSheet2.CSV]

	baseMean	log2FoldChange	lfcSE	stat	pvalue	padj
RPL23AP84	1.24008734264707	14.4993792336899	6.30913815734764	2.29815529032343	0.0215529523289232	0.999870084235153
RPL23AP4	2.00286850439188	13.2155404060288	6.3077332296298	2.09513305730027	0.036159166052969	0.999870084235153
MINOS1-NBL1	8.70332775397589	6.21917401970662	1.48258301314578	4.1948234699591	2.73084184778716e-05	0.0582762181276751
GOLGA6L3	1.89592256136934	5.56221072680023	2.66925562011614	2.08380594383022	0.0371778224672097	0.999870084235153
MLXIPL	3.84314375139892	5.27202762401104	1.42912493961445	3.68899000911238	0.000225146059299568	0.305748348528813
FAM72D	4.19437747536816	5.02264348734193	1.66813611128783	3.01093145418713	0.00260447639786609	0.707375789660429
AC079594.2	6.59986492421576	4.20662332135245	2.05581526943305	2.04620686688087	0.0407360220252805	0.999870084235153
CNTFR	7.53063978034474	4.17433007296996	1.27966219684351	3.26205625458547	0.00110607191687833	0.594787422058783
IL2RB	2.034866557148	3.95625977066664	1.60017415487258	2.47239324458511	0.0134211792058909	0.999870084235153
GTF2H2B	39.7980421778203	3.93623425374357	1.44983217142294	2.71495855267189	0.00662840655263188	0.923218061381959
HRK	4.63111127759351	3.82813702943173	1.66731188774156	2.2959933636754	0.0216762608255648	0.999870084235153
CLCN1	4.93355424130784	3.80626103560322	1.17866686360043	3.22929332549179	0.0012409654117574	0.594787422058783
PHF24	3.37028628281817	3.75097572778656	1.45667579324385	2.57502441187243	0.0100233011975132	0.999870084235153
TRIM6-TRIM34	10.8448238673845	3.74364895314269	1.74919776565202	2.14020908707668	0.0323378731295788	0.999870084235153
UBQLN4P1	1.90463324023668	3.55823525817901	1.7649925117957	2.01600586653984	0.0437993623424932	0.999870084235153
Z84488.2	11.0099965397712	3.55635580857434	1.60309228818377	2.21843485542777	0.026525196767047	0.999870084235153
SERPINE3	2.25058998446762	3.49361180714587	1.43243211772006	2.43893708045761	0.0147305328034996	0.999870084235153
RHEBP1	5.36557143855031	3.43433688753222	1.58680528310708	2.16430895718191	0.030440645753474	0.999870084235153
STPG4	4.68305823431871	3.42192237357734	1.4218906277807	2.40660027341083	0.0161017830179255	0.999870084235153
CES1P1	13.0710680721528	3.3395138116295	1.46294426093834	2.28273482510367	0.0224459931144493	0.999870084235153
PRH1	5.33338433941507	3.18346034916398	1.36834285652475	2.32650781489748	0.0199914760530108	0.999870084235153
HS3ST2	12.948973248537	3.14087157240238	1.09129060272542	2.87812573897207	0.00400045651912861	0.780753596563661
AP000781.2	4.49319176229768	2.92276376200735	1.25446958134041	2.32988013857169	0.0198124870356044	0.999870084235153
TTYH1	5.49436998936224	2.78907474561924	0.960405380338103	2.90405989253972	0.00368357686558376	0.75546908231863
IMPDH1P10	16.4402142579756	2.77408027754057	1.31355862112212	2.11188159624789	0.0346966062860283	0.999870084235153
AC007040.2	6.15131221278544	2.77211666674998	1.39864116084748	1.9820070682535	0.0474784495611722	0.999870084235153
EGF	4.46377109912889	2.66676704954464	1.18220159939007	2.25576335789132	0.0240854552653883	0.999870084235153
ZNF969P	3.45556113993142	2.64671907537724	1.27977137797778	2.06811866628821	0.0386288658513587	0.999870084235153
IYD	5.58091308389355	2.63275519027756	1.20589408260849	2.18323916523629	0.0290182019359921	0.999870084235153
RASGEF1B	3.5857353907023	2.59476766076018	1.31427949879762	1.97428907864272	0.0483488820252	0.999870084235153
EIF3CL	402.419938142152	2.54583541773706	1.25218687090374	2.03311141243612	0.042041268256901	0.999870084235153
AC239803.1	5.95644404805172	2.5004707932753	1.20467994591352	2.0756307945171	0.0379281110576437	0.999870084235153
SLC15A2	6.57872516841887	2.45829224694921	1.1996841502009	2.0491162165788	0.0404507521273603	0.999870084235153
ANKRD45	3.9533252005833	2.42184987674652	1.05793764979209	2.2892179678287	0.0220666911357585	0.999870084235153
ELANE	37.165715080033	2.30796533648404	0.775873521020741	2.97466697078112	0.00293306783438997	0.746832397331546
HR	388.754633337939	2.30276594961993	0.730364228882007	3.15290078368823	0.0016165674088141	0.68474561260301
BRINP1	250.021489480136	2.28465886121004	0.534543468063306	4.27403756234744	1.91964674320957e-05	0.0552488030328198
HNRNPCP1	3.69274224990028	2.2540421062461	1.12330333447998	2.00661926040625	0.0447902189074439	0.999870084235153
DBP	63.2397007920418	2.24291480286855	0.464870900508834	4.82481222294947	1.40135231644648e-06	0.0152257125578124
PLPPR3	8.72542566120097	2.16523380014716	0.981074342891675	2.20700277795995	0.0273138652656005	0.999870084235153
DNASE1L3	62.7778498391962	2.10518827141462	0.912816901344312	2.30625470268385	0.021096404591116	0.999870084235153
IGFN1	30.8003715924923	2.08291639391106	0.982777202426711	2.11941871338473	0.0340550966971853	0.999870084235153
LANCL3	4.0543718226241	2.07831859164718	0.972947588660861	2.13610539341355	0.0326708242528095	0.999870084235153
THSD8	43.2795772290657	2.06710768749777	0.932674008319881	2.2163238913685	0.0266693279321943	0.999870084235153
FREM3	15.8883858917212	2.06086653104483	0.858385007847868	2.40086501069236	0.0163563690256383	0.999870084235153
TSPAN32	3.81452422287694	1.98957395889844	0.898441312066289	2.21447292347087	0.0267962633102307	0.999870084235153
CSRNP3	9.67228285406878	1.9865830808043	0.961984417249053	2.06508862844707	0.0389146151842835	0.999870084235153
SDHDP6	7.79045606786377	1.95225063541538	0.907906948983279	2.15027612422354	0.0315333798154007	0.999870084235153
FAM105A	12.3164057461448	1.94803157180622	0.865546158103701	2.25063857492488	0.024408438128468	0.999870084235153
SPATA17	9.60725002729823	1.91984221209702	0.878354718653275	2.1857253924025	0.0288357019946332	0.999870084235153
TNS4	12.1403335872978	1.88828998315181	0.842812508800705	2.24046269298825	0.0250609001592862	0.999870084235153
MYOT	5.85286603465411	1.83661274691185	0.856077771308424	2.14538072178277	0.0319224191882927	0.999870084235153
PLCXD2	7.41531749439696	1.78616348345831	0.873828920892398	2.04406542373785	0.0409470843727924	0.999870084235153
ARSE	16.5566614453935	1.76661631555974	0.861057562409709	2.05168201602664	0.0402005756338515	0.999870084235153
DLX3	145.752600418293	1.71213432202318	0.610116756002028	2.80624045345427	0.00501232738389617	0.83347843926502
COL9A2	81.0170327585691	1.69899651875656	0.631613696384139	2.68992982337617	0.00714670461202323	0.948569455693125
ACTN3	9.85692772540599	1.69562636842753	0.736641649204525	2.30183342234121	0.0213445679511371	0.999870084235153
ZNF850	29.0707656119823	1.67996359432094	0.516968001929141	3.2496471504076	0.00115548280364795	0.594787422058783
RGS5	105.423723497045	1.66437560780559	0.397769990346213	4.18426640571086	2.86088454235027e-05	0.0582762181276751
NGFR	58.0556572054416	1.63223640233463	0.751118921553821	2.1730732051831	0.0297748080218308	0.999870084235153
MYH2	38.0074235753778	1.60076268605283	0.691937874416852	2.31344856993399	0.0206979893119841	0.999870084235153
ABCD2	15.216148081219	1.58040438001022	0.77652758626405	2.03521987881164	0.0418287537151856	0.999870084235153
RBMS1P1	7.4385909984807	1.57236092534281	0.775052213194908	2.02871612850604	0.0424872121758887	0.999870084235153
MROH7	16.4645957034653	1.54630859556838	0.692981928659777	2.23138372245714	0.025655722143807	0.999870084235153
SAMD11	979.456507807141	1.50939261728433	0.500754748329882	3.01423525651721	0.00257627948810355	0.707375789660429
EXOC3L2	18.6371095469573	1.50692574726317	0.507497630666857	2.96932567997027	0.00298454094292454	0.748247372398435
PPARGC1A	26.0286493328536	1.49759768757313	0.619562128210574	2.41718726723744	0.0156409679105048	0.999870084235153
IFITM10	92.1267599439247	1.49219692336444	0.601723574029647	2.47987113646128	0.0131429872158875	0.999870084235153
PGF	104.85716273022	1.47038037720781	0.729831419973638	2.01468494910909	0.0439376702081559	0.999870084235153
FSIP2	33.1665902605617	1.46329485108869	0.687109837100646	2.12963746416915	0.0332015555434811	0.999870084235153
SOX8	52.1517338595231	1.45927525175761	0.534044011918148	2.7324999797606	0.00628556753353037	0.898505337950973
TRIM72	9.08384517562337	1.45470045992371	0.707048039018997	2.0574280383297	0.0396450704061101	0.999870084235153
DEPDC1B	10.2454803392964	1.41242552598225	0.664536340383883	2.12543007831044	0.0335507427099788	0.999870084235153
CNKSR2	57.2405139494111	1.37260384199804	0.501870879002753	2.73497407286408	0.00623851896604806	0.898505337950973
ADRA2C	624.072327753361	1.36546134784042	0.522419479260748	2.61372594638436	0.00895608432190794	0.974999201985514
RPL17-C18orf32	89.0270679415635	1.35979674918	0.529538480575927	2.56789034047363	0.010231951864653	0.999870084235153
TMEM35A	12.1372820546412	1.35622569867165	0.606389972651699	2.23655693503798	0.0253153122212931	0.999870084235153
MAGI2	174.815948395989	1.35206419848475	0.559605168161889	2.4161038450124	0.0156875865779225	0.999870084235153
SPAAR	15.7503600864165	1.32808416581525	0.642844258272321	2.06595010957172	0.0388331906393517	0.999870084235153
TBX1	6.04534876251775	1.32501327518105	0.667892068325038	1.98387335023151	0.0472699604907634	0.999870084235153
CARMIL2	61.6093323694711	1.30536864596875	0.41205030141916	3.16798371818411	0.00153500116867569	0.68474561260301
ITGA8	309.136157049639	1.29864024589568	0.518973267820199	2.50232589310476	0.0123380294199909	0.999870084235153
UBE2QL1	69.7609907823388	1.29409494009084	0.65376686091568	1.97944407625419	0.047766030157478	0.999870084235153
MCM10	42.241292349638	1.28567381716325	0.641103390345643	2.00540792097526	0.0449194556018348	0.999870084235153
PER3	67.4145350461293	1.28203126840307	0.417524787196825	3.0705512767526	0.00213663994488433	0.694204529957698
DLX2	89.3870078889047	1.28127717820744	0.448317526088684	2.85796807763876	0.00426363281974293	0.780753596563661
ST6GALNAC2	26.4910873815737	1.27385642906646	0.486101372495124	2.62055715359914	0.0087786213881376	0.974999201985514
PGM5P2	17.3298757192505	1.25748137541133	0.581799445908161	2.16136571503341	0.0306671003182882	0.999870084235153
SH3GL1P1	11.8373838156766	1.25620853670648	0.637165826300909	1.97155667308689	0.0486602373757775	0.999870084235153
MYOZ1	67.2236465252822	1.25374170229813	0.421343631806465	2.97558004359257	0.00292435022885432	0.746832397331546
PDCD6IPP2	25.6128745092669	1.25337034378203	0.51831870187965	2.4181460928127	0.0155998122316425	0.999870084235153
CREB5	15.2218894029348	1.24523307447411	0.535152310952413	2.3268760107902	0.0199718653368966	0.999870084235153
ZNF682	23.6748213993596	1.23675795298457	0.529311601405699	2.33654042288153	0.0194630933918291	0.999870084235153
SNAI1	369.272820792645	1.22486902503033	0.524441634555291	2.33556785793519	0.0195137754114794	0.999870084235153
HADHAP2	23.1502972513778	1.20790264739547	0.513839017806948	2.35074139085578	0.018736050513324	0.999870084235153
TET1	18.3971608786455	1.1988590166606	0.456369657270147	2.62694725112045	0.00861546883735063	0.974999201985514
RGS4	2045.46430516364	1.17172079490306	0.466552655641969	2.51144384397682	0.012023841444917	0.999870084235153
ZNF823	31.1311874309221	1.15793560874247	0.483541210511581	2.39469890791187	0.0166340184588487	0.999870084235153
EMCN	82.4146142317167	1.15688392769147	0.467371789632688	2.4752968693311	0.013312546674948	0.999870084235153
TMEM132B	43.1215783483158	1.13999522478322	0.541769350470615	2.10420767397224	0.035360335428446	0.999870084235153
CCDC190	48.8643890829599	1.13084545713942	0.572854020080927	1.97405519992626	0.0483754666627031	0.999870084235153
RELN	194.559704927725	1.13048346713487	0.493076842284653	2.29271255550517	0.0218645592131339	0.999870084235153
NOG	259.662773536393	1.10454069834118	0.470952954562335	2.34533128551588	0.0190101800268391	0.999870084235153
CST6	47.3310423444519	1.09727373295514	0.439331095429169	2.49760088546259	0.0125036880978951	0.999870084235153
METTL4	72.0790597694097	1.0933039843604	0.288122401747974	3.79458166989992	0.000147892596500846	0.258494158934869
CENPI	31.2922313827303	1.09242309683635	0.462993763249043	2.35947691642821	0.0183007193964356	0.999870084235153
SLC4A8	35.1250959259344	1.08808750129389	0.542960621832467	2.0039897140637	0.0450711622697794	0.999870084235153
ITGA9	226.782872331509	1.0691670739159	0.414003183024369	2.58250930851651	0.00980847161700608	0.999870084235153
COL24A1	11.9123564365995	1.06545137600531	0.510318137361437	2.08781796687484	0.0368142582187194	0.999870084235153
NCKAP5	27.5720226172916	1.0304534279584	0.492122495352982	2.09389621016877	0.0362692269555614	0.999870084235153
DUSP4	658.212620774207	1.02915774179296	0.425792518718577	2.41704045174447	0.0156472780992956	0.999870084235153
TXNDC16	64.2033360472633	1.02573426111613	0.425624409236614	2.40995168241373	0.0159546333180607	0.999870084235153
ZNF736	65.5654410226472	1.02537747581375	0.306769447630624	3.34250194644022	0.000830267730031011	0.594787422058783
FASTKD1	95.4835701616172	0.996869115940509	0.374340465130925	2.6630012216068	0.00774471329663682	0.970829599092259
ZNF836	47.7185928113245	0.98781875654049	0.364563696517624	2.7095916734889	0.00673660856796867	0.930337061217097
SMAD6	598.383096567612	0.98072049799034	0.413320001776599	2.37278741356539	0.0176544217543059	0.999870084235153
STRIP2	35.8061870597406	0.977171035150302	0.373962230578198	2.61302066157713	0.00897458764714207	0.974999201985514
ZNF30	35.5495426211173	0.950483519210672	0.412457634552533	2.304439146197	0.0211980046711577	0.999870084235153
REP15	14.4537341047186	0.948805534060256	0.463847678192361	2.04551101292088	0.0408045045857627	0.999870084235153
ID1	3739.09592460295	0.94315702286282	0.392916794616862	2.40039885233845	0.0163772161756086	0.999870084235153
PODXL	914.216436108869	0.940119145101798	0.420492132105014	2.23575918149882	0.0253675500554295	0.999870084235153
MAFB	179.099955699752	0.929475637876746	0.439799678449027	2.1134068154724	0.0345659631249466	0.999870084235153
DYNC1I1	65.5314919904936	0.927406996196839	0.450617269459559	2.05808134541561	0.0395823254115388	0.999870084235153
PARM1	2153.36215500397	0.923314550572496	0.334532856915096	2.76001155487944	0.00577993171628413	0.897133857368274
AVIL	93.9291715655076	0.920127321967378	0.3711323944447	2.47924281399392	0.0131661642262119	0.999870084235153
SHISA9	81.0322353613285	0.915472175077851	0.371207199663756	2.46620263806062	0.0136554057937293	0.999870084235153
MALL	423.140476421336	0.913400104835205	0.376192488152728	2.42801260950319	0.0151818154277531	0.999870084235153
HES1	413.149399651617	0.912493904978089	0.438359695983751	2.08160995031786	0.0373781117969625	0.999870084235153
NPTX1	755.970745594799	0.912209640269254	0.404384727671903	2.255796467688	0.0240833806695648	0.999870084235153
PLK2	433.153309353141	0.903894365780621	0.356353056505398	2.53651357629629	0.0111962401380568	0.999870084235153
C3orf52	24.9631845113809	0.903592986660328	0.433948759761862	2.08225733184764	0.0373189710187064	0.999870084235153
CDON	240.616505909475	0.897037806692416	0.429613958513233	2.08800898787553	0.0367970239342798	0.999870084235153
ABCC2	123.610512950334	0.890355349784386	0.352561715743465	2.52538863417671	0.0115570404595298	0.999870084235153
SREK1IP1	168.088081299862	0.886669254425825	0.382875264112695	2.31581754564548	0.0205682328243731	0.999870084235153
DBF4	38.2228175787642	0.886607970319504	0.356241802182664	2.48878139759942	0.0128181753683945	0.999870084235153
ART3	73.0413529991631	0.874659978414853	0.385786111231681	2.26721479324999	0.0233771075700941	0.999870084235153
C1QTNF1	1617.04838847622	0.8684982879521	0.364209781120638	2.38461000492578	0.0170972355384189	0.999870084235153
PLCB1	110.719572734857	0.865735394209763	0.430807863352504	2.00956265624471	0.0444774969957984	0.999870084235153
WDR78	39.2135148005558	0.85763811743627	0.411360565362454	2.08488170634586	0.037080039615231	0.999870084235153
LZTS1	66.650569403924	0.855467085340476	0.414735468857805	2.062681274154	0.0391429201965687	0.999870084235153
GXYLT2	36.7401498266103	0.853275254607102	0.325878579189746	2.61838399053002	0.00883473260757941	0.974999201985514
ZNF57	32.9302496606693	0.843531282257684	0.37515318501841	2.24849825602917	0.024544436173117	0.999870084235153
NDRG4	65.6941345394109	0.84000298500085	0.427559597494513	1.96464537323742	0.0494552965603681	0.999870084235153
MYH3	77.9623311997534	0.827325644239821	0.357683800352503	2.31300842650542	0.0207221758521713	0.999870084235153
FCRLB	25.8958030183362	0.824272775639653	0.395663143577586	2.08326903584342	0.0372267074957506	0.999870084235153
ELOVL6	208.10960748008	0.819228597332237	0.353632031177854	2.31661310374969	0.0205248169156876	0.999870084235153
ZNF658	27.9623721667611	0.813902559436607	0.381221151335425	2.13498793701633	0.0327619954804167	0.999870084235153
KLF9	1725.72577203513	0.808495221585568	0.233197705268265	3.46699475732618	0.000526312155153601	0.594787422058783
XIAP	260.99414992247	0.806379644978278	0.266042989262052	3.03101257137054	0.00243735099644888	0.6980387810385
ATR	265.796710029233	0.801354438670611	0.388057970222707	2.06503795866043	0.0389194088492769	0.999870084235153
CEMIP	25550.3840217434	0.797309246386703	0.367381250718462	2.17025023685193	0.0299878942212723	0.999870084235153
TCEANC2	166.284517432975	0.79488662543266	0.349298286414575	2.27566711990458	0.0228659407242304	0.999870084235153
HSPB7	10515.4772963712	0.786725739267378	0.359853240326288	2.18624053115107	0.0287980123939059	0.999870084235153
WFDC1	428.697178317159	0.784991280531258	0.396859052466639	1.97801026750485	0.0479275483737116	0.999870084235153
ZFC3H1	633.315689613347	0.778852302457134	0.383149138805376	2.03276537404083	0.042076232962651	0.999870084235153
THBD	50.4840882876636	0.763963016616224	0.289752757505883	2.63660309289969	0.00837407500271455	0.974999201985514
STK17B	653.300750569939	0.758763656104665	0.259974406051218	2.91860905705918	0.00351596864764953	0.75546908231863
CEP76	59.7079513588545	0.754331782258233	0.37191813453138	2.02821995547138	0.0425378041073708	0.999870084235153
RAB11FIP1P1	56.6765984986467	0.75372287918742	0.38338621784487	1.96596237450664	0.0493029570179344	0.999870084235153
TIFA	41.481071447699	0.742895477168891	0.358177693530849	2.07409755154087	0.0380702519359236	0.999870084235153
EXTL1	88.7955415915745	0.738616041804699	0.359403933347043	2.05511396307254	0.0398679985697134	0.999870084235153
ZBTB8A	105.205439729394	0.733429994328209	0.334617817063927	2.191843819805	0.0283907858095331	0.999870084235153
KIAA1468	253.724048463035	0.728065506442173	0.322522241059237	2.25741178050556	0.0239823562851256	0.999870084235153
PRTFDC1	45.3234139233817	0.727114470609245	0.349174190635249	2.08238320617688	0.0373074811711948	0.999870084235153
TP53INP2	1211.79967820684	0.723744346986824	0.161355490040363	4.48540267706901	7.27763597157102e-06	0.0395321185975738
DUSP10	396.303797888279	0.717056983551625	0.35289973513694	2.03190003323005	0.042163777185189	0.999870084235153
ZNF813	51.5403595667496	0.711778998654139	0.339210619893861	2.09833937061538	0.0358751769740723	0.999870084235153
CRYZL1	143.540929824542	0.707849338339234	0.272315404522842	2.59937310406492	0.00933942014928768	0.989774559846738
CRLF1	25541.9983441822	0.699394550705774	0.315855236538369	2.21428828716225	0.0268089538385185	0.999870084235153
ZNF594	49.8811229129187	0.688456254012753	0.337631583417708	2.03907539408425	0.0414425035358385	0.999870084235153
TIGD2	135.691760906923	0.686335628420749	0.327308781919131	2.09690563264607	0.0360019298251895	0.999870084235153
TBXAS1	38.541995777634	0.675571835845037	0.298417851769465	2.26384524866473	0.0235836344020478	0.999870084235153
DDR1	2044.09533315528	0.667724529851116	0.237802884872058	2.80789078824827	0.00498671350932876	0.83347843926502
ZNF766	127.089171958078	0.665867963350681	0.282041273019724	2.36088837715647	0.018231217197722	0.999870084235153
ZNF436	357.813167943974	0.664850829058108	0.217265935793124	3.06007854674083	0.00221278950315097	0.694204529957698
RELT	111.771457109763	0.659699421267643	0.324768524192016	2.03129112622257	0.042225471016975	0.999870084235153
PALB2	92.0952154397935	0.657467542308622	0.306202685794261	2.14716451817923	0.0317801863778901	0.999870084235153
FAM20C	1386.77947524926	0.654039919404755	0.263195031940752	2.48500100697944	0.0129551068176957	0.999870084235153
LMO7	10914.037285166	0.650089766426324	0.196056980307886	3.3158205609687	0.000913744785925269	0.594787422058783
CHN2	193.932306438912	0.649801998008953	0.262189287484142	2.47836974669781	0.0131984291652477	0.999870084235153
SPDL1	203.429224805055	0.649181040276461	0.308049665112575	2.10739083270622	0.0350837155883958	0.999870084235153
PHKB	626.488516612261	0.641082731861714	0.202720966610195	3.16238987304372	0.00156479909695073	0.68474561260301
SOCS5	391.822472093285	0.627916454817152	0.252187378330282	2.48988057600087	0.0127786025372737	0.999870084235153
DENND4A	214.404484007866	0.627723919366251	0.276641645179537	2.26908685045907	0.0232630448590307	0.999870084235153
PTGR2	73.2431884751317	0.625502325898628	0.316658480876983	1.97532156462794	0.0482316675359305	0.999870084235153
SFR1	60.5277086997423	0.620898049013446	0.276696187037685	2.24397038376565	0.0248343069429515	0.999870084235153
RFTN1	3841.43911051836	0.619893986800224	0.191819436660312	3.23165367177038	0.00123076125726478	0.594787422058783
MEOX2	147.377164974755	0.618582759359647	0.303485807504433	2.03825926637644	0.0415240112233152	0.999870084235153
RASA4B	533.059361265169	0.617313040995201	0.29715309439828	2.07742423899448	0.037762420959304	0.999870084235153
POC1B	98.7073534486214	0.613854374299277	0.280988077015891	2.18462783481223	0.0289161453308084	0.999870084235153
MINDY2	265.394222601044	0.613079939356623	0.287229821954003	2.13445781912855	0.032805322966559	0.999870084235153
CCDC126	41.776724549977	0.611352040159486	0.309842923847168	1.97310312131266	0.0484838147433863	0.999870084235153
FBXO45	93.384395548635	0.609499342741786	0.300519501152576	2.02815238413543	0.0425446979107495	0.999870084235153
ASCC3	933.362750708422	0.606726677054686	0.283753234148342	2.13821942461983	0.0324989385635657	0.999870084235153
NUCKS1	1532.37239521306	0.60314058693093	0.249079986500194	2.42147350096496	0.0154577279935128	0.999870084235153
ZNF75D	133.037540683558	0.600453050546573	0.229356994913225	2.61798446903156	0.00884508307761698	0.974999201985514
KANSL1L	148.491106583526	0.594759115637218	0.27494532861024	2.1631904736972	0.03052653266417	0.999870084235153
IQCG	74.1936769974701	0.591291167409319	0.26544784704152	2.2275229352937	0.0259123447149019	0.999870084235153
ZNF791	249.288549546141	0.590824247317044	0.251407221376172	2.35006872150667	0.0187699452814059	0.999870084235153
UCHL3	172.212200931223	0.585006001512075	0.178447328313843	3.27831190884068	0.00104429934189456	0.594787422058783
RGMA	142.532874804782	-0.587607939072071	0.295524176460906	-1.98835826601078	0.0467720809759409	0.999870084235153
ZSCAN2	72.5241192152388	-0.588415608965097	0.268504179779026	-2.19145791119286	0.0284186723038831	0.999870084235153
PNMA8B	98.3226678633863	-0.595533930688365	0.261851523238066	-2.274319138281	0.0229468052921075	0.999870084235153
VEGFA	1237.35704110858	-0.599475165779245	0.273608829472968	-2.19099349583845	0.0284522631284675	0.999870084235153
KLHL25	91.893707211793	-0.601363416219918	0.271041029367016	-2.21871728285688	0.0265059644815611	0.999870084235153
AC093616.1	55.975126420954	-0.602893833718513	0.277977656417076	-2.16885717179346	0.0300935291399255	0.999870084235153
LRIG1	155.392396970379	-0.609462508714995	0.295078991284959	-2.06542155394056	0.0388831309132688	0.999870084235153
ZNF628	85.4033918798214	-0.610601959086154	0.229048231247186	-2.66582263378057	0.00768001997216677	0.970829599092259
LRRC75B	84.9779480065316	-0.614992010456392	0.3064627105938	-2.00674336288675	0.0447769962558862	0.999870084235153
FAM109A	240.853564299453	-0.632502014685392	0.145346970676043	-4.35166974408533	1.35104663951703e-05	0.0550416400939239
PRR5L	155.712740872291	-0.632728408799164	0.28076240142191	-2.25360805291142	0.0242208362804893	0.999870084235153
F3	469.233896288422	-0.634666446893981	0.267807059466878	-2.36986451424174	0.0177946046827208	0.999870084235153
CDH4	233.19953678386	-0.635385486536143	0.22248169641353	-2.85590004381817	0.00429150216642753	0.780753596563661
PRR15	574.434665102164	-0.638970412576879	0.171894506921916	-3.71722415113086	0.00020142372283344	0.298400089753976
TMEM106A	81.6833116979958	-0.639663886843475	0.293345795537173	-2.18057970005033	0.0292145179531303	0.999870084235153
NOL4L	202.425431769197	-0.641161853475071	0.206068930899046	-3.11139505930265	0.00186205643621948	0.694204529957698
FAM110B	221.553114455049	-0.641770203102218	0.267966039311214	-2.39496842492369	0.0166217966003505	0.999870084235153
GCH1	41.4757224935048	-0.645334339156758	0.304213084517521	-2.12132341440951	0.0338945952780684	0.999870084235153
NDRG1	4477.29079854947	-0.648142334791983	0.209961915940006	-3.08695189739639	0.00202220317306868	0.694204529957698
PIGV	299.255103054839	-0.660340976515981	0.220816085599114	-2.99045685337804	0.00278560479555494	0.744167471284646
TGFB3	102.586431869481	-0.661256807823162	0.293461551868061	-2.25329963538277	0.0242402627399613	0.999870084235153
DENND1A	248.546345980849	-0.662827374108481	0.203646096141997	-3.25480029652182	0.00113472126081411	0.594787422058783
OSR1	437.005116022675	-0.663117621156518	0.273470942246747	-2.42481930880321	0.0153160077328171	0.999870084235153
PPP1R3F	112.057070563455	-0.664607418635715	0.252915075846971	-2.62778885920522	0.00859418406675897	0.974999201985514
SERPINA3	203.618645426122	-0.668945253286342	0.289899498284474	-2.30750745428996	0.0210265471597268	0.999870084235153
SARM1	209.456501848407	-0.67263754572908	0.2661403382545	-2.52737916446871	0.0114917361458695	0.999870084235153
CXCL1	749.963137939051	-0.674488615126429	0.2871852169247	-2.34861885423329	0.018843184292835	0.999870084235153
MAP6D1	50.9588346954105	-0.674650442724946	0.303316507530195	-2.22424571685332	0.0261319167168089	0.999870084235153
CHST2	604.578689882849	-0.685092332962552	0.308334030684956	-2.22191605461336	0.0262889792145968	0.999870084235153
PTPRF	513.757900555054	-0.692027616101435	0.209214253085221	-3.30774603496801	0.000940500575059736	0.594787422058783
FBLN1	10318.1002967469	-0.696635206512502	0.316953582284334	-2.19790923797657	0.0279555744583464	0.999870084235153
VSIR	1361.56903641686	-0.70456004569056	0.317207811977016	-2.22113081421087	0.0263421025067881	0.999870084235153
ZFPM1	101.784427446874	-0.710758822276507	0.323242396207828	-2.19884158332846	0.0278891885468048	0.999870084235153
ASIC1	72.6572639737839	-0.714523752309663	0.338762454309688	-2.10921766334962	0.0349257979563714	0.999870084235153
PDPN	191.329889356524	-0.72095166611791	0.31996424517174	-2.25322571817654	0.0242449206084377	0.999870084235153
PAPPA	3380.83934588242	-0.722593746828035	0.276444756817875	-2.61388117881392	0.00895201633743803	0.974999201985514
CCDC81	57.8295153145391	-0.733421105405426	0.366025664021376	-2.00374229868918	0.0450976726873522	0.999870084235153
CD82	607.507712152932	-0.736512812376046	0.218717863194358	-3.36741042372732	0.000758776718782645	0.594787422058783
GFPT2	655.871363580798	-0.741404323797717	0.208925372715256	-3.54865622189496	0.000387202237759147	0.485372897424851
WNT3	44.8496199281174	-0.749812022764417	0.299517703551385	-2.50339800911228	0.0123007127748303	0.999870084235153
NID1	8659.17358765701	-0.758701073750118	0.261878978844085	-2.89714385285512	0.00376577037969259	0.75546908231863
CDKN1C	263.583850717678	-0.763466516206626	0.246059551059967	-3.10277131254524	0.0019171772521254	0.694204529957698
TRIB3	465.041030118451	-0.766843261679387	0.369164104670916	-2.07724221281745	0.0377792095997327	0.999870084235153
CADM3	550.747229356875	-0.775007653841514	0.273112302897492	-2.83768854650389	0.00454414994334133	0.804907255181416
RNF122	35.8505035162772	-0.786096549784976	0.373485093219511	-2.10476017398359	0.0353121895348151	0.999870084235153
ROR2	200.102530644022	-0.791355777780119	0.364386306677717	-2.17174949573513	0.0298745629683131	0.999870084235153
FLRT2	414.448094959638	-0.793818548160058	0.238524452267454	-3.32803844894678	0.000874597948805715	0.594787422058783
SOX12	247.819376861107	-0.797738253676271	0.167341245733284	-4.76713466653489	1.86864415289794e-06	0.0152257125578124
SLC39A8	165.577308147287	-0.807073962118601	0.307504009313207	-2.62459655053329	0.00867516929295133	0.974999201985514
SOBP	76.1524523687691	-0.814240093214665	0.279004342921773	-2.91837784561999	0.00351857705353886	0.75546908231863
HLX	257.491546063559	-0.817871844555602	0.265782631410356	-3.07722081091464	0.00208940462586509	0.694204529957698
UBN2	170.393889681248	-0.82728752693869	0.303342285535014	-2.72724102899	0.00638663683248208	0.905014207148938
AMPH	87.440214871489	-0.831341153344663	0.420022887812344	-1.97927583821595	0.0477849584091132	0.999870084235153
USP30	144.10680819401	-0.832023202440238	0.285274949676929	-2.91656594237417	0.00353907903703923	0.75546908231863
OPRL1	35.6361486023025	-0.842825359278252	0.337373902917375	-2.49819370138023	0.0124827964970433	0.999870084235153
FIBIN	1355.10674618684	-0.844490281900635	0.327546657124981	-2.5782289745012	0.00993081685159031	0.999870084235153
CCDC69	435.569813944321	-0.847902324291587	0.297052110903543	-2.85438915654403	0.00431196758043259	0.780753596563661
WNT5A	1345.73993950765	-0.854643989341141	0.275667472532412	-3.10027143024884	0.0019334337453413	0.694204529957698
PIGY	25.6734016903201	-0.862006514422257	0.431856062153572	-1.99605051304275	0.0459284248112941	0.999870084235153
GPRC5A	595.86009104796	-0.881464003004888	0.394242615908166	-2.23584150326918	0.0253621552169456	0.999870084235153
KSR1	187.503938477504	-0.887337142762634	0.267382468352488	-3.3186062954317	0.000904678830311892	0.594787422058783
HS3ST3A1	82.1298734130569	-0.895554157735971	0.37891308912162	-2.36348171506033	0.0181041200259891	0.999870084235153
IDNK	23.2685568002656	-0.901732538426897	0.386015674311751	-2.3359998011341	0.0194912518997711	0.999870084235153
ALOX15B	123.043868392326	-0.917404213765296	0.319759140947536	-2.8690476558286	0.00411709761412781	0.780753596563661
GYPC	557.652611407287	-0.932049818428493	0.333163821298258	-2.79757212171635	0.00514882706887666	0.834992044653381
C5orf46	99.5191668693358	-0.933279542335003	0.393314623304911	-2.37285747092981	0.0176510736983182	0.999870084235153
CSGALNACT1	101.270920331102	-0.948661409572177	0.444175075821653	-2.13578262539226	0.0326971359637248	0.999870084235153
CROCCP3	55.7634684069045	-0.957315613473919	0.408231499610113	-2.34503122465615	0.0190254862031053	0.999870084235153
IL18R1	50.9079558241117	-0.963766014095938	0.351131143341245	-2.74474660642479	0.00605576364202934	0.897133857368274
PARP16	81.046347913959	-0.969160705243605	0.227443582015147	-4.26110377200735	2.03419746070765e-05	0.0552488030328198
LINC00674	24.1716114731937	-0.971184478578808	0.465132085130494	-2.08797567320332	0.0368000291536533	0.999870084235153
DPT	3306.91893675572	-0.973712561138388	0.489922256864983	-1.98748382522808	0.0468688065926198	0.999870084235153
GPRC5B	230.456576875295	-0.976822456976883	0.450894669720761	-2.16640941349302	0.0302799152588697	0.999870084235153
S1PR1	30.5557407701701	-0.996832495571811	0.442566535020525	-2.25239013050451	0.0242976288732108	0.999870084235153
XPNPEP2	264.51819814367	-0.999933850049198	0.388595719590489	-2.57319831289689	0.0100763452124411	0.999870084235153
NTM	102.802284440801	-1.00084554143224	0.34496433665584	-2.90130148274065	0.00371616157191059	0.75546908231863
MTBP	19.5286708047018	-1.00886549502349	0.458371262082571	-2.20097894104399	0.027737514706158	0.999870084235153
PCBP3	52.5201604263261	-1.01929357416199	0.467384505219958	-2.18084588337454	0.0291948175366115	0.999870084235153
NRN1	39.1880377238995	-1.02521668137799	0.44548586680176	-2.30134502074835	0.0213721369033946	0.999870084235153
C15orf62	21.4841387427451	-1.03680882864838	0.386009087412218	-2.6859700003414	0.00723195817972659	0.948569455693125
MARCH10	96.2565507071425	-1.04733957440789	0.334594016592617	-3.13018022579606	0.00174699085862882	0.694204529957698
ATF5	1340.13615873414	-1.07930846139189	0.415301603358879	-2.59885454971194	0.00935353965490903	0.989774559846738
PRKCZ	32.6777552753206	-1.145711257675	0.424360261215685	-2.69985519943085	0.00693696611067627	0.948569455693125
RPS10-NUDT3	160.963048719391	-1.14673512352644	0.512533846342616	-2.23738418781397	0.025261241090447	0.999870084235153
STXBP6	19.6814944570982	-1.15409470762363	0.523997953542405	-2.20247941775643	0.0276314614416271	0.999870084235153
CLMN	31.8874589217122	-1.17842809816259	0.573504461745496	-2.05478453397899	0.0398998206879996	0.999870084235153
FGF11	65.2707995724438	-1.18193448729622	0.419576791030969	-2.81696822265123	0.00484793219917148	0.822936490809359
SCARA5	91.7064863500739	-1.1960905594882	0.450995504604582	-2.65211193299341	0.00799900193890865	0.974999201985514
LDHD	19.8147026862112	-1.22446451247945	0.505170808080198	-2.42386237069553	0.0153564240379482	0.999870084235153
FAM35BP	25.7078485512805	-1.22589390054911	0.599531801611377	-2.04475208363301	0.0408793059263457	0.999870084235153
ANO7L1	11.87468930993	-1.23839728452236	0.591503966696894	-2.09364155482825	0.0362919228855994	0.999870084235153
KCNC3	26.2252649465418	-1.25687861880617	0.44123648877342	-2.84853735079827	0.00439206975847917	0.786518338287655
SAMD10	10.8756464385888	-1.25843854206346	0.613940463193023	-2.04977292996537	0.0403865943800146	0.999870084235153
SLA	23.3706125732631	-1.29055846654195	0.630224139852078	-2.04777694939592	0.0405818599488466	0.999870084235153
ATP6V1C2	12.3090745862889	-1.31217893067522	0.644677071402298	-2.03540499403985	0.0418101392536365	0.999870084235153
PPIL6	16.7312714179777	-1.32076114394518	0.515148323206753	-2.56384634181385	0.0103519362399963	0.999870084235153
LRRC73	9.90916062617014	-1.33504568935745	0.591813958934697	-2.2558536668527	0.0240797970455751	0.999870084235153
GRIA1	94.9613683310365	-1.36592948965693	0.410972546840234	-3.3236514218745	0.000888471739804138	0.594787422058783
DRC3	26.1750653572546	-1.36982992857116	0.420196164516708	-3.25997723026979	0.00111421158386871	0.594787422058783
PRR29	7.2629409585413	-1.37362756994428	0.66052313668576	-2.07960553333013	0.0375617290482866	0.999870084235153
TOB2P1	10.04759134851	-1.46051161607433	0.602707302197608	-2.42325190146025	0.0153822562444314	0.999870084235153
SYBU	67.5055796870057	-1.50249397825948	0.574087577020753	-2.61718601551479	0.00886580121057839	0.974999201985514
G0S2	63.4275582666705	-1.51365931794159	0.581651447245356	-2.60234772063258	0.00925879232896933	0.989774559846738
SLITRK1	94.6826299459962	-1.51605558785894	0.762420688609377	-1.98847645467775	0.0467590205195383	0.999870084235153
HSFX1	14.6800819759738	-1.63395347099177	0.613083450691704	-2.66514039670827	0.0076956187118658	0.970829599092259
TMEM191C	8.56350258830425	-1.66558669717111	0.735954234739617	-2.26316612983469	0.0236254502683296	0.999870084235153
FGFR2	25.8936312198051	-1.67233902172694	0.58268878596857	-2.87003810953235	0.00410422330364934	0.780753596563661
RPS2P46	6.19938840191277	-1.74830094332522	0.777636468454743	-2.24822396356913	0.024561912369173	0.999870084235153
NPIPA5	63.5165664971216	-1.74851292842989	0.565704137201286	-3.09086112942417	0.00199576950288874	0.694204529957698
MGAT3	19.8686395601806	-1.84531709227713	0.775001808775768	-2.38104875547592	0.0172634269029996	0.999870084235153
PKP3	6.96185984515138	-1.85600151355863	0.78888643395946	-2.35268529621337	0.0186384008865657	0.999870084235153
GPR39	8.75273593918785	-1.98326131714129	0.798061756869883	-2.48509755049526	0.0129515938276548	0.999870084235153
AREG	100.012160225597	-1.98837418791643	0.865030194918534	-2.29861824430729	0.0215266266333091	0.999870084235153
DLGAP1	13.3331206760013	-2.02559036503892	0.920664216133623	-2.20014021349227	0.0277969485281058	0.999870084235153
AL121900.2	23.1246629348777	-2.14777683054076	0.68206776799207	-3.14891999201718	0.00163875054562576	0.68474561260301
FTH1P20	3.41206398059647	-2.18411376896859	1.10610353312636	-1.97460156627045	0.0483133811847593	0.999870084235153
BHLHE22	4.3731356482971	-2.26973873516065	1.02065540089785	-2.22380514830374	0.0261615568758993	0.999870084235153
SLC26A4	5.72261799467137	-2.3256629997495	0.994778984239174	-2.33786905091105	0.0193940422016258	0.999870084235153
RTL9	10.4141626723349	-2.32688687774488	0.770565549723998	-3.01971309070114	0.00253014239380366	0.707375789660429
PIEZO2	30.2725087436785	-2.33815039455479	1.17804063197144	-1.98477907391184	0.0471690566733044	0.999870084235153
ZC2HC1C	6.92323723613068	-2.35640325522305	0.971944499246339	-2.42442161774695	0.0153327928388467	0.999870084235153
SMIM36	3.02094911493364	-2.47503426885926	1.09690691427127	-2.25637584799395	0.0240471028899109	0.999870084235153
ARMC4	3.72389405760235	-2.64593783409172	1.27754554704153	-2.07111037271355	0.0383484827305445	0.999870084235153
THBS4	5.99459697404413	-2.75869333213665	0.976907505365003	-2.82390432767319	0.00474425441531409	0.81381442054693
LAMP3	3.94175061277116	-2.88151534636499	1.29771213745738	-2.22045803779779	0.0263876911134058	0.999870084235153
PTMAP5	3.27712555418908	-2.91794250095611	1.21181777964732	-2.40790533854464	0.0160443405332227	0.999870084235153
ST6GALNAC3	2.94521127588295	-2.98680115883102	1.46357775323388	-2.04075331989125	0.0412753525689865	0.999870084235153
RPL18AP3	4.73110711665062	-3.17460196193079	1.15984213373191	-2.73709832536966	0.00619837636732399	0.898505337950973
Z98749.3	7.59700589330701	-3.18977525736178	1.44186722503038	-2.21225311317731	0.026949180807175	0.999870084235153
ENPP7P8	4.8671745898847	-3.25134656120179	1.64035985302331	-1.98209347492216	0.0474687797201877	0.999870084235153
ATAD3C	6.04958941559276	-3.40811306577013	1.14440879521836	-2.97805563886796	0.00290083320481018	0.746832397331546
TMEM265	6.52928558337049	-3.43949416243968	1.57232879851872	-2.18751584635478	0.0287048876950345	0.999870084235153
LRRIQ3	3.21690331740273	-3.7206858285582	1.62130591759411	-2.29486970236894	0.0217405925934676	0.999870084235153
CASP14	1.58010365030619	-4.03238821868467	1.57611331530427	-2.55843801300937	0.0105143563438031	0.999870084235153
MGAT4C	8.26788053621396	-4.15236478374463	1.3063873203489	-3.17850971076147	0.00148034259303853	0.68474561260301
RPL12P28	2.29941398398851	-4.25007289191736	1.85327104425096	-2.2932818732055	0.0218317821420308	0.999870084235153
MIA-RAB4B	3.0703735536331	-4.37366273284843	2.09018382967728	-2.09247754706997	0.0363958182197282	0.999870084235153
NOVA2	3.29606083654324	-4.52067391799276	1.49044997542489	-3.03309335605446	0.00242060703150457	0.6980387810385
GPR179	4.7572597004541	-4.59197902152651	1.48958068067132	-3.08273266504571	0.00205109323035242	0.694204529957698
AC146944.1	1.87394210499667	-4.85560195877235	1.9649703074533	-2.47108159362747	0.0134705080002607	0.999870084235153
SPDYE10P	6.82021749171795	-5.53391801759193	1.46509869494168	-3.77716397994076	0.000158624299788211	0.258494158934869
AL162417.1	29.3952332562588	-5.58169534908787	2.28122909777743	-2.44679298301343	0.0144133598924793	0.999870084235153
CASKIN1	5.61227874643291	-5.74329330976145	1.95046767868183	-2.94457240821488	0.0032340126359684	0.75546908231863
